# Supplementary material for: Tumour kinome re-wiring governs resistance to palbociclib in oestrogen receptor positive breast cancers, highlighting new therapeutic modalities
Source: Oncogene. 2020 Apr 19;39(25):4781–97. doi: 10.1038/s41388-020-1284-6 (PMC7299844; doi:10.1038/s41388-020-1284-6)
Supplement: Supplementary file 8 — Supplementary File S1 [file 41388_2020_1284_MOESM8_ESM.xlsx]

## Sheet: MCF7.WT.1st2nd 991RvsBasal
© 2000-2016 QIAGEN. All rights reserved.
Ingenuity Canonical Pathways	B-H p-value	p-value	z-score	Molecules
NRF2-mediated Oxidative Stress Response	0.00074131	1.31826e-06	3.128	MAPK1,PRDX1,HSPB8,DNAJC3,DNAJC15,MAP3K5,PRKCZ,GSTT1,HMOX1,AKR1A1,SCARB1,DNAJC4,FGFR4,ABCC1,UBE2K,DNAJA3,IRS2,GCLM,DNAJB1,ACTG2,FKBP5,NFE2L2,GSTM1,RRAS,GSTA4,ACTB,MAP3K1,NQO1,SLC35A2,JUNB,SOD1,TXNRD1,GSTO1,PIK3R3,FOS,ERP29,DNAJC5,RRAS2,PRKCD,PIK3CB,SQSTM1,AOX1,GSTO2,ABCC4
Germ Cell-Sertoli Cell Junction Signaling	0.00467735	1.65959e-05	#NUM!	MAPK1,ILK,MAP3K5,MAP3K4,PTK2,PAK1,RHOB,FGFR4,TUBA3C/TUBA3D,RHOU,TGFB2,IRS2,ACTG2,TUBA3E,RAB8B,ITGB1,SRC,EPN1,PAK4,TUBB3,RHOC,TNFRSF1A,TJP1,RRAS,ACTB,MAP3K1,TUBA4A,GSN,RAC3,PIK3R3,RRAS2,RHOQ,RND3,MAPK10,TGFB3,ZYX,PIK3CB,CLINT1
RAR Activation	0.00537032	2.88403e-05	#NUM!	CSNK2A1,AKR1C3,MAPK1,SMAD3,NR2F2,ARID2,MAP3K5,NFKB1,PSMC5,PRKCZ,PTEN,TRIM24,KAT2B,ALDH1A3,TGFB2,PRKAR1B,SORBS3,RDH13,SRC,SRA1,DHRS3,RELB,ACTB,MAP3K1,ADCY3,SMARCE1,SMARCD1,SMARCD3,PIK3R3,FOS,SMARCA2,PRKCD,MAPK10,TGFB3,PRKAG2,PIK3CB,RDH12,NRIP1,CRABP2,HLTF
Aryl Hydrocarbon Receptor Signaling	0.00794328	8.31764e-05	1.342	MAPK1,NFKB1,CCND1,GSTT1,CTSD,NCOA7,SP1,HSP90AB1,ALDH1A3,TGFB2,NFE2L2,AHR,GSTM1,ALDH1B1,SRC,RBL2,GSTA4,NQO1,SLC35A2,ALDH9A1,GSTO1,AIP,FOS,CCNE1,NFIA,TGFB3,HSP90AA1,ALDH18A1,NRIP1,CDKN1B,GSTO2
Integrin Signaling	0.00794328	8.31764e-05	2	RAP2A,RALA,ARPC1B,MAPK1,MYL5,ILK,PPP1CB,PTEN,PTK2,SHC1,TSPAN3,PAK1,RHOB,FGFR4,RHOU,ITGAV,CAV1,PFN2,IRS2,ACTG2,ITGB1,SRC,PAK4,PARVA,TSPAN5,ASAP1,RRAS,RHOC,ACTB,TNK2,GSN,RAC3,RAP1A,PIK3R3,RRAS2,RHOQ,RND3,WAS,ZYX,PIK3CB,TSPAN6,CTTN,NEDD9
Glioma Signaling	0.00794328	9.77237e-05	2.558	CAMK1,MAPK1,CAMK1D,CDKN2C,E2F3,CDKN2B,CCND1,PRKCZ,PTEN,IDH1,SHC1,CAMK2D,FGFR4,E2F5,IRS2,CAMK2B,CALML5,RBL2,RRAS,IGF2R,PIK3R3,RRAS2,PRKCD,TGFA,PIK3CB,IDH2
Protein Ubiquitination Pathway	0.00794328	0.0001	#NUM!	USP18,HLA-A,USP5,PSMB10,DNAJC12,HLA-B,HSPB8,DNAJC3,PSMB8,DNAJC15,SKP1,TCEB2,PSMC5,UBE4A,USP7,PAN2,PSMD10,HSP90AB1,USP13,STUB1,DNAJC4,UBE2V1,USP16,USP47,PSMA3,SUGT1,DNAJB1,DNAJC22,HSPA4L,PSMB9,NEDD4,HSPH1,HSPD1,THOP1,SKP2,UBE2G2,HSPA8,UBE2L3,UBE2D2,DNAJC5,USP32,UBE2H,PSMD12,UBE2E2,HSP90AA1,PSMD4,UBC,PSMC3
Breast Cancer Regulation by Stathmin1	0.00870964	0.000134896	#NUM!	CAMK1,CAMK1D,MAPK1,PPP1CB,E2F3,PRKCZ,ARHGEF19,SHC1,GNB4,PAK1,CAMK2D,FGFR4,TUBA3C/TUBA3D,E2F5,PRKAR1B,IRS2,TUBA3E,ARHGEF3,GNB1L,CAMK2B,CALML5,TUBB3,RRAS,ADCY3,TUBA4A,PPP1R11,CDK1,GNG10,PIK3R3,PPP2CB,CCNE1,RRAS2,PRKCD,PPP2R2B,ARHGEF6,ITPR3,PRKAG2,ARHGEF18,PIK3CB,CDKN1B
Molecular Mechanisms of Cancer	0.00870964	0.000151356	#NUM!	JAK1,MAPK1,SMAD3,CDKN2C,CCND1,PTK2,ZBTB17,PAK1,CAMK2D,RHOB,FGFR4,IRS2,FZD2,RRAS,FZD9,RAP1A,RAC3,PIK3R3,RHOQ,RND3,PRKCD,ARHGEF6,MAPK10,TGFB3,APH1B,ARHGEF18,NOTCH1,RAP2A,RALA,PSEN2,HIF1A,MAP3K5,E2F3,NFKB1,CDKN2B,PRKCZ,BCL2,ARHGEF19,SHC1,FANCD2,CDK5,TGFB2,E2F5,PRKAR1B,RHOU,BID,ARHGEF3,CAMK2B,ITGB1,SRC,CDC25C,PAK4,PMAIP1,LRP5,RHOC,ADCY3,FOS,CCNE1,RRAS2,RASGRP1,PRKAG2,BMP7,PIK3CB,CDKN1B
Glycolysis I	0.00870964	0.000154882	#NUM!	PGK1,ENO1,GPI,TPI1,PKM,FBP1,ALDOA,GAPDH,PFKP,PFKL
Tight Junction Signaling	0.0102329	0.000218776	#NUM!	MYH9,MYL6,MARK2,MYL5,NAPG,CPSF1,IGSF5,MYL6B,CLDN7,NFKB1,PRKCZ,PTEN,CGN,TGFB2,PRKAR1B,CSTF2,CLDN9,ACTG2,CSTF1,TJP1,TNFRSF1A,ACTB,CASK,FOS,PPP2CB,CLDN23,CLDN12,CLDN1,NUDT21,PPP2R2B,TGFB3,PRKAG2,GOSR2,CLDN3
EIF2 Signaling	0.0102329	0.000223872	0.853	RPL22,MAPK1,RPL36A,RPS23,PPP1CB,EIF2B2,EIF2A,RPS7,SHC1,EIF1,RPL13,EIF3D,UBA52,RPL23A,FGFR4,EIF5,RPS9,EIF3A,IRS2,EIF3H,RRAS,RPL29,EIF4G3,AGO2,RPS21,EIF2S2,RPL10A,PIK3R3,RPL15,RPL8,RPS15,RRAS2,RPL37,PIK3CB,RPL6,EIF1AX,EIF3K,RPLP0
Agrin Interactions at Neuromuscular Junction	0.0131826	0.000301995	2.5	ITGB1,SRC,GABPB1,PAK4,MAPK1,RRAS,ACTB,ERBB3,RAC3,LAMC1,PTK2,PAK1,RRAS2,ARHGEF6,MAPK10,LAMB1,ACTG2,CTTN
Sertoli Cell-Sertoli Cell Junction Signaling	0.0138038	0.000354813	#NUM!	MAPK1,ILK,IGSF5,MAP3K5,CLDN7,MAP3K4,PTEN,CGN,TUBA3C/TUBA3D,PRKAR1B,ACTG2,CLDN9,TUBA3E,RAB8B,ITGB1,SRC,EPN1,TUBB3,TNFRSF1A,TJP1,RRAS,ACTB,MAP3K1,TUBA4A,CLDN23,RRAS2,CLDN12,CLDN1,WAS,ZAK,MAPK10,TGFB3,PRKAG2,CLINT1,CLDN3
Glioma Invasiveness Signaling	0.0138038	0.000371535	0.471	TIMP3,MAPK1,RHOC,RRAS,PTK2,PIK3R3,RHOQ,RRAS2,RHOB,RND3,FGFR4,CD44,ITGAV,RHOU,PIK3CB,IRS2,MMP9,TIMP2
CXCR4 Signaling	0.0269153	0.000794328	1.347	MAPK1,MYL6,MYL5,CXCL12,MYL6B,PRKCZ,PTK2,ELMO3,GNB4,PAK1,RHOB,FGFR4,RHOU,IRS2,GNB1L,SRC,PAK4,RHOC,RRAS,EGR1,ADCY3,GNG10,PIK3R3,FOS,RHOQ,RRAS2,RND3,PRKCD,ITPR3,MAPK10,LYN,PIK3CB
Gluconeogenesis I	0.0269153	0.000831764	#NUM!	PGK1,ENO1,GPI,ME3,FBP1,ALDOA,GAPDH,ME1,MDH1
IGF-1 Signaling	0.0269153	0.000870964	2.982	IGFBP6,IGFBP4,CSNK2A1,NEDD4,JAK1,MAPK1,RRAS,IGFBP5,STAT3,PRKCZ,PIK3R3,PTK2,SHC1,FOS,RRAS2,FGFR4,PRKAR1B,RPS6KB2,PRKAG2,SOCS2,IRS2,PIK3CB,CYR61
ILK Signaling	0.0323594	0.00109648	1.859	MYH9,MAPK1,MYL6,MYL5,ILK,MYL6B,HIF1A,NFKB1,CCND1,PTEN,PTK2,RHOB,FGFR4,RHOU,IRS2,ACTG2,TMSB10/TMSB4X,TESK1,ITGB1,PARVA,RHOC,TNFRSF1A,ACTB,FERMT2,CREB3L4,PIK3R3,PPP2CB,FOS,RHOQ,RND3,PPP2R2B,ARHGEF6,MAPK10,KRT18,PIK3CB,MMP9
Phosphatidylethanolamine Biosynthesis II	0.0363078	0.00128825	#NUM!	ETNK2,PIGF,PCYT2,CHKA,ETNK1
Role of BRCA1 in DNA Damage Response	0.0371535	0.00144544	-0.707	RBL2,ACTB,BARD1,RBBP8,SMARCE1,SMARCD1,RPA1,ARID2,FANCC,E2F3,SMARCD3,MLH1,FANCE,FANCD2,SMARCA2,E2F5,BRE,HLTF
mTOR Signaling	0.0371535	0.00144544	1.8	ULK1,MAPK1,RPS23,FKBP1A,HIF1A,PRKCZ,RPS7,HMOX1,RHOB,EIF3D,FGFR4,RPS9,RHOU,RPS6KB2,EIF3A,IRS2,RPS6KA2,GNB1L,EIF4B,MAPKAP1,EIF3H,RHOC,RRAS,EIF4G3,RPS21,PIK3R3,PPP2CB,RPS15,RHOQ,RRAS2,RND3,PRKCD,PPP2R2B,PRKAG2,PIK3CB,EIF3K
Regulation of Actin-based Motility by Rho	0.0380189	0.00154882	1.147	ITGB1,PAK4,MYL6,ARPC1B,RHOC,ACTB,MYL5,PPP1CB,MYL6B,GSN,RAC3,PAK1,RHOQ,RND3,RHOB,WAS,RHOU,PFN2,ACTG2,PIP4K2A
Pancreatic Adenocarcinoma Signaling	0.040738	0.0017378	0.5	RALA,JAK1,MAPK1,SMAD3,STAT3,NFKB1,E2F3,CCND1,CDKN2B,BCL2,PIK3R3,HMOX1,CCNE1,FGFR4,TGFA,E2F5,MAPK10,TGFB3,TGFB2,IRS2,PIK3CB,CDKN1B,NOTCH1,MMP9
AMPK Signaling	0.047863	0.00213796	0.688	CAB39,ULK1,MAPK1,ARID2,PFKL,CCND1,KAT2B,CRTC2,FGFR4,PRKAR1B,PPM1A,IRS2,GNB1L,PFKFB3,SRC,ACTB,STRADA,AK3,SMARCE1,SMARCD1,CREB3L4,PFKP,SMARCD3,PIK3R3,PPP2CB,SMARCA2,PPP2R2B,SIRT1,PRKAG2,AK4,PIK3CB,AK2,HLTF,PPAT
Neuregulin Signaling	0.0501187	0.00251189	2	ITGB1,SRC,MAPK1,RRAS,ERBB3,CDK5R1,PRKCZ,PTEN,PIK3R3,SHC1,RRAS2,CDK5,HSP90AB1,PRKCD,RPS6KB2,TGFA,HSP90AA1,CDKN1B,RNF41
Oncostatin M Signaling	0.0501187	0.00251189	2.333	MT2A,SHC1,TIMP3,EPAS1,JAK1,RRAS2,MAPK1,RRAS,OSMR,STAT3
Hereditary Breast Cancer Signaling	0.0501187	0.00263027	#NUM!	BARD1,ARID2,DDB2,POLR2B,CCND1,MLH1,PTEN,FANCE,FANCD2,FGFR4,IRS2,CDC25C,RRAS,ACTB,SMARCE1,SMARCD1,RPA1,FANCC,SMARCD3,CDK1,PIK3R3,PALB2,RRAS2,SMARCA2,PIK3CB,UBC,HLTF
Tec Kinase Signaling	0.0501187	0.00263027	2.646	JAK1,NFKB1,PRKCZ,PTK2,GNB4,PAK1,RHOB,FGFR4,RHOU,IRS2,ACTG2,GNB1L,ITGB1,TNFRSF21,STAT6,SRC,PAK4,RHOC,ACTB,STAT3,GNG10,STAT4,PIK3R3,FOS,RHOQ,RND3,WAS,PRKCD,MAPK10,LYN,PIK3CB
HGF Signaling	0.0501187	0.00269153	2.236	ETS1,ITGB1,MAPK1,RRAS,MAP3K1,MAP3K4,MAP3K5,STAT3,RAP1A,CCND1,PRKCZ,PTK2,PIK3R3,FOS,PAK1,ELF3,RRAS2,FGFR4,PRKCD,MAPK10,IRS2,PIK3CB,ELF5
PI3K/AKT Signaling	0.060256	0.00346737	1.877	ITGB1,JAK1,MAPK1,RRAS,ILK,MAP3K5,NFKB1,CCND1,PRKCZ,BCL2,PTEN,PIK3R3,SHC1,PPP2CB,RRAS2,SYNJ1,HSP90AB1,PPP2R2B,RPS6KB2,HSP90AA1,PIK3CB,CHUK,CDKN1B,MCL1
Hypoxia Signaling in the Cardiovascular System	0.060256	0.00354813	1.342	NQO1,CSNK1D,CREB3L4,HIF1A,PTEN,UBE2G2,UBE2D2,UBE2L3,HSP90AB1,UBE2H,EDN1,UBE2V1,UBE2E2,HSP90AA1,LDHA
Semaphorin Signaling in Neurons	0.060256	0.00363078	#NUM!	ITGB1,PTK2,PAK4,PAK1,RHOQ,CDK5,RND3,MAPK1,RHOB,RHOC,RHOU,ARHGAP1,NRP1
Androgen Signaling	0.060256	0.00371535	0.535	SRC,CALR,CALML5,MAPK1,SMAD3,GTF2E2,POLR2B,NFKB1,CCND1,PRKCZ,NCOA4,GNG10,SHC1,GNB4,KAT2B,PRKCD,PRKAR1B,PRKAG2,HSP90AA1,DNAJB1,GNB1L,TAF2
PTEN Signaling	0.0676083	0.0042658	-2.132	ITGB1,CSNK2A1,MAPK1,RRAS,ILK,NFKB1,CCND1,IGF2R,RAC3,DDR1,PRKCZ,PTEN,BCL2,PTK2,PIK3R3,SHC1,RRAS2,SYNJ1,FGFR4,RPS6KB2,PIK3CB,CHUK,CDKN1B
Ascorbate Recycling (Cytosolic)	0.0724436	0.00467735	#NUM!	GSTO2,GLRX,GSTO1
Adipogenesis pathway	0.0724436	0.0047863	#NUM!	PPARG,ATG5,SAP18,TXNIP,TNFRSF1A,SMAD3,NR2F2,XBP1,CEBPD,SENP2,FZD9,SAP30,HIF1A,NOCT,KAT2B,CDK5,FGFR4,AGPAT2,SIRT1,BMP7,SOX9,PER2,FZD2,KAT2A,RBBP4
Antiproliferative Role of TOB in T Cell Signaling	0.0724436	0.00489779	#NUM!	CCNE1,MAPK1,SMAD3,TGFB3,TGFB2,CDKN1B,SKP1,SKP2
Prostate Cancer Signaling	0.0776247	0.00537032	#NUM!	MAPK1,KLK3,SRD5A1,RRAS,CREB3L4,NFKB1,CCND1,PTEN,BCL2,PIK3R3,CCNE1,RRAS2,HSP90AB1,FGFR4,HSP90AA1,PIK3CB,IRS2,CHUK,CDKN1B
Renal Cell Carcinoma Signaling	0.0776247	0.00549541	0.577	ETS1,PAK4,MAPK1,RRAS,HIF1A,TCEB2,RAP1A,PIK3R3,FOS,PAK1,RRAS2,FGFR4,TGFA,PIK3CB,IRS2,UBC,FH
Regulation of eIF4 and p70S6K Signaling	0.0776247	0.00562341	2.309	MAPK1,RPS23,EIF2B2,EIF2A,PRKCZ,RPS7,SHC1,EIF1,EIF3D,FGFR4,RPS9,EIF3A,IRS2,ITGB1,EIF3H,RRAS,EIF4G3,AGO2,RPS21,EIF2S2,PIK3R3,PPP2CB,RPS15,RRAS2,PPP2R2B,PIK3CB,EIF1AX,EIF3K
GNRH Signaling	0.0776247	0.00588844	2.858	SRC,PAK4,MAPK1,RRAS,EGR1,ADCY3,MAP3K1,MAP3K4,MAP3K5,CREB3L4,NFKB1,PRKCZ,PTK2,FOS,PAK1,RRAS2,CAMK2D,PRKCD,ITPR3,PRKAR1B,MAPK10,PRKAG2,DNM1L,CAMK2B
Leukocyte Extravasation Signaling	0.0851138	0.00660693	0.784	MAPK1,MYL6,CXCL12,CLDN7,MAP3K4,PRKCZ,PTK2,FGFR4,CYBA,SIPA1,ARHGAP12,IRS2,CLDN9,ACTG2,TIMP2,ITGB1,SRC,TIMP3,ACTB,RAP1A,PIK3R3,CLDN23,CLDN12,RAP1GAP,CLDN1,WAS,PRKCD,RASGRP1,MAPK10,CD44,PIK3CB,ARHGAP1,CTTN,MMP9,CLDN3
Citrulline Biosynthesis	0.0851138	0.00676083	#NUM!	LOC102724788/PRODH,GLS,OAT,ALDH18A1
Type I Diabetes Mellitus Signaling	0.0870964	0.00707946	1.387	JAK1,MAPK1,ICA1,TNFRSF1A,HLA-A,HLA-B,IFNGR1,HSPD1,MAP3K5,NFKB1,IRF1,BCL2,HLA-G,GAD1,MAPK10,BID,SOCS2,CHUK,HLA-F,IL1RAP,CPE
Glucocorticoid Receptor Signaling	0.0891251	0.00724436	#NUM!	JAK1,MAPK1,GTF2F2,SMAD3,SLPI,GTF2E2,ARID2,POLR2B,NFKB1,FGG,BCL2,HMGB1,SHC1,KAT2B,HSP90AB1,PPP3CB,ANXA1,FGFR4,TGFB2,IRS2,CHUK,FKBP5,TAF2,CREBZF,SRA1,RRAS,ACTB,MAP3K1,SMARCE1,SMARCD1,STAT3,SMARCD3,PIK3R3,HSPA8,FOS,RRAS2,TAF5,SMARCA2,MAPK10,TGFB3,PRKAG2,HSP90AA1,PIK3CB,NRIP1,HLTF
Estrogen-Dependent Breast Cancer Signaling	0.0912011	0.00776247	#NUM!	SRC,MAPK1,RRAS,HSD17B11,CREB3L4,NFKB1,CCND1,HSD17B8,PIK3R3,FOS,RRAS2,SP1,FGFR4,PIK3CB,IRS2,AKR1C4
p53 Signaling	0.0912011	0.00776247	0	PMAIP1,JMY,RRM2B,TIGAR,CSNK1D,PERP,HIF1A,CCND1,TP53I3,PTEN,BCL2,SERPINE2,SCO2,CCNG1,PIK3R3,KAT2B,THBS1,FGFR4,SIRT1,IRS2,PIK3CB
Small Cell Lung Cancer Signaling	0.0912011	0.00812831	#NUM!	TRAF3,FHIT,NFKB1,CCND1,CDKN2B,SKP2,PTEN,BCL2,PIK3R3,PTK2,CCNE1,FGFR4,BID,PIK3CB,IRS2,CHUK,CDKN1B
ERK/MAPK Signaling	0.0977237	0.00891251	2.611	MAPK1,PPP1CB,PTK2,SHC1,PAK1,ELF3,FGFR4,PRKAR1B,IRS2,ELF5,PLA2G12A,ETS1,PPARG,ITGB1,SRC,PAK4,RRAS,PLA2G3,PPP1R11,STAT3,CREB3L4,MKNK2,RAP1A,RAC3,PIK3R3,PPP2CB,FOS,RRAS2,H3F3A/H3F3B,PRKCD,PPP2R2B,PRKAG2,PIK3CB
Pyrimidine Deoxyribonucleotides De Novo Biosynthesis I	0.0977237	0.00891251	#NUM!	TYMS,NME3,DUT,NME4,RRM2B,AK4,NME7
CDK5 Signaling	0.100462	0.00954993	2.357	ITGB1,LAMA5,MAPK1,RRAS,MAPK15,EGR1,ADCY3,PPP1CB,PPP1R11,CDK5R1,LAMC1,PPP2CB,RRAS2,CDK5,PPP2R2B,PRKAR1B,MAPK10,LAMB1,PRKAG2
Renin-Angiotensin Signaling	0.100462	0.00954993	#NUM!	PAK4,MAPK1,RRAS,ADCY3,MAP3K1,STAT3,NFKB1,PRKCZ,PIK3R3,PTK2,FOS,SHC1,PAK1,RRAS2,FGFR4,PRKCD,ITPR3,PRKAR1B,MAPK10,PRKAG2,IRS2,PIK3CB
Cell Cycle Regulation by BTG Family Proteins	0.107399	0.0104713	1.633	PPP2CB,CCNE1,PPP2R2B,BTG2,E2F5,BTG1,E2F3,CCND1,NOCT
Galactose Degradation I (Leloir Pathway)	0.107399	0.0107152	#NUM!	GALK2,GALE,GALK1
GM-CSF Signaling	0.107399	0.0107152	2.673	ETS1,MAPK1,RRAS,STAT3,CCND1,PIK3R3,SHC1,CAMK2D,RRAS2,PPP3CB,FGFR4,LYN,PIK3CB,IRS2,CAMK2B
Xenobiotic Metabolism Signaling	0.107399	0.0109648	#NUM!	CAMK1,UGT2B7,CAMK1D,UGT1A6,MAPK1,MAP3K5,MAP3K4,NFKB1,PRKCZ,HS3ST3A1,GSTT1,HMOX1,CAMK2D,HSP90AB1,ALDH1A3,FGFR4,SULT1A3/SULT1A4,HS6ST2,IRS2,NFE2L2,AHR,CAMK2B,ALDH1B1,GSTM1,SRA1,RRAS,GSTA4,MGMT,MAP3K1,NQO1,ALDH9A1,GSTO1,AIP,PIK3R3,PPP2CB,RRAS2,PRKCD,PPP2R2B,HSP90AA1,PIK3CB,ALDH18A1,NRIP1,GSTO2,ABCC3
Estrogen-mediated S-phase Entry	0.107399	0.0114815	1.134	CCNE1,E2F5,CDKN1B,E2F3,CCND1,CDK1,SKP2
Unfolded protein response	0.107399	0.011749	#NUM!	PPARG,HSPA8,CALR,HSPH1,XBP1,CEBPD,DNAJC3,OS9,MAP3K5,NFE2L2,EIF2A,BCL2
RhoGDI Signaling	0.107399	0.011749	0	MYL6,ARPC1B,MYL5,MYL6B,ARHGEF19,GNB4,PAK1,RHOB,CDH3,RHOU,ARHGAP12,ARHGEF3,ACTG2,GNB1L,ITGB1,SRC,PAK4,RHOC,ACTB,ARHGDIB,GNG10,CDH12,RHOQ,RND3,ARHGEF6,CD44,ARHGEF18,ARHGAP1,PIP4K2A
Thrombin Signaling	0.107399	0.011749	1.461	CAMK1,MAPK1,CAMK1D,MYL6,MYL5,PPP1CB,MYL6B,NFKB1,PRKCZ,PTK2,SHC1,GNB4,CAMK2D,RHOB,FGFR4,RHOU,IRS2,ARHGEF3,GNB1L,CAMK2B,SRC,RHOC,RRAS,ADCY3,GNG10,PIK3R3,RHOQ,RRAS2,RND3,PRKCD,ARHGEF6,ITPR3,PIK3CB
14-3-3-mediated Signaling	0.109648	0.0125893	#NUM!	SRC,TUBB3,MAPK1,TNFRSF1A,RRAS,STRADA,EDC3,TUBA4A,MAP3K5,PRKCZ,PIK3R3,SRPK2,FOS,RRAS2,FGFR4,PRKCD,MAPK10,TUBA3C/TUBA3D,IRS2,PIK3CB,TUBA3E,CDKN1B,PDCD6IP
Superpathway of Citrulline Metabolism	0.109648	0.0128825	#NUM!	LOC102724788/PRODH,GLS,ASS1,OAT,ALDH18A1
Urate Biosynthesis/Inosine 5'-phosphate Degradation	0.109648	0.0128825	#NUM!	IMPDH2,PNP,NT5C2,NT5C,AOX1
Colanic Acid Building Blocks Biosynthesis	0.109648	0.0128825	#NUM!	GPI,GALK2,GMDS,GALE,GALK1
Virus Entry via Endocytic Pathways	0.109648	0.0128825	#NUM!	ITGB1,SRC,ITSN1,RRAS,HLA-A,ACTB,HLA-B,RAC3,PRKCZ,PIK3R3,RRAS2,FGFR4,PRKCD,CAV1,TFRC,IRS2,PIK3CB,ACTG2,CXADR
Rac Signaling	0.115345	0.0141254	1.789	ITGB1,ABI2,PAK4,MAPK1,ARPC1B,RRAS,MAP3K1,NFKB1,CDK5R1,PRKCZ,PIK3R3,PTK2,PAK1,RRAS2,CYFIP2,FGFR4,CD44,IRS2,PIK3CB,PIP4K2A,ELK4
NGF Signaling	0.115345	0.0141254	0.655	MAPK1,RRAS,MAP3K1,MAP3K4,MAP3K5,CREB3L4,NFKB1,RAP1A,SMPD2,PRKCZ,PIK3R3,SHC1,RRAS2,FGFR4,PRKCD,MAPK10,RPS6KB2,IRS2,PIK3CB,CHUK,RPS6KA2
Phospholipase C Signaling	0.118032	0.0147911	1.291	RALA,MAPK1,MYL6,MYL5,PPP1CB,MYL6B,NFKB1,PRKCZ,ARHGEF19,SHC1,HMOX1,GNB4,RHOB,PPP3CB,RHOU,ARHGEF3,GNB1L,PLA2G12A,ITGB1,SRC,CALML5,RHOC,RRAS,ADCY3,PLA2G3,CREB3L4,RAP1A,GNG10,RHOQ,RRAS2,RND3,SYK,PRKCD,ARHGEF6,ITPR3,LYN,ARHGEF18
ErbB2-ErbB3 Signaling	0.118032	0.0151356	#NUM!	MAPK1,RRAS,ERBB3,STAT3,CCND1,PTEN,PIK3R3,SHC1,RRAS2,SP1,FGFR4,PIK3CB,IRS2,CDKN1B
Antigen Presentation Pathway	0.118032	0.0151356	#NUM!	HLA-G,PSMB9,CALR,HLA-A,HLA-B,PSMB8,HLA-F,TAPBP,MR1
IL-15 Signaling	0.118032	0.0154882	#NUM!	STAT6,JAK1,MAPK1,RRAS,STAT3,NFKB1,RAC3,PIK3R3,PTK2,SHC1,RRAS2,SYK,FGFR4,PIK3CB,IRS2
IL-3 Signaling	0.118032	0.0158489	#NUM!	STAT6,JAK1,MAPK1,RRAS,STAT3,PRKCZ,PIK3R3,FOS,SHC1,PAK1,RRAS2,PPP3CB,FGFR4,PRKCD,PIK3CB,IRS2
JAK/Stat Signaling	0.118032	0.0158489	2	STAT6,JAK1,PIAS2,MAPK1,RRAS,STAT3,NFKB1,STAT4,PIK3R3,FOS,SHC1,RRAS2,FGFR4,SOCS2,PIK3CB,IRS2
PDGF Signaling	0.118032	0.0158489	2.183	SRC,CSNK2A1,JAK1,MAPK1,RRAS,MAP3K1,ACP1,STAT3,PIK3R3,FOS,SHC1,RRAS2,SYNJ1,FGFR4,CAV1,PIK3CB,IRS2
HMGB1 Signaling	0.118577	0.0162181	1.46	MAPK1,RHOC,TNFRSF1A,RRAS,IFNGR1,NFKB1,HMGB1,PIK3R3,FOS,RRAS2,KAT2B,RHOQ,SP1,RND3,RHOB,FGFR4,RHOU,MAPK10,TGFB3,TGFB2,PIK3CB,IRS2,KAT2A
Purine Nucleotides Degradation II (Aerobic)	0.11885	0.0165959	#NUM!	IMPDH2,PNP,ADA,NT5C2,NT5C,AOX1
Production of Nitric Oxide and Reactive Oxygen Species in Macrophages	0.119124	0.0165959	2.191	JAK1,MAPK1,PPP1CB,MAP3K4,MAP3K5,NFKB1,PRKCZ,RHOB,FGFR4,CYBA,RHOU,IRS2,SERPINA1,CHUK,APOM,RHOC,TNFRSF1A,MAP3K1,IFNGR1,PPP1R11,RAP1A,IRF1,PIK3R3,PPP2CB,FOS,RHOQ,RND3,PRKCD,PPP2R2B,MAPK10,PIK3CB
Pentose Phosphate Pathway	0.119124	0.0169824	#NUM!	RPE,PGLS,TALDO1,G6PD
Signaling by Rho Family GTPases	0.119124	0.0169824	0.343	ARPC1B,MAPK1,MYL6,CDC42EP5,MYL5,MYL6B,NFKB1,SLC9A1,PRKCZ,PTK2,ARHGEF19,GNB4,PAK1,RHOB,CDH3,FGFR4,RHOU,IRS2,ARHGEF3,ACTG2,GNB1L,ITGB1,NEDD4,PAK4,RHOC,ACTB,GNG10,PIK3R3,FOS,CDH12,RHOQ,RND3,WAS,ARHGEF6,MAPK10,PIK3CB,ARHGEF18,PIP4K2A
Mitochondrial Dysfunction	0.120226	0.017378	#NUM!	PRDX5,TRAK1,NDUFB8,PSEN2,BCL2,GPD2,ATPAF1,GPX4,ACO1,ATP5I,NDUFAB1,AIFM1,ATP5J,ATP5G2,UCP2,NDUFS7,ATP5O,VPS9D1,NDUFS5,PRDX3,NDUFA6,UQCRC2,MAPK10,APH1B,NDUFA3,CYB5A,NDUFS3,COX15
Notch Signaling	0.12331	0.018197	1.134	DLL1,JAG2,APH1B,LFNG,PSEN2,HEY2,HES1,NOTCH1,RFNG
Cell Cycle: G1/S Checkpoint Regulation	0.124451	0.0186209	-1.667	CCNE1,RBL2,SMAD3,TGFB3,E2F5,TGFB2,CDKN2C,CDKN1B,SKP1,E2F3,CDKN2B,CCND1,SKP2
FAK Signaling	0.128529	0.0194984	#NUM!	ITGB1,SRC,PAK4,MAPK1,ASAP1,RRAS,ACTB,PTEN,PIK3R3,PTK2,PAK1,RRAS2,WAS,FGFR4,ARHGEF6,PIK3CB,IRS2,ACTG2
Arginine Biosynthesis IV	0.130017	0.0199526	#NUM!	ASS1,OAT,GLUD1
Ceramide Signaling	0.136773	0.0213796	1.5	TNFRSF1A,RRAS,MAP3K1,CERK,NFKB1,SMPD2,PRKCZ,BCL2,PIK3R3,FOS,PPP2CB,CTSD,RRAS2,FGFR4,PPP2R2B,PIK3CB,IRS2
Fcγ Receptor-mediated Phagocytosis in Macrophages and Monocytes	0.136773	0.0213796	2.183	SRC,MAPK1,ARPC1B,ACTB,RAC3,PRKCZ,PTEN,MYO5A,PIK3R3,HMOX1,PAK1,WAS,SYK,PRKCD,RPS6KB2,LYN,ACTG2
phagosome maturation	0.136773	0.0218776	#NUM!	CALR,TUBB3,PRDX1,PRDX5,HLA-A,HLA-B,RAB7A,NAPG,TUBA4A,DYNLT1,CTSV,CTSD,CTSL,ATP6V1F,ATP6V1H,CTSH,TUBA3C/TUBA3D,VPS37A,TUBA3E,CTSC,GOSR2,ATP6V0E1,EEA1,PRDX2
IL-8 Signaling	0.136773	0.0218776	2.353	MAPK1,NFKB1,CCND1,PRKCZ,BCL2,RAB11FIP2,PTK2,HMOX1,GNB4,RHOB,FGFR4,ITGAV,RHOU,IRS2,CHUK,GNB1L,LASP1,SRC,RHOC,RRAS,RAC3,GNG10,PIK3R3,FOS,RHOQ,RRAS2,RND3,PRKCD,MAPK10,PIK3CB,MMP9
PAK Signaling	0.14388	0.0234423	0.943	ITGB1,PAK4,MYL6,MAPK1,RRAS,MYL5,MYL6B,PIK3R3,PTK2,SHC1,PAK1,RRAS2,FGFR4,ARHGEF6,MAPK10,PIK3CB,IRS2,DSCAM
Chondroitin Sulfate Degradation (Metazoa)	0.14388	0.0234423	#NUM!	HYAL2,CD44,HEXB,GALNS,ARSB
Neuroprotective Role of THOP1 in Alzheimer's Disease	0.151008	0.0251189	#NUM!	HLA-G,HLA-A,HLA-B,PRKAR1B,PRKAG2,SERPINA3,THOP1,HLA-F,MMP9
Epithelial Adherens Junction Signaling	0.151008	0.0251189	#NUM!	SRC,TUBB3,DLL1,EPN1,MYH9,MYL6,ARPC1B,RRAS,ACTB,MYL5,ACVR1,TUBA4A,MYL6B,RAP1A,PTEN,RRAS2,WAS,TUBA3C/TUBA3D,TGFB2,ZYX,ACTG2,TUBA3E,CLINT1,NOTCH1
autophagy	0.153462	0.025704	#NUM!	CTSV,CTSD,ATG5,ULK1,CTSL,CTSH,WIPI1,ATG4B,MAP1LC3B,SQSTM1,CTSC,BCL2
Retinoate Biosynthesis I	0.153462	0.0263027	#NUM!	DHRS3,AKR1C3,ALDH1A3,RDH12,AKR1C4,RDH13,AKR1B10,DHRS4
G Beta Gamma Signaling	0.153462	0.0263027	2.887	SRC,CAV2,MAPK1,RRAS,PRKCZ,GNG10,GNB4,SHC1,PAK1,RRAS2,PRKCD,ARHGEF6,PRKAR1B,CAV1,PRKAG2,GNB1L
B Cell Receptor Signaling	0.155597	0.0269153	0.557	RAP2A,MAPK1,MAP3K4,MAP3K5,BCL6,NFKB1,PTEN,PTK2,SHC1,CAMK2D,PPP3CB,FGFR4,RPS6KB2,IRS2,CHUK,CAMK2B,ETS1,CALML5,RRAS,EGR1,MAP3K1,CREB3L4,RAP1A,PIK3R3,RRAS2,SYNJ1,SYK,LYN,PIK3CB
VEGF Signaling	0.159221	0.0281838	2.138	SRC,MAPK1,RRAS,ACTB,HIF1A,EIF2B2,EIF2S2,BCL2,PIK3R3,PTK2,SHC1,RRAS2,EIF1,FGFR4,PIK3CB,IRS2,ACTG2,EIF1AX
EGF Signaling	0.166341	0.0295121	1.941	PIK3R3,SHC1,SRC,FOS,CSNK2A1,JAK1,MAPK1,FGFR4,MAP3K1,ITPR3,IRS2,PIK3CB,STAT3
Adenosine Nucleotides Degradation II	0.168267	0.0301995	#NUM!	PNP,ADA,NT5C2,NT5C,AOX1
Chronic Myeloid Leukemia Signaling	0.168267	0.0301995	#NUM!	RBL2,MAPK1,MECOM,RRAS,SMAD3,NFKB1,E2F3,CCND1,PIK3R3,RRAS2,FGFR4,E2F5,TGFB3,TGFB2,PIK3CB,IRS2,CHUK,CDKN1B
Prolactin Signaling	0.172187	0.0323594	2.324	MAPK1,RRAS,STAT3,PRKCZ,IRF1,PIK3R3,FOS,SHC1,RRAS2,SP1,PRKCD,FGFR4,SOCS2,PIK3CB,IRS2
NADH Repair	0.172187	0.0331131	#NUM!	NAXE,GAPDH
Methylglyoxal Degradation I	0.172187	0.0331131	#NUM!	HAGHL,HAGH
1,25-dihydroxyvitamin D3 Biosynthesis	0.172187	0.0331131	#NUM!	POR,CYP27B1
D-glucuronate Degradation I	0.172187	0.0331131	#NUM!	AKR1A1,DCXR
Cleavage and Polyadenylation of Pre-mRNA	0.172982	0.0338844	#NUM!	CSTF1,NUDT21,CPSF1,CSTF2
UVC-Induced MAPK Signaling	0.172982	0.0338844	3	SRC,FOS,RRAS2,MAPK1,RRAS,PRKCD,MAPK10,SMPD2,PRKCZ
Aldosterone Signaling in Epithelial Cells	0.179887	0.0354813	0.577	NEDD4,MAPK1,HSPH1,SLC12A2,DNAJC12,HSPB8,DNAJC3,HSPD1,DNAJC15,SLC9A1,PRKCZ,PIK3R3,HSPA8,DNAJC5,HSP90AB1,DNAJC4,FGFR4,PRKCD,ITPR3,HSP90AA1,IRS2,PIK3CB,DNAJB1,DNAJC22,PIP4K2A,HSPA4L
Reelin Signaling in Neurons	0.193642	0.0380189	#NUM!	ITGB1,SRC,VLDLR,CDK5R1,PIK3R3,CDK5,NDEL1,FGFR4,ARHGEF6,LYN,MAPK10,PIK3CB,IRS2,LRP8,ARHGEF3,PAFAH1B1
VDR/RXR Activation	0.197242	0.0398107	1.633	IGFBP6,CSNK2A1,LRP5,KLK6,IGFBP5,HES1,PSMC5,PRKCZ,SP1,PRKCD,TGFB2,CDKN1B,CYP27B1,VDR
Cyclins and Cell Cycle Regulation	0.197242	0.0398107	2.309	CDKN2C,E2F3,SKP1,CCND1,CDKN2B,CDK1,SKP2,PPP2CB,CCNE1,PPP2R2B,E2F5,TGFB2,TGFB3,CDKN1B
Chemokine Signaling	0.197242	0.040738	2.496	PTK2,SRC,FOS,CALML5,RRAS2,CAMK1,CAMK2D,CAMK1D,MAPK1,RRAS,CXCL12,PPP1CB,CAMK2B
Regulation of Cellular Mechanics by Calpain Protease	0.197242	0.040738	2.53	ITGB1,PTK2,SRC,CCNE1,RRAS2,MAPK1,RRAS,CAST,CDKN1B,CCND1,CDK1
IL-2 Signaling	0.197242	0.040738	1.508	PIK3R3,SHC1,FOS,CSNK2A1,JAK1,RRAS2,MAPK1,RRAS,FGFR4,SYK,IRS2,PIK3CB
Role of NFAT in Cardiac Hypertrophy	0.198609	0.0416869	2.353	CAMK1,MAPK1,CAMK1D,PRKCZ,SHC1,GNB4,CAMK2D,PPP3CB,FGFR4,PRKAR1B,TGFB2,IRS2,GNB1L,CAMK2B,SRC,CALML5,RRAS,ADCY3,MAP3K1,GNG10,PIK3R3,RCAN1,RRAS2,PRKCD,ITPR3,MAPK10,TGFB3,PRKAG2,PIK3CB
PPAR Signaling	0.198609	0.0416869	-1	PPARG,SRA1,MAPK1,TNFRSF1A,RRAS,NR1H3,NFKB1,AIP,FOS,SHC1,RRAS2,HSP90AB1,HSP90AA1,NRIP1,CHUK,IL1RAP
LPS-stimulated MAPK Signaling	0.202302	0.042658	2.138	MAPK1,RRAS,MAP3K5,NFKB1,PRKCZ,PIK3R3,FOS,PAK1,RRAS2,FGFR4,PRKCD,MAPK10,PIK3CB,IRS2,CHUK
Triacylglycerol Biosynthesis	0.205589	0.0436516	#NUM!	GPAM,LPCAT3,AGPAT2,PLPP3,ELOVL2,LPIN2,ELOVL1,PLPP1,ELOVL6
Guanosine Nucleotides Degradation III	0.206063	0.0446684	#NUM!	PNP,NT5C2,NT5C,AOX1
Thrombopoietin Signaling	0.20797	0.0457088	2.309	PIK3R3,SHC1,FOS,RRAS2,MAPK1,RRAS,PRKCD,FGFR4,IRS2,PIK3CB,STAT3,PRKCZ
ATM Signaling	0.21928	0.047863	1.941	USP7,SMC3,CDC25C,FANCD2,TRIM28,PPP2R2B,MAPK10,RBBP8,BID,TP53BP1,ZNF420,CREB3L4,KAT5,CDK1
Melanocyte Development and Pigmentation Signaling	0.222844	0.0489779	1.5	SRC,MAPK1,RRAS,ADCY3,CREB3L4,BCL2,PIK3R3,SHC1,RRAS2,FGFR4,PRKAR1B,PRKAG2,RPS6KB2,PIK3CB,IRS2,RPS6KA2
IL-9 Signaling	0.222844	0.0501187	0	PIK3R3,JAK1,FGFR4,SOCS2,IRS2,BCL3,PIK3CB,STAT3,NFKB1
Mitotic Roles of Polo-Like Kinase	0.222844	0.0501187	-0.816	SLK,PPP2CB,SMC3,CDC25C,HSP90AB1,PLK2,PTTG1,PPP2R2B,HSP90AA1,CDK1,KIF11,STAG2
Protein Kinase A Signaling	0.222844	0.0501187	0.457	MAPK1,MYL6,SMAD3,MYL5,ACP1,MYL6B,PTEN,PTK2,TH,GNB4,DUSP3,CAMK2D,SMPDL3B,EYA2,SMPDL3A,PTPRG,PPP1R11,PTPN3,PDE4B,CREB3L4,RAP1A,PTPDC1,PTP4A1,GNG10,PDE8A,H3F3A/H3F3B,PRKCD,ITPR3,TGFB3,H1F0,KDELR2,HIST1H1C,PPP1CB,NFKB1,AKAP7,PRKCZ,AKAP11,PTPN4,PPP3CB,H1FX,PRKAR1B,TGFB2,CHUK,GNB1L,CAMK2B,CDC25C,CALML5,MAP3K1,ADCY3,PYGL,ADD3,CDC14B,PRKAG2
Type II Diabetes Mellitus Signaling	0.243781	0.0562341	1	PPARG,MAPK1,TNFRSF1A,PKM,MAP3K1,MAP3K5,NFKB1,SMPD2,PRKCZ,PIK3R3,PRKCD,FGFR4,MAPK10,PRKAG2,SOCS2,IRS2,PIK3CB,CHUK,SLC27A3,ADIPOR2
FcγRIIB Signaling in B Lymphocytes	0.243781	0.0562341	1.265	PIK3R3,SHC1,RRAS2,RRAS,FGFR4,SYK,MAPK10,LYN,IRS2,PIK3CB
The Visual Cycle	0.243781	0.057544	#NUM!	DHRS3,AKR1C3,RDH12,RDH13,DHRS4
Glioblastoma Multiforme Signaling	0.243781	0.060256	2.236	SRC,MAPK1,RHOC,RRAS,FZD9,E2F3,CCND1,PTEN,PIK3R3,SHC1,CCNE1,RRAS2,RHOQ,RND3,RHOB,FGFR4,PRKCD,ITPR3,E2F5,RHOU,PIK3CB,IRS2,CDKN1B,FZD2
Colorectal Cancer Metastasis Signaling	0.243781	0.060256	2.556	JAK1,MAPK1,SMAD3,NFKB1,CCND1,MLH1,GNB4,RHOB,FGFR4,RHOU,PRKAR1B,TGFB2,IRS2,GNB1L,FZD2,SRC,LRP5,RHOC,RRAS,TNFRSF1A,ADCY3,IFNGR1,FZD9,STAT3,GNG10,PIK3R3,FOS,RHOQ,RRAS2,RND3,MAPK10,TGFB3,PRKAG2,PIK3CB,MMP9
Remodeling of Epithelial Adherens Junctions	0.243781	0.060256	1	SRC,TUBB3,RALA,ARPC1B,ACTB,TUBA4A,TUBA3C/TUBA3D,RAB7A,ZYX,ACTG2,TUBA3E,DNM1L
Arsenate Detoxification I (Glutaredoxin)	0.243781	0.060256	#NUM!	PNP,GSTO1
Pentose Phosphate Pathway (Oxidative Branch)	0.243781	0.060256	#NUM!	PGLS,G6PD
Heme Degradation	0.243781	0.060256	#NUM!	HMOX1,BLVRA
Methylmalonyl Pathway	0.243781	0.060256	#NUM!	PCCB,MUT
Proline Biosynthesis I	0.243781	0.060256	#NUM!	PYCRL,ALDH18A1
Glycerol-3-phosphate Shuttle	0.243781	0.060256	#NUM!	GPD1L,GPD2
Phenylalanine Degradation I (Aerobic)	0.243781	0.060256	#NUM!	PCBD1,QDPR
Paxillin Signaling	0.245471	0.0616595	1.698	ITGB1,SRC,PAK4,PARVA,MAPK1,RRAS,ACTB,PIK3R3,PTK2,PAK1,RRAS2,FGFR4,ARHGEF6,MAPK10,ITGAV,IRS2,PIK3CB,ACTG2
ErbB Signaling	0.246604	0.0630957	#NUM!	PAK4,MAPK1,RRAS,ERBB3,PRKCZ,PIK3R3,FOS,SHC1,PAK1,RRAS2,PRKCD,FGFR4,MAPK10,TGFA,PIK3CB,IRS2
Gap Junction Signaling	0.247742	0.0630957	#NUM!	DBN1,MAPK1,PRKCZ,PPP3CB,SP1,FGFR4,TUBA3C/TUBA3D,PRKAR1B,CAV1,IRS2,ACTG2,TUBA3E,SRC,TUBB3,RRAS,ACTB,ADCY3,TUBA4A,CSNK1D,PIK3R3,RRAS2,PRKCD,ITPR3,PRKAG2,PIK3CB
GDNF Family Ligand-Receptor Interactions	0.247742	0.0645654	1.508	MAPK1,RRAS,PIK3R3,FOS,SHC1,RRAS2,PDLIM7,FGFR4,ITPR3,MAPK10,DOK7,IRS2,PIK3CB
Neurotrophin/TRK Signaling	0.247742	0.0645654	0.832	MAPK1,KLK3,SPRY1,RRAS,CREB3L4,MAP3K5,PIK3R3,SHC1,FOS,RRAS2,FGFR4,PIK3CB,IRS2
Assembly of RNA Polymerase I Complex	0.247742	0.0645654	#NUM!	POLR1D,TAF1C,TAF1B
Sucrose Degradation V (Mammalian)	0.247742	0.0645654	#NUM!	KHK,TPI1,ALDOA
IL-15 Production	0.247742	0.0660693	#NUM!	PTK2,JAK1,PTK6,NFKB1,PRKCZ,IRF1
Wnt/β-catenin Signaling	0.254097	0.0676083	1.213	SRC,LRP5,CSNK2A1,GJA1,MARK2,CSNK1D,ACVR1,ILK,TLE1,FZD9,CCND1,PPP2CB,CDH12,CDH3,PPP2R2B,TGFB3,CD44,TGFB2,NR5A2,SOX9,DKK1,SOX18,KREMEN2,UBC,FZD2
Gα12/13 Signaling	0.256448	0.0691831	0.447	SRC,MYL6,MAPK1,RRAS,MYL5,MAP3K1,MYL6B,MAP3K5,NFKB1,PIK3R3,PTK2,CDH12,RRAS2,F2RL1,CDH3,FGFR4,MAPK10,IRS2,PIK3CB,CHUK
Mechanisms of Viral Exit from Host Cells	0.260615	0.0707946	#NUM!	SNF8,NEDD4,PRKCD,ACTB,VPS36,ACTG2,PDCD6IP,PRKCZ
Methylglyoxal Degradation III	0.260615	0.0707946	#NUM!	AKR1A1,AKR1C1/AKR1C2,AKR1C3,AKR1B10
Vitamin-C Transport	0.260615	0.0707946	#NUM!	GSTO2,GLRX,TXNRD1,GSTO1
CNTF Signaling	0.272898	0.0758578	1.508	PIK3R3,JAK1,RRAS2,MAPK1,RRAS,FGFR4,RPS6KB2,IRS2,PIK3CB,STAT3,RPS6KA2
Actin Nucleation by ARP-WASP Complex	0.274157	0.0776247	1.265	ITGB1,RRAS2,RHOQ,ARPC1B,RND3,RHOB,RRAS,WAS,RHOC,RHOU
Cholecystokinin/Gastrin-mediated Signaling	0.274157	0.0776247	#NUM!	SRC,MAPK1,RHOC,RRAS,PRKCZ,PTK2,SHC1,FOS,RRAS2,RHOQ,RHOB,RND3,PRKCD,ITPR3,RHOU,MAPK10
RANK Signaling in Osteoclasts	0.274157	0.0776247	0	SRC,CALML5,MAPK1,MAP3K1,MAP3K4,MAP3K5,NFKB1,GSN,PIK3R3,FOS,PPP3CB,FGFR4,MAPK10,PIK3CB,IRS2,CHUK
TNFR1 Signaling	0.274157	0.0776247	0.333	FOS,PAK4,PAK1,CRADD,TNFRSF1A,MAP3K1,BID,CHUK,NFKB1
Cell Cycle: G2/M DNA Damage Checkpoint Regulation	0.274157	0.0776247	2.121	CDC25C,KAT2B,TRIP12,TOP2A,BORA,SKP1,CDK1,PRKCZ,SKP2
NF-κB Activation by Viruses	0.274157	0.0794328	#NUM!	ITGB1,PIK3R3,RRAS2,MAPK1,RRAS,PRKCD,FGFR4,MAP3K1,ITGAV,IRS2,PIK3CB,CHUK,NFKB1,PRKCZ
HIPPO signaling	0.274157	0.0794328	-0.378	PPP2CB,WWC1,AJUBA,SMAD3,PPP2R2B,CSNK1D,CD44,PPP1CB,PPP1R11,MOB1A,SKP1,TEAD2,PRKCZ,SKP2
Role of JAK1 and JAK3 in γc Cytokine Signaling	0.274157	0.0794328	#NUM!	PIK3R3,SHC1,STAT6,JAK1,RRAS2,MAPK1,RRAS,FGFR4,SYK,IRS2,PIK3CB,STAT3
Endometrial Cancer Signaling	0.28119	0.0812831	#NUM!	PIK3R3,RRAS2,MAPK1,RRAS,FGFR4,ILK,IRS2,PIK3CB,CCND1,MLH1,PTEN
Erythropoietin Signaling	0.28119	0.0831764	#NUM!	PIK3R3,SHC1,SRC,FOS,RRAS2,MAPK1,RRAS,PRKCD,FGFR4,IRS2,PIK3CB,NFKB1,PRKCZ
Regulation of IL-2 Expression in Activated and Anergic T Lymphocytes	0.28119	0.0831764	#NUM!	FOS,CALML5,RRAS2,PPP3CB,MAPK1,RRAS,SMAD3,MAP3K1,TGFB3,MAPK10,TGFB2,CHUK,NFKB1
α-Adrenergic Signaling	0.286418	0.0851138	0.905	CALML5,MAPK1,RRAS,ADCY3,PYGL,PRKCZ,GNG10,GNB4,RRAS2,PRKCD,ITPR3,PRKAR1B,PRKAG2,GNB1L
TGF-β Signaling	0.286418	0.0851138	2.333	MAPK1,RRAS,SMAD3,ACVR1,HOXC9,INHBB,BCL2,FOS,RRAS2,AMH,TGFB2,TGFB3,BMP7,VDR
ErbB4 Signaling	0.28774	0.0870964	1.897	PIK3R3,SHC1,RRAS2,MAPK1,RRAS,PRKCD,FGFR4,APH1B,PSEN2,IRS2,PIK3CB,PRKCZ
Glutathione-mediated Detoxification	0.289734	0.0870964	#NUM!	GSTZ1,GSTM1,GSTA4,GSTO2,GSTO1,GSTT1
Interferon Signaling	0.293089	0.0891251	1.89	JAK1,IFNGR1,PSMB8,IFITM2,IFNAR1,IRF1,BCL2
Telomerase Signaling	0.297167	0.0912011	1.807	ETS1,MAPK1,RRAS,PIK3R3,PPP2CB,SHC1,ELF3,RRAS2,HSP90AB1,SP1,FGFR4,PPP2R2B,HSP90AA1,PIK3CB,TINF2,IRS2,ELF5
HER-2 Signaling in Breast Cancer	0.297852	0.0912011	#NUM!	ITGB1,RRAS,ERBB3,MAP3K5,CCND1,PRKCZ,PIK3R3,CCNE1,RRAS2,PRKCD,FGFR4,PIK3CB,IRS2,CDKN1B
VEGF Family Ligand-Receptor Interactions	0.297852	0.0912011	2.496	MAPK1,RRAS,PLA2G3,PRKCZ,PIK3R3,FOS,SHC1,RRAS2,PRKCD,FGFR4,IRS2,PIK3CB,PLA2G12A,NRP1
Creatine-phosphate Biosynthesis	0.297852	0.0933254	#NUM!	CKB,CKMT1A/CKMT1B
CMP-N-acetylneuraminate Biosynthesis I (Eukaryotes)	0.297852	0.0933254	#NUM!	CMAS,NANS
2-oxobutanoate Degradation I	0.297852	0.0933254	#NUM!	PCCB,MUT
Glutamate Degradation III (via 4-aminobutyrate)	0.297852	0.0933254	#NUM!	ABAT,GAD1
Amyloid Processing	0.301995	0.0954993	#NUM!	CSNK2A1,CDK5,MAPK1,CSNK1D,PRKAR1B,PRKAG2,APH1B,PSEN2,CDK5R1
Gαi Signaling	0.301995	0.0977237	1.291	SRC,RALA,MAPK1,RRAS,ADCY3,STAT3,RAP1A,GNG10,GNB4,SHC1,RRAS2,RAP1GAP,HTR1E,RGS10,PRKAR1B,CAV1,PRKAG2,GNB1L
Ovarian Cancer Signaling	0.301995	0.0977237	#NUM!	SRC,GJA1,MAPK1,RRAS,FZD9,CCND1,MLH1,PTEN,BCL2,PIK3R3,RRAS2,EDN1,FGFR4,RPS6KB2,CD44,PRKAR1B,PRKAG2,IRS2,PIK3CB,FZD2,MMP9
iNOS Signaling	0.301995	0.0977237	#NUM!	FOS,CALML5,JAK1,MAPK1,IFNGR1,CHUK,NFKB1,IRF1
IL-4 Signaling	0.301995	0.0977237	#NUM!	STAT6,JAK1,IL13RA1,HLA-A,RRAS,HLA-B,PIK3R3,SHC1,RRAS2,SYNJ1,FGFR4,RPS6KB2,IRS2,PIK3CB
Apoptosis Signaling	0.301995	0.0977237	-0.535	ENDOG,MAPK1,RRAS,TNFRSF1A,MAP3K5,NFKB1,DFFA,CDK1,BCL2,RRAS2,BID,CHUK,AIFM1,MCL1
Acute Phase Response Signaling	0.30761	0.102802	1.964	ECSIT,MAPK1,TNFRSF1A,RRAS,MAP3K1,SERPINA3,MAP3K5,STAT3,NFKB1,FGG,C5,PIK3R3,HMOX1,SHC1,FOS,RRAS2,CFB,SOCS2,SERPINA1,OSMR,PIK3CB,CHUK,CRABP2,IL1RAP
fMLP Signaling in Neutrophils	0.30761	0.103514	0.258	CALML5,MAPK1,ARPC1B,RRAS,NFKB1,PRKCZ,GNG10,PIK3R3,GNB4,RRAS2,PPP3CB,WAS,FGFR4,PRKCD,ITPR3,PIK3CB,IRS2,GNB1L
Dermatan Sulfate Degradation (Metazoa)	0.30761	0.104472	#NUM!	HYAL2,IDS,CD44,HEXB
Purine Nucleotides De Novo Biosynthesis II	0.30761	0.108393	#NUM!	ADSSL1,IMPDH2,PPAT
Thio-molybdenum Cofactor Biosynthesis	0.30761	0.108393	#NUM!	MOCOS
Xanthine and Xanthosine Salvage	0.30761	0.108393	#NUM!	PNP
Adenine and Adenosine Salvage VI	0.30761	0.108393	#NUM!	ADK
Phosphatidylethanolamine Biosynthesis III	0.30761	0.108393	#NUM!	PTDSS2
UDP-N-acetyl-D-galactosamine Biosynthesis I	0.30761	0.108393	#NUM!	GALE
Antiproliferative Role of Somatostatin Receptor 2	0.30761	0.109144	1.667	PIK3R3,SRC,GNB4,RRAS2,MAPK1,RRAS,FGFR4,IRS2,PIK3CB,CDKN1B,GNB1L,GNG10
Neuropathic Pain Signaling In Dorsal Horn Neurons	0.30761	0.109144	2.668	SRC,CAMK1,CAMK1D,MAPK1,PRKCZ,PIK3R3,FOS,CAMK2D,GPR37,PRKCD,FGFR4,ITPR3,PRKAR1B,PRKAG2,PIK3CB,IRS2,CAMK2B
IL-12 Signaling and Production in Macrophages	0.30761	0.109396	#NUM!	PPARG,STAT6,APOM,MAPK1,RAB7A,IFNGR1,NFKB1,PRKCZ,IRF1,PIK3R3,STAT4,FOS,FGFR4,PRKCD,MAPK10,TGFB3,TGFB2,IRS2,SERPINA1,PIK3CB,CHUK
Role of Tissue Factor in Cancer	0.30761	0.109648	#NUM!	ITGB1,SRC,MAPK1,RRAS,EGR1,FGG,PTEN,PIK3R3,PAK1,RRAS2,F2RL1,FGFR4,ITGAV,LYN,PIK3CB,IRS2,RPS6KA2,CYR61
CCR3 Signaling in Eosinophils	0.30761	0.109901	#NUM!	CALML5,PAK4,MAPK1,RRAS,PPP1CB,PLA2G3,PRKCZ,GNG10,PIK3R3,GNB4,PAK1,RRAS2,FGFR4,PRKCD,ITPR3,PIK3CB,IRS2,GNB1L,PLA2G12A
Induction of Apoptosis by HIV1	0.30761	0.110662	#NUM!	TNFRSF1A,MAPK10,BID,CHUK,MAP3K5,SLC25A10,NFKB1,SLC25A5,DFFA,BCL2
Actin Cytoskeleton Signaling	0.30761	0.110917	1.461	ABI2,MYH9,MAPK1,ARPC1B,MYL6,MYL5,PPP1CB,MYL6B,SLC9A1,PTK2,SHC1,DIAPH2,PAK1,CYFIP2,FGFR4,PFN2,IRS2,ACTG2,TMSB10/TMSB4X,ITGB1,PAK4,RRAS,ACTB,GSN,RAC3,PIK3R3,RRAS2,WAS,ARHGEF6,PIK3CB,PIP4K2A
IL-22 Signaling	0.30761	0.111429	1.342	JAK1,MAPK1,IL10RB,MAPK10,STAT3
Role of JAK1, JAK2 and TYK2 in Interferon Signaling	0.30761	0.111429	#NUM!	JAK1,IFNGR1,STAT3,NFKB1,IFNAR1
CDP-diacylglycerol Biosynthesis I	0.30761	0.111429	#NUM!	TAMM41,GPAM,LPCAT3,AGPAT2,CDS2
April Mediated Signaling	0.30761	0.111429	1.134	FOS,TRAF3,MAPK1,MAP3K1,MAPK10,CHUK,NFKB1
IL-1 Signaling	0.311172	0.11324	0.905	ECSIT,MAPK1,ADCY3,MAP3K1,NFKB1,GNG10,FOS,GNB4,PRKAG2,MAPK10,PRKAR1B,CHUK,GNB1L,IL1RAP
IL-10 Signaling	0.312608	0.114551	#NUM!	HMOX1,FOS,JAK1,SP1,MAPK1,BLVRA,IL10RB,STAT3,CHUK,NFKB1,IL1RAP
Regulation of the Epithelial-Mesenchymal Transition Pathway	0.32961	0.12218	#NUM!	ID2,JAK1,MAPK1,SMAD3,PSEN2,HIF1A,NFKB1,FGFR4,TGFB2,IRS2,FZD2,ETS1,JAG2,RRAS,EGR1,FZD9,STAT3,PIK3R3,RRAS2,CDH12,TGFB3,APH1B,PIK3CB,NOTCH1,MMP9,CLDN3
PKCθ Signaling in T Lymphocytes	0.32961	0.122462	1.147	MAPK1,RRAS,HLA-A,HLA-B,MAP3K1,MAP3K4,MAP3K5,NFKB1,RAC3,PIK3R3,FOS,RRAS2,CAMK2D,PPP3CB,FGFR4,PIK3CB,IRS2,CHUK,CAMK2B
P2Y Purigenic Receptor Signaling Pathway	0.32961	0.122462	1.5	MAPK1,RRAS,P2RY11,ADCY3,CREB3L4,NFKB1,PRKCZ,GNG10,PIK3R3,GNB4,FOS,RRAS2,FGFR4,PRKCD,PRKAR1B,PRKAG2,PIK3CB,IRS2,GNB1L
Valine Degradation I	0.33037	0.12331	#NUM!	ECHS1,ABAT,BCKDHA,HADHA
Netrin Signaling	0.33037	0.12388	#NUM!	PPP3CB,UNC5A,UNC5B,PRKAR1B,PRKAG2,RAC3,ENAH
IL-17A Signaling in Airway Cells	0.33266	0.126183	0.632	PIK3R3,IL19,JAK1,MAPK1,FGFR4,MAPK10,IRS2,PIK3CB,STAT3,CHUK,NFKB1,PTEN
Role of JAK family kinases in IL-6-type Cytokine Signaling	0.33266	0.12735	#NUM!	JAK1,MAPK1,MAPK10,OSMR,STAT3
FLT3 Signaling in Hematopoietic Progenitor Cells	0.33266	0.127938	#NUM!	STAT6,MAPK1,RRAS,CREB3L4,STAT3,PIK3R3,STAT4,SHC1,RRAS2,FGFR4,PIK3CB,IRS2,RPS6KA2
Insulin Receptor Signaling	0.33266	0.128529	0.688	JAK1,MAPK1,RRAS,TRIP10,PPP1CB,PPP1R11,EIF2B2,PRKCZ,PTEN,PIK3R3,SHC1,RRAS2,RHOQ,SYNJ1,FGFR4,RPS6KB2,PRKAR1B,PRKAG2,IRS2,PIK3CB
Salvage Pathways of Pyrimidine Ribonucleotides	0.33266	0.129122	#NUM!	PYCRL,NME4,MAPK1,UPP1,CSNK1D,NME7,CDK1,NME3,PAK1,CDK5,PRKCD,AK4,UCK2,DYRK1A
Oxidative Phosphorylation	0.33266	0.130017	#NUM!	ATP5J,ATP5G2,NDUFS7,ATP5O,NDUFB8,VPS9D1,NDUFS5,NDUFA6,UQCRC2,ATPAF1,NDUFA3,CYB5A,NDUFS3,ATP5I,NDUFAB1,COX15
Ephrin Receptor Signaling	0.33266	0.130317	1.606	ITGB1,SRC,PAK4,MAPK1,ITSN1,ARPC1B,RRAS,CXCL12,ACP1,CREB3L4,STAT3,RAC3,RAP1A,GNG10,EFNA1,PTK2,SHC1,EFNB2,GNB4,PAK1,RRAS2,SDCBP,WAS,GNB1L
Proline Biosynthesis II (from Arginine)	0.33266	0.13122	#NUM!	PYCRL,OAT
Chondroitin and Dermatan Biosynthesis	0.33266	0.13122	#NUM!	CHSY3,CHSY1
Arginine Degradation VI (Arginase 2 Pathway)	0.33266	0.13122	#NUM!	PYCRL,OAT
Pentose Phosphate Pathway (Non-oxidative Branch)	0.33266	0.13122	#NUM!	RPE,TALDO1
Myc Mediated Apoptosis Signaling	0.335738	0.133352	#NUM!	PIK3R3,SHC1,RRAS2,RRAS,FGFR4,MAPK10,BID,IRS2,PIK3CB,PRKCZ,BCL2
B Cell Activating Factor Signaling	0.338844	0.137088	0.816	FOS,TRAF3,MAPK1,MAP3K1,MAPK10,CHUK,NFKB1
Thyroid Cancer Signaling	0.338844	0.137088	#NUM!	PPARG,SHC1,RRAS2,KLK3,MAPK1,RRAS,CCND1
Noradrenaline and Adrenaline Degradation	0.338844	0.137088	#NUM!	ALDH1B1,AKR1A1,ALDH1A3,PECR,ALDH9A1,LRTOMT,DHRS4
Melanoma Signaling	0.338844	0.137088	#NUM!	PIK3R3,RRAS2,MAPK1,RRAS,FGFR4,IRS2,PIK3CB,CCND1,PTEN
Systemic Lupus Erythematosus Signaling	0.338844	0.137404	#NUM!	MAPK1,PRPF3,HLA-A,ZMAT5,HLA-B,SNRPG,HLA-G,RNU1-3,SNRPN,SNRNP48,FGFR4,IRS2,HNRNPC,HLA-F,RNU5A-1,RNU1-1,RRAS,SNRPF,C5,RNU1-4,PIK3R3,FOS,RRAS2,SNRNP25,SNRNP200,LYN,PRPF6,SF3B4,PIK3CB,ZCRB1
Circadian Rhythm Signaling	0.347536	0.141579	#NUM!	PER3,BHLHE40,CSNK1D,CREB3L4,CRY1,PER2
Cardiac β-adrenergic Signaling	0.348337	0.143219	2.673	SMPDL3A,ADCY3,PPP1CB,PPP1R11,PDE4B,AKAP7,ATP2A2,AKAP11,GNG10,PDE8A,GNB4,PPP2CB,PKIB,PPP2R2B,PRKAR1B,PRKAG2,SMPDL3B,PKIA,GNB1L
GADD45 Signaling	0.348337	0.143549	#NUM!	CCNE1,MAP3K4,CCND1,CDK1
NAD Salvage Pathway II	0.348337	0.144544	#NUM!	ACP2,NMRK1,ACP1,NT5C2,NT5C
Phosphatidylglycerol Biosynthesis II (Non-plastidic)	0.348337	0.144544	#NUM!	TAMM41,GPAM,LPCAT3,AGPAT2,CDS2
Cardiac Hypertrophy Signaling	0.350752	0.146218	1.134	MYL6,MAPK1,MYL5,MYL6B,MAP3K4,MAP3K5,EIF2B2,GNB4,PPP3CB,RHOB,FGFR4,TGFB2,PRKAR1B,RHOU,IRS2,GNB1L,CALML5,MAPKAPK3,RHOC,RRAS,ADCY3,MAP3K1,GNG10,PIK3R3,RHOQ,RRAS2,RND3,TGFB3,MAPK10,PRKAG2,PIK3CB
PI3K Signaling in B Lymphocytes	0.362243	0.151705	#NUM!	CALML5,MAPK1,RRAS,NFKB1,PLEKHA3,PRKCZ,PTEN,FOS,CAMK2D,RRAS2,PPP3CB,SYK,ITPR3,LYN,PIK3CB,IRS2,CHUK,CAMK2B
Calcium Signaling	0.368978	0.155239	1.069	RAP2A,CALR,TNNT1,CALML5,MYH9,CAMK1,LETM1,MYL6,MAPK1,CAMK1D,MYL5,MYL6B,CREB3L4,TPM2,ATP2A2,RAP1A,RCAN1,MICU1,CAMK2D,PPP3CB,ITPR3,PRKAR1B,PRKAG2,CAMK2B
Cancer Drug Resistance By Drug Efflux	0.368978	0.156675	#NUM!	PIK3R3,RRAS2,MAPK1,RRAS,ABCC1,PIK3CB,NFKB1,PTEN
Role of JAK2 in Hormone-like Cytokine Signaling	0.368978	0.157036	#NUM!	SHC1,JAK1,SOCS2,IRS2,STAT3,HLTF
Oleate Biosynthesis II (Animals)	0.368978	0.160325	#NUM!	SCD,UFSP1,CYB5A
Glycogen Degradation III	0.368978	0.160325	#NUM!	GAA,PYGL,TYMP
Cholesterol Biosynthesis I	0.368978	0.160325	#NUM!	SQLE,TM7SF2,SC5D
Bile Acid Biosynthesis, Neutral Pathway	0.368978	0.160325	#NUM!	AKR1C1/AKR1C2,AKR1C3,AKR1C4
Cholesterol Biosynthesis II (via 24,25-dihydrolanosterol)	0.368978	0.160325	#NUM!	SQLE,TM7SF2,SC5D
Cholesterol Biosynthesis III (via Desmosterol)	0.368978	0.160325	#NUM!	SQLE,TM7SF2,SC5D
T Helper Cell Differentiation	0.368978	0.164059	#NUM!	STAT4,STAT6,HLA-A,TNFRSF1A,HLA-B,IL10RB,IFNGR1,STAT3,BCL6,RORC,ICOSLG/LOC102723996
Ephrin B Signaling	0.368978	0.164059	1.134	PTK2,EFNB2,GNB4,PAK1,ITSN1,MAPK1,CXCL12,ACP1,GNB1L,RAC3,GNG10
STAT3 Pathway	0.368978	0.164059	2.111	SRC,RRAS2,MAPK1,RRAS,FGFR4,MAPK10,SOCS2,STAT3,IGF2R,DDR1,BCL2
Crosstalk between Dendritic Cells and Natural Killer Cells	0.368978	0.164437	#NUM!	HLA-G,CAMK2D,MICB,HLA-A,FSCN1,ACTB,HLA-B,LTBR,ACTG2,HLA-F,NFKB1,MICA,CAMK2B
Growth Hormone Signaling	0.368978	0.164437	1.732	PIK3R3,FOS,MAPK1,PRKCD,FGFR4,RPS6KB2,SOCS2,IRS2,PIK3CB,STAT3,RPS6KA2,PRKCZ
DNA Methylation and Transcriptional Repression Signaling	0.368978	0.164816	#NUM!	SAP18,SAP30,DNMT1,RBBP4
Granzyme A Signaling	0.368978	0.164816	#NUM!	HIST1H1C,H1FX,HMGB2,H1F0
iCOS-iCOSL Signaling in T Helper Cells	0.376704	0.169044	0.258	CALML5,HLA-A,HLA-B,NFKB1,PLEKHA3,PTEN,PIK3R3,SHC1,CAMK2D,PPP3CB,FGFR4,ITPR3,PIK3CB,IRS2,CHUK,ICOSLG/LOC102723996,CAMK2B
Phosphatidylcholine Biosynthesis I	0.378443	0.171002	#NUM!	CHKA,CHPT1
Adenine and Adenosine Salvage III	0.378443	0.171002	#NUM!	PNP,ADA
TR/RXR Activation	0.380189	0.17338	#NUM!	UCP2,AKR1C1/AKR1C2,AKR1C3,BCL3,PFKP,ME1,HIF1A,NCOA4,PIK3R3,ENO1,SCARB1,FGFR4,PIK3CB,IRS2
UVB-Induced MAPK Signaling	0.380189	0.174582	1.667	PIK3R3,FOS,H3F3A/H3F3B,MAPK1,PRKCD,FGFR4,MAPK10,IRS2,PIK3CB,PRKCZ
Serotonin Degradation	0.380189	0.174985	#NUM!	LARGE1,ALDH1B1,AKR1A1,UGT2B7,UGT1A6,ALDH1A3,SULT1A3/SULT1A4,PECR,B3GAT3,ALDH9A1,DHRS4
CD28 Signaling in T Helper Cells	0.380189	0.175388	-0.5	CALML5,ARPC1B,HLA-A,HLA-B,MAP3K1,NFKB1,PIK3R3,FOS,PAK1,PPP3CB,WAS,SYK,FGFR4,ITPR3,MAPK10,PIK3CB,IRS2,CHUK
p70S6K Signaling	0.380189	0.175388	2.828	SRC,JAK1,MAPK1,RRAS,PRKCZ,PIK3R3,PPP2CB,SHC1,RRAS2,F2RL1,SYK,PRKCD,FGFR4,PPP2R2B,LYN,IRS2,PIK3CB,BCAP31
Superpathway of Cholesterol Biosynthesis	0.390841	0.181134	#NUM!	SQLE,PMVK,TM7SF2,HADHA,SC5D
Acute Myeloid Leukemia Signaling	0.392645	0.184502	0.905	PIK3R3,RRAS2,MAPK1,RRAS,FGFR4,RPS6KB2,IDH2,IRS2,PIK3CB,STAT3,NFKB1,CCND1,IDH1
MSP-RON Signaling Pathway	0.392645	0.18578	#NUM!	PIK3R3,KLK3,FGFR4,ACTB,IRS2,PIK3CB,ACTG2,RPS6KA2,PRKCZ
Lymphotoxin β Receptor Signaling	0.392645	0.186209	0.333	PIK3R3,TRAF3,MAPK1,FGFR4,RELB,IRS2,PIK3CB,CHUK,LTBR,NFKB1
Endoplasmic Reticulum Stress Pathway	0.392645	0.187499	#NUM!	CALR,XBP1,DNAJC3,MAP3K5
Androgen Biosynthesis	0.392645	0.188365	#NUM!	AKR1C3,SRD5A1,AKR1C4
Relaxin Signaling	0.392645	0.194984	0.832	SMPDL3A,MAPK1,ADCY3,PDE4B,NFKB1,RAP1A,PRKCZ,GNG10,PDE8A,PIK3R3,GNB4,FOS,FGFR4,PRKAR1B,PRKAG2,PIK3CB,IRS2,SMPDL3B,GNB1L,MMP9
Death Receptor Signaling	0.392645	0.194984	0.277	TNFRSF21,TNFRSF1A,ACTB,PARP8,MAP3K5,NFKB1,DFFA,ARHGDIB,BCL2,CRADD,BID,ACTG2,CHUK
Cdc42 Signaling	0.392645	0.196336	0.5	ITGB1,SRC,PAK4,RALA,MYL6,MAPK1,ARPC1B,HLA-A,CDC42EP5,HLA-B,MYL5,PPP1CB,MYL6B,TNK2,PRKCZ,HLA-G,FOS,PAK1,WAS,ARHGEF6,MAPK10,HLA-F
CD27 Signaling in Lymphocytes	0.392645	0.197697	-0.707	FOS,MAP3K1,MAPK10,BID,CHUK,MAP3K5,MAP3K4,NFKB1
T Cell Receptor Signaling	0.392645	0.200909	#NUM!	CALML5,MAPK1,RRAS,MAP3K1,NFKB1,PIK3R3,FOS,SHB,RRAS2,PPP3CB,RASGRP1,FGFR4,PIK3CB,IRS2,CHUK
Spliceosomal Cycle	0.392645	0.205116	#NUM!	U2AF1/U2AF1L5
Asparagine Degradation I	0.392645	0.205116	#NUM!	ASRGL1
Epoxysqualene Biosynthesis	0.392645	0.205116	#NUM!	SQLE
β-alanine Degradation I	0.392645	0.205116	#NUM!	ABAT
Guanine and Guanosine Salvage I	0.392645	0.205116	#NUM!	PNP
All-trans-decaprenyl Diphosphate Biosynthesis	0.392645	0.205116	#NUM!	PDSS2
Proline Degradation	0.392645	0.205116	#NUM!	LOC102724788/PRODH
L-DOPA Degradation	0.392645	0.205116	#NUM!	LRTOMT
Alanine Degradation III	0.392645	0.205116	#NUM!	GPT2
Taurine Biosynthesis	0.392645	0.205116	#NUM!	CSAD
Alanine Biosynthesis II	0.392645	0.205116	#NUM!	GPT2
Sulfate Activation for Sulfonation	0.392645	0.205116	#NUM!	PAPSS1
L-glutamine Biosynthesis II (tRNA-dependent)	0.392645	0.205116	#NUM!	GATB
Glycine Degradation (Creatine Biosynthesis)	0.392645	0.205116	#NUM!	GAMT
Cysteine Biosynthesis/Homocysteine Degradation	0.392645	0.205116	#NUM!	CBS/CBSL
Threonine Degradation II	0.392645	0.205116	#NUM!	GCAT
Adenine and Adenosine Salvage I	0.392645	0.205116	#NUM!	PNP
GDP-L-fucose Biosynthesis I (from GDP-D-mannose)	0.392645	0.205116	#NUM!	GMDS
Putrescine Biosynthesis III	0.392645	0.205116	#NUM!	ODC1
Glutamine Degradation I	0.392645	0.205116	#NUM!	GLS
Glutamate Biosynthesis II	0.392645	0.205116	#NUM!	GLUD1
Glutamate Degradation X	0.392645	0.205116	#NUM!	GLUD1
Glutamate Dependent Acid Resistance	0.392645	0.205116	#NUM!	GAD1
Ethanol Degradation II	0.395367	0.207491	#NUM!	ALDH1B1,AKR1A1,ALDH1A3,PECR,ALDH9A1,DHRS4
Gαq Signaling	0.395367	0.20797	0	CALML5,MAPK1,RHOC,NFKB1,PRKCZ,GNG10,PIK3R3,GNB4,HMOX1,RHOQ,PPP3CB,RHOB,RND3,FGFR4,PRKCD,ITPR3,RHOU,PIK3CB,IRS2,CHUK,GNB1L
Angiopoietin Signaling	0.395367	0.209894	1.134	PTK2,PIK3R3,PAK4,PAK1,RRAS2,RRAS,FGFR4,IRS2,PIK3CB,CHUK,NFKB1
Non-Small Cell Lung Cancer Signaling	0.395367	0.209894	0.302	PIK3R3,FHIT,RRAS2,MAPK1,RRAS,FGFR4,ITPR3,TGFA,IRS2,PIK3CB,CCND1
Dopamine Receptor Signaling	0.395367	0.209894	1.89	PPP2CB,TH,PPP2R2B,ADCY3,NCS1,PRKAR1B,PRKAG2,PPP1CB,PPP1R11,PCBD1,QDPR
Superoxide Radicals Degradation	0.396278	0.212324	#NUM!	NQO1,SOD1
Purine Ribonucleosides Degradation to Ribose-1-phosphate	0.396278	0.212324	#NUM!	PNP,ADA
Salvage Pathways of Pyrimidine Deoxyribonucleotides	0.396278	0.212324	#NUM!	APOBEC3B,TYMP
IL-6 Signaling	0.397192	0.213796	1.213	CSNK2A1,MAPK1,TNFRSF1A,RRAS,STAT3,NFKB1,PIK3R3,FOS,SHC1,RRAS2,FGFR4,MAPK10,PIK3CB,IRS2,CHUK,IL1RAP,MCL1
Fc Epsilon RI Signaling	0.401791	0.21727	2.5	MAPK1,RRAS,PLA2G3,RAC3,PRKCZ,PIK3R3,RRAS2,SYNJ1,PRKCD,FGFR4,SYK,MAPK10,LYN,PIK3CB,IRS2,PLA2G12A
Sonic Hedgehog Signaling	0.40738	0.2208	-1	DYRK1B,PRKAR1B,PRKAG2,CDK1,DYRK1A
CD40 Signaling	0.408319	0.222331	0.905	PIK3R3,FOS,TRAF3,MAPK1,FGFR4,MAPK10,IRS2,PIK3CB,STAT3,CHUK,NFKB1
Cell Cycle Control of Chromosomal Replication	0.414	0.225944	#NUM!	PRIM1,CDK5,TOP2A,RPA1,MCM4,RPA2
Synaptic Long Term Potentiation	0.414954	0.22751	1.5	CALML5,MAPK1,RRAS,PPP1CB,PPP1R11,CREB3L4,RAP1A,PRKCZ,CAMK2D,RRAS2,PPP3CB,PRKCD,ITPR3,PRKAR1B,PRKAG2,CAMK2B
Clathrin-mediated Endocytosis Signaling	0.421697	0.231739	#NUM!	ITGB1,MYO6,SRC,EPN1,CSNK2A1,SH3BP4,APOM,EPS15,ARPC1B,ACTB,RAB7A,HSPA8,PIK3R3,SYNJ1,PPP3CB,FGFR4,TFRC,PIK3CB,IRS2,STAM,SERPINA1,ACTG2,UBC,DNM1L,CTTN
TCA Cycle II (Eukaryotic)	0.42462	0.234963	#NUM!	SUCLA2,MDH1,FH,ACO1
Putrescine Degradation III	0.42462	0.234963	#NUM!	ALDH1B1,ALDH1A3,SAT1,ALDH9A1
Caveolar-mediated Endocytosis Signaling	0.428549	0.237684	#NUM!	ITGB1,COPZ1,SRC,ITSN1,HLA-A,ACTB,HLA-B,ITGAV,CAV1,ACTG2
ERK5 Signaling	0.431519	0.240436	1.414	SRC,FOS,RRAS2,RRAS,RPS6KB2,CREB3L4,RPS6KA2,PRKCZ,ELK4
4-1BB Signaling in T Lymphocytes	0.431519	0.241546	-0.447	MAPK1,MAPK10,CHUK,MAP3K5,NFKB1
Nitric Oxide Signaling in the Cardiovascular System	0.431519	0.242103	0.775	CALML5,MAPK1,ATP2A2,PRKCZ,PIK3R3,HSP90AB1,PRKCD,FGFR4,ITPR3,PRKAG2,CAV1,PRKAR1B,HSP90AA1,PIK3CB,IRS2
Estrogen Biosynthesis	0.43451	0.244343	#NUM!	POR,AKR1C3,HSD17B11,CYP2J2,AKR1C4,HSD17B8
Granzyme B Signaling	0.435512	0.247742	#NUM!	ENDOG,BID,DFFA
Extrinsic Prothrombin Activation Pathway	0.435512	0.247742	#NUM!	PROS1,TFPI,FGG
Ubiquinol-10 Biosynthesis (Eukaryotic)	0.435512	0.247742	#NUM!	BCKDHA,COQ2,ECHDC1
γ-glutamyl Cycle	0.435512	0.247742	#NUM!	OPLAH,GGT6,GCLM
Hepatic Fibrosis / Hepatic Stellate Cell Activation	0.451856	0.258226	#NUM!	IGFBP4,MYH9,MYL6,TNFRSF1A,SMAD3,COL12A1,KLF6,MYL5,BAMBI,MYL6B,IFNGR1,IGFBP5,NFKB1,BCL2,COL5A1,EDN1,TGFA,TGFB3,TGFB2,IL1RAP,MMP9,IFNAR1,TIMP2
Tumoricidal Function of Hepatic Natural Killer Cells	0.451856	0.259418	#NUM!	ENDOG,BID,DFFA,AIFM1
Macropinocytosis Signaling	0.451856	0.260615	1.897	ITGB1,PIK3R3,SRC,PAK1,RRAS2,RRAS,PRKCD,FGFR4,IRS2,PIK3CB,PRKCZ
Cytotoxic T Lymphocyte-mediated Apoptosis of Target Cells	0.451856	0.263027	#NUM!	HLA-A,HLA-B,BID,DFFA,BCL2
Pyrimidine Ribonucleotides Interconversion	0.451856	0.263027	#NUM!	NME3,NME4,AK4,NME7,CTPS1
Role of PKR in Interferon Induction and Antiviral Response	0.451856	0.263027	#NUM!	TRAF3,TNFRSF1A,BID,CHUK,NFKB1,IRF1
Retinol Biosynthesis	0.451856	0.263027	#NUM!	CEL,DHRS3,AKR1C3,RDH12,RDH13,DHRS4
HIF1α Signaling	0.451856	0.263633	#NUM!	MAPK1,RRAS,MAPK15,HIF1A,TCEB2,PIK3R3,RRAS2,EDN1,FGFR4,MAPK10,HSP90AA1,PIK3CB,IRS2,LDHA,MMP9
MIF Regulation of Innate Immunity	0.474242	0.282488	1.633	FOS,MAPK1,MAPK10,PLA2G3,NFKB1,PLA2G12A
IL-17A Signaling in Gastric Cells	0.474242	0.284446	#NUM!	FOS,MAPK1,MAPK10,NFKB1
Tryptophan Degradation X (Mammalian, via Tryptamine)	0.474242	0.284446	#NUM!	ALDH1B1,AKR1A1,ALDH1A3,ALDH9A1
Superpathway of D-myo-inositol (1,4,5)-trisphosphate Metabolism	0.474242	0.284446	#NUM!	SYNJ1,BPNT1,ITPKA,PTEN
LPS/IL-1 Mediated Inhibition of RXR Function	0.474242	0.285102	0.302	ECSIT,ABCG1,HS3ST3A1,GSTT1,SCARB1,ALDH1A3,SULT1A3/SULT1A4,HS6ST2,FABP5,IL1RAP,ALDH1B1,GSTM1,ACOX2,TNFRSF1A,GSTA4,MGMT,MAP3K1,SLC35A2,NR1H3,ALDH9A1,GSTO1,NR5A2,ALDH18A1,SLC27A3,ABCC3,GSTO2,ABCC4
PPARα/RXRα Activation	0.474242	0.291072	0	MAPK1,RRAS,SMAD3,ADCY3,CKAP5,ACVR1,NR2C2,BCL3,NFKB1,AIP,SHC1,RRAS2,HSP90AB1,GPD2,PRKAR1B,TGFB3,TGFB2,PRKAG2,HSP90AA1,CHUK,ADIPOR2,IL1RAP
L-carnitine Biosynthesis	0.474242	0.291743	#NUM!	ALDH9A1
5-aminoimidazole Ribonucleotide Biosynthesis I	0.474242	0.291743	#NUM!	PPAT
Coenzyme A Biosynthesis	0.474242	0.291743	#NUM!	COASY
S-methyl-5-thio-α-D-ribose 1-phosphate Degradation	0.474242	0.291743	#NUM!	APIP
Glutathione Biosynthesis	0.474242	0.291743	#NUM!	GCLM
Hypusine Biosynthesis	0.474242	0.291743	#NUM!	DHPS
Biotin-carboxyl Carrier Protein Assembly	0.474242	0.291743	#NUM!	HLCS
Thiosulfate Disproportionation III (Rhodanese)	0.474242	0.291743	#NUM!	TST
Thyroid Hormone Biosynthesis	0.474242	0.291743	#NUM!	CTSD
Tyrosine Biosynthesis IV	0.474242	0.291743	#NUM!	PCBD1
4-aminobutyrate Degradation I	0.474242	0.291743	#NUM!	ABAT
Calcium Transport I	0.481948	0.297167	#NUM!	ANXA5,ATP2A2
PEDF Signaling	0.487528	0.301301	0.905	PPARG,PIK3R3,RRAS2,MAPK1,RRAS,FGFR4,IRS2,PIK3CB,CHUK,NFKB1,BCL2
TWEAK Signaling	0.494311	0.306902	0.447	TRAF3,BID,CHUK,NFKB1,TNFRSF12A
Pyrimidine Ribonucleotides De Novo Biosynthesis	0.494311	0.306902	#NUM!	NME3,NME4,AK4,NME7,CTPS1
BMP signaling pathway	0.49545	0.308319	#NUM!	FST,RRAS2,MAPK1,RRAS,MAPK10,PRKAR1B,PRKAG2,BMP7,HOXC9,NFKB1
UVA-Induced MAPK Signaling	0.498884	0.311889	0.905	PIK3R3,FOS,RRAS2,MAPK1,RRAS,FGFR4,RPS6KB2,MAPK10,PARP8,IRS2,PIK3CB,RPS6KA2,SMPD2
Estrogen Receptor Signaling	0.498884	0.312608	#NUM!	SRC,SRA1,MAPK1,GTF2F2,RRAS,POLR2B,MED6,SHC1,H3F3A/H3F3B,RRAS2,KAT2B,TAF5,MED16,NRIP1,TAF2,MED4
IL-17 Signaling	0.501187	0.314775	#NUM!	PIK3R3,IL19,JAK1,RRAS2,MAPK1,RRAS,FGFR4,MAPK10,IRS2,PIK3CB,NFKB1
IL-17A Signaling in Fibroblasts	0.5188	0.328852	#NUM!	FOS,MAPK1,CEBPD,CHUK,NFKB1
Dopamine Degradation	0.5188	0.328852	#NUM!	ALDH1B1,ALDH1A3,SULT1A3/SULT1A4,ALDH9A1,LRTOMT
Stearate Biosynthesis I (Animals)	0.5188	0.328852	#NUM!	ELOVL2,ACOT4,SLC27A3,ELOVL1,ELOVL6
CCR5 Signaling in Macrophages	0.522396	0.331894	#NUM!	FOS,GNB4,CALML5,MAPK1,PRKCD,MAPK10,GNB1L,PRKCZ,GNG10
SAPK/JNK Signaling	0.52723	0.338065	1.387	RRAS,MAP3K1,MAP3K4,MAP3K5,RAC3,PIK3R3,SHC1,RRAS2,FGFR4,ZAK,MAPK10,PIK3CB,IRS2
Glycogen Degradation II	0.52723	0.338844	#NUM!	PYGL,TYMP
Dolichyl-diphosphooligosaccharide Biosynthesis	0.52723	0.338844	#NUM!	ALG13,ALG1
UDP-N-acetyl-D-galactosamine Biosynthesis II	0.52723	0.338844	#NUM!	GPI,GALE
Histamine Degradation	0.528445	0.340408	#NUM!	ALDH1B1,ALDH1A3,ALDH9A1
Natural Killer Cell Signaling	0.530884	0.34435	#NUM!	PAK4,MAPK1,RRAS,RAC3,PRKCZ,PIK3R3,SHC1,PAK1,RRAS2,SYNJ1,SYK,PRKCD,FGFR4,PIK3CB,IRS2
RhoA Signaling	0.530884	0.34435	0.258	NEDD4,ARPC1B,MYL6,CDC42EP5,ACTB,MYL5,PPP1CB,MYL6B,PTK2,RND3,ARHGAP12,PFN2,ACTG2,ARHGAP1,PIP4K2A
CREB Signaling in Neurons	0.534564	0.347536	1.886	CALML5,MAPK1,RRAS,ADCY3,CREB3L4,POLR2B,PRKCZ,GNG10,PIK3R3,GNB4,SHC1,RRAS2,CAMK2D,FGFR4,PRKCD,ITPR3,PRKAR1B,PRKAG2,IRS2,PIK3CB,GNB1L,CAMK2B
Role of NFAT in Regulation of the Immune Response	0.548277	0.357273	0.243	CALML5,MAPK1,RRAS,HLA-A,HLA-B,CSNK1D,NFKB1,GNG10,PIK3R3,GNB4,FOS,RCAN1,RRAS2,PPP3CB,SYK,FGFR4,ITPR3,LYN,IRS2,PIK3CB,CHUK,GNB1L
Melatonin Signaling	0.552077	0.363915	0.333	CALML5,CAMK2D,MAPK1,PRKCD,PRKAR1B,PRKAG2,RORC,PRKCZ,CAMK2B
Hepatic Cholestasis	0.552077	0.363915	#NUM!	SLC4A2,TNFRSF1A,ADCY3,NR1H3,MAP3K4,NFKB1,PRKCZ,PRKCD,ABCC1,FGFR4,PRKAR1B,MAPK10,TGFB3,PRKAG2,TGFB2,NR5A2,CHUK,ABCC3,IL1RAP
Branched-chain α-keto acid Dehydrogenase Complex	0.552077	0.368129	#NUM!	BCKDHA
Heme Biosynthesis from Uroporphyrinogen-III I	0.552077	0.368129	#NUM!	CPOX
Spermine and Spermidine Degradation I	0.552077	0.368129	#NUM!	SAT1
Catecholamine Biosynthesis	0.552077	0.368129	#NUM!	TH
Glutathione Redox Reactions II	0.552077	0.368129	#NUM!	GLRX
Myo-inositol Biosynthesis	0.552077	0.368129	#NUM!	ISYNA1
Arginine Degradation I (Arginase Pathway)	0.552077	0.368129	#NUM!	OAT
Nicotine Degradation III	0.552077	0.369828	#NUM!	POR,LARGE1,UGT2B7,UGT1A6,CYP2J2,B3GAT3,AOX1
D-myo-inositol (1,3,4)-trisphosphate Biosynthesis	0.55335	0.371535	#NUM!	SYNJ1,ITPKA,PTEN
tRNA Splicing	0.555904	0.374111	#NUM!	PDE8A,SMPDL3A,TSEN34,SMPDL3B,PDE4B
Axonal Guidance Signaling	0.559758	0.379315	#NUM!	ITSN1,MAPK1,MYL6,MYL5,UNC5B,CXCL12,MYL6B,PTK2,GNB4,PAK1,FGFR4,IRS2,FZD2,TUBB3,RRAS,FZD9,RAP1A,RAC3,GNG10,PIK3R3,SDCBP,PRKCD,ARHGEF6,NRP1,ARPC1B,UNC5A,SEMA6A,PRKCZ,SEMA4C,SHC1,EFNB2,PPP3CB,CDK5,PRKAR1B,TUBA3C/TUBA3D,PFN2,LNPEP,TUBA3E,GNB1L,ITGB1,PAK4,ADAM15,TUBA4A,EFNA1,RRAS2,WAS,PRKAG2,BMP7,PIK3CB,ADAM9,MMP9
Role of MAPK Signaling in the Pathogenesis of Influenza	0.559758	0.379315	#NUM!	RRAS2,MAPK1,RRAS,MAPK10,PLA2G3,MAP3K5,PAFAH1B1,BCL2,PLA2G12A
Glutaryl-CoA Degradation	0.559758	0.380189	#NUM!	HADHA,HSD17B8
TNFR2 Signaling	0.568853	0.387258	0	FOS,MAP3K1,CHUK,NFKB1
Role of CHK Proteins in Cell Cycle Checkpoint Control	0.568853	0.38815	-0.816	PPP2CB,CDC25C,PPP2R2B,E2F5,RPA1,E2F3,CDK1
p38 MAPK Signaling	0.571479	0.390841	0	H3F3A/H3F3B,MAPKAPK3,TNFRSF1A,HMGN1,RPS6KB2,TGFB3,TGFB2,PLA2G3,RPS6KA2,MAP3K5,MKNK2,CREB3L4,IL1RAP,PLA2G12A
Pyridoxal 5'-phosphate Salvage Pathway	0.571479	0.392645	#NUM!	PDXK,PAK1,CDK5,MAPK1,PRKCD,CSNK1D,CDK1,DYRK1A
Tryptophan Degradation III (Eukaryotic)	0.583445	0.402717	#NUM!	HADHA,KYNU,HSD17B8
Oxidative Ethanol Degradation III	0.583445	0.402717	#NUM!	ALDH1B1,ALDH1A3,ALDH9A1
Factors Promoting Cardiogenesis in Vertebrates	0.599791	0.414	#NUM!	CCNE1,LRP5,PRKCD,ACVR1,TGFB3,TGFB2,FZD9,BMP7,DKK1,FZD2,PRKCZ
Choline Biosynthesis III	0.60256	0.419759	#NUM!	HMOX1,CHPT1
NAD Phosphorylation and Dephosphorylation	0.60256	0.419759	#NUM!	ACP2,ACP1
Mevalonate Pathway I	0.60256	0.419759	#NUM!	PMVK,HADHA
Calcium-induced T Lymphocyte Apoptosis	0.608135	0.42658	0.707	CALML5,PPP3CB,HLA-A,PRKCD,ITPR3,HLA-B,ATP2A2,PRKCZ
Polyamine Regulation in Colon Cancer	0.608135	0.432514	#NUM!	PPARG,SAT1,ODC1
Glutathione Redox Reactions I	0.608135	0.432514	#NUM!	GSTZ1,GPX4,GSTT1
Fatty Acid α-oxidation	0.608135	0.432514	#NUM!	ALDH1B1,ALDH1A3,ALDH9A1
Serine Biosynthesis	0.608135	0.436516	#NUM!	PHGDH
Lysine Degradation II	0.608135	0.436516	#NUM!	AADAT
Lysine Degradation V	0.608135	0.436516	#NUM!	AADAT
Citrulline-Nitric Oxide Cycle	0.608135	0.436516	#NUM!	ASS1
Lactose Degradation III	0.608135	0.436516	#NUM!	GLB1
dTMP De Novo Biosynthesis	0.608135	0.436516	#NUM!	TYMS
Tyrosine Degradation I	0.608135	0.436516	#NUM!	GSTZ1
Molybdenum Cofactor Biosynthesis	0.608135	0.436516	#NUM!	GPHN
Superpathway of Methionine Degradation	0.608135	0.438531	#NUM!	CBS/CBSL,MGMT,PCCB,MUT
3-phosphoinositide Degradation	0.609537	0.440555	#NUM!	PPFIA1,DUSP28,CDC25C,MTMR9,EPHX2,PPFIBP2,MTMR14,ACP1,NT5C,NUDT14,PPM1K,DUSP14,PTEN,MTMR6,TNS3,INPP4B,SYNJ1
Thyroid Hormone Metabolism II (via Conjugation and/or Degradation)	0.609537	0.440555	#NUM!	LARGE1,UGT2B7,UGT1A6,SULT1A3/SULT1A4,B3GAT3
Antioxidant Action of Vitamin C	0.609537	0.442588	-0.707	HMOX1,MAPK1,MAPK10,PLA2G3,CHUK,GSTO2,PAFAH1B1,NFKB1,GLRX,TXNRD1,GSTO1,PLA2G12A
Role of PI3K/AKT Signaling in the Pathogenesis of Influenza	0.609537	0.443609	-0.378	PIK3R3,KPNA3,MAPK1,FGFR4,IRS2,PIK3CB,NFKB1,IFNAR1,MLH1
cAMP-mediated signaling	0.609537	0.444631	1.706	SMPDL3A,SRC,CALML5,CAMK1,MAPK1,CAMK1D,ADCY3,PDE4B,CREB3L4,STAT3,RAP1A,AKAP7,AKAP11,PDE8A,GPER1,CAMK2D,PPP3CB,RAP1GAP,PKIB,HTR1E,RGS10,PRKAR1B,SMPDL3B,PKIA,CAMK2B
D-myo-inositol (1,4,5,6)-Tetrakisphosphate Biosynthesis	0.619441	0.453942	#NUM!	PPFIA1,DUSP28,CDC25C,MTMR9,EPHX2,PPFIBP2,ACP1,NUDT14,NT5C,PPM1K,DUSP14,PTEN,MTMR6,TNS3,SYNJ1
D-myo-inositol (3,4,5,6)-tetrakisphosphate Biosynthesis	0.619441	0.453942	#NUM!	PPFIA1,DUSP28,CDC25C,MTMR9,EPHX2,PPFIBP2,ACP1,NUDT14,NT5C,PPM1K,DUSP14,PTEN,MTMR6,TNS3,SYNJ1
Sphingosine-1-phosphate Signaling	0.619441	0.454988	0.832	MAPK1,RHOC,ADCY3,SMPD2,PTK2,PIK3R3,NAAA,RHOQ,RHOB,RND3,FGFR4,RHOU,PIK3CB,IRS2
3-phosphoinositide Biosynthesis	0.619441	0.458142	#NUM!	PPFIA1,DUSP28,CDC25C,MTMR9,EPHX2,PPFIBP2,ACP1,NT5C,ERBB3,NUDT14,PPM1K,DUSP14,PTEN,MTMR6,PIK3R3,TNS3,SYNJ1,FGFR4,IRS2,PIK3CB,PIP4K2A
DNA Double-Strand Break Repair by Non-Homologous End Joining	0.619441	0.458142	#NUM!	WRN,XRCC1
Isoleucine Degradation I	0.619441	0.458142	#NUM!	ECHS1,HADHA
Huntington's Disease Signaling	0.620869	0.460257	-2.309	MAPK1,PACSIN1,NAPG,POLR2B,CDK5R1,PRKCZ,CTSD,SHC1,GNB4,CDK5,SP1,FGFR4,IRS2,DNAJB1,GNB1L,ATP5J,GLS,CREB3L4,GNG10,PIK3R3,HSPA8,DNAJC5,PRKCD,PIK3CB,UBC,DNM1L,GOSR2
Fatty Acid β-oxidation I	0.623735	0.463447	#NUM!	ECHS1,SLC27A3,HADHA,HSD17B8
Endothelin-1 Signaling	0.628058	0.467735	2.4	SRC,MAPK1,RRAS,MAPK15,ADCY3,PLA2G3,PRKCZ,PIK3R3,FOS,SHC1,HMOX1,RRAS2,EDN1,FGFR4,PRKCD,ITPR3,MAPK10,IRS2,PIK3CB,PAFAH1B1,PLA2G12A
Ephrin A Signaling	0.638263	0.479733	#NUM!	PTK2,PIK3R3,PAK1,FGFR4,IRS2,PIK3CB,EFNA1
Dermatan Sulfate Biosynthesis	0.638263	0.479733	#NUM!	CHSY3,CHSY1,SULT1A3/SULT1A4,HS6ST2,B3GAT3,HS3ST3A1,DSE
Mouse Embryonic Stem Cell Pluripotency	0.638263	0.484172	1.732	PIK3R3,ID2,JAK1,RRAS2,MAPK1,RRAS,FGFR4,FZD9,IRS2,PIK3CB,STAT3,FZD2
MIF-mediated Glucocorticoid Regulation	0.638263	0.487528	1	MAPK1,PLA2G3,NFKB1,PLA2G12A
NF-κB Signaling	0.638263	0.490908	1.789	CSNK2A1,TRAF3,TNFRSF1A,RRAS,RELB,MAP3K1,NFKB1,IGF2R,PRKCZ,DDR1,PIK3R3,RRAS2,FGFR4,PELI1,UBE2V1,TGFA,IRS2,PIK3CB,LTBR,CHUK
Sperm Motility	0.638263	0.49204	1.155	PTK2,CALML5,PRKCD,SLC12A2,ITPR3,PRKAR1B,PTK6,PRKAG2,CACNA1H,PLA2G3,PDE4B,PAFAH1B1,PRKCZ,PLA2G12A
nNOS Signaling in Skeletal Muscle Cells	0.638263	0.49545	#NUM!	CALML5,SNTB1
NAD biosynthesis II (from tryptophan)	0.638263	0.49545	#NUM!	QPRT,KYNU
Pyruvate Fermentation to Lactate	0.638263	0.497737	#NUM!	LDHA
Urea Cycle	0.638263	0.497737	#NUM!	ASS1
Ceramide Biosynthesis	0.638263	0.497737	#NUM!	DEGS2
Thioredoxin Pathway	0.638263	0.497737	#NUM!	TXNRD1
Glycerol Degradation I	0.638263	0.497737	#NUM!	GPD2
Glycine Cleavage Complex	0.638263	0.497737	#NUM!	GCSH
Selenocysteine Biosynthesis II (Archaea and Eukaryotes)	0.638263	0.497737	#NUM!	SEPHS2
Ceramide Degradation	0.638263	0.497737	#NUM!	NAAA
Zymosterol Biosynthesis	0.638263	0.497737	#NUM!	TM7SF2
Glycogen Biosynthesis II (from UDP-D-Glucose)	0.638263	0.497737	#NUM!	GYG1
Rapoport-Luebering Glycolytic Shunt	0.638263	0.497737	#NUM!	TIGAR
GDP-mannose Biosynthesis	0.638263	0.497737	#NUM!	GPI
Docosahexaenoic Acid (DHA) Signaling	0.64121	0.501187	#NUM!	PIK3R3,FGFR4,BID,IRS2,PIK3CB,BCL2
Inhibition of Angiogenesis by TSP1	0.653131	0.511682	1	MAPK1,THBS1,MAPK10,MMP9
CTLA4 Signaling in Cytotoxic T Lymphocytes	0.654636	0.514044	#NUM!	PIK3R3,PPP2CB,AP1M2,HLA-A,FGFR4,SYK,AP1S2,PPP2R2B,HLA-B,IRS2,PIK3CB
Melatonin Degradation I	0.654636	0.515229	#NUM!	POR,LARGE1,UGT2B7,UGT1A6,SULT1A3/SULT1A4,CYP2J2,B3GAT3
eNOS Signaling	0.656145	0.519996	0.277	CALML5,ADCY3,PRKCZ,PIK3R3,HSPA8,AQP3,HSP90AB1,STUB1,PRKCD,FGFR4,ITPR3,PRKAR1B,CAV1,PRKAG2,HSP90AA1,PIK3CB,IRS2
Ethanol Degradation IV	0.656145	0.519996	#NUM!	ALDH1B1,ALDH1A3,ALDH9A1
Gαs Signaling	0.660693	0.524807	1	SRC,GNB4,ADD3,GPER1,MAPK1,ADCY3,PRKAR1B,PRKAG2,CREB3L4,GNB1L,RAP1A,GNG10
RAN Signaling	0.665273	0.530884	#NUM!	KPNA3,CSE1L
Mismatch Repair in Eukaryotes	0.665273	0.530884	#NUM!	RPA1,MLH1
Parkinson's Signaling	0.665273	0.530884	#NUM!	MAPK1,GPR37
Nicotine Degradation II	0.665273	0.533335	#NUM!	POR,LARGE1,UGT2B7,UGT1A6,CYP2J2,B3GAT3,AOX1
Coagulation System	0.665273	0.535797	0	PROS1,SERPINA1,TFPI,FGG
Nucleotide Excision Repair Pathway	0.665273	0.535797	#NUM!	RPA1,POLR2B,ERCC5,RPA2
NAD Biosynthesis from 2-amino-3-carboxymuconate Semialdehyde	0.680769	0.552077	#NUM!	QPRT
Superpathway of Serine and Glycine Biosynthesis I	0.680769	0.552077	#NUM!	PHGDH
NAD Salvage Pathway III	0.680769	0.552077	#NUM!	NMRK1
Aspartate Degradation II	0.680769	0.552077	#NUM!	MDH1
γ-linolenate Biosynthesis II (Animals)	0.693426	0.564937	#NUM!	SLC27A3,CYB5A
Superpathway of Geranylgeranyldiphosphate Biosynthesis I (via Mevalonate)	0.693426	0.564937	#NUM!	PMVK,HADHA
Role of Oct4 in Mammalian Embryonic Stem Cell Pluripotency	0.695024	0.568853	#NUM!	PCGF6,NR2F2,PHC3,NR5A2,FBXO15
D-myo-inositol (1,4,5)-trisphosphate Degradation	0.724436	0.597035	#NUM!	SYNJ1,BPNT1
Cysteine Biosynthesis III (mammalia)	0.724436	0.597035	#NUM!	CBS/CBSL,MGMT
Airway Pathology in Chronic Obstructive Pulmonary Disease	0.724436	0.601174	#NUM!	MMP9
Sphingosine and Sphingosine-1-phosphate Metabolism	0.724436	0.601174	#NUM!	NAAA
Tryptophan Degradation to 2-amino-3-carboxymuconate Semialdehyde	0.724436	0.601174	#NUM!	KYNU
Glycoaminoglycan-protein Linkage Region Biosynthesis	0.724436	0.601174	#NUM!	B3GAT3
Sphingomyelin Metabolism	0.724436	0.601174	#NUM!	SMPD2
Leucine Degradation I	0.772681	0.644169	#NUM!	MCCC2
Heme Biosynthesis II	0.772681	0.644169	#NUM!	CPOX
Ketolysis	0.772681	0.644169	#NUM!	HADHA

## Sheet: MCF7.LTED 991RvsBasal
© 2000-2016 QIAGEN. All rights reserved.
Ingenuity Canonical Pathways	B-H p-value	p-value	z-score	Molecules
Cell Cycle Control of Chromosomal Replication	1.62181e-08	2.51189e-11	#NUM!	LIG1,MCM6,CDT1,POLA1,CDC7,MCM4,CDK5,PRIM1,TOP2A,PRIM2,ORC1,MCM5,CDC45,CDK7,POLE,CDK6,ORC6,POLD1,MCM3,RPA3,PCNA,MCM2,POLA2,CDK2,MCM7
phagosome maturation	8.12831e-07	2.75423e-09	#NUM!	TUBA1B,VPS28,ATP6V1C1,TUBB,DYNLRB2,CTSZ,CTSD,NSF,DYNLL1,CTSH,TUBA1C,VPS11,TUBB3,ATP6V1C2,GPAA1,DYNC1H1,CTSA,CTSL,ATP6V1H,ATP6V0D1,NCF2,CTSB,ATP6V0E1,ATP6V0A4,ATP6V0B,ATP6V1D,PRDX5,HLA-A,RAB5B,TAP1,ATP6AP1,PRDX6,CTSF,DYNC1I2,LAMP1,TUBA3C/TUBA3D,ATP6V1G1,NAPB,ATP6V0E2,TUBB4B,VPS41,TUBG1,ATP6V1E2,TUBA4A,RAB7A,ATP6V0A1,ATP6V1E1,LAMP2,TUBA1A,ATP6V1F,TUBB6,STX16,CTSC,ATP6V1B1
Cell Cycle: G2/M DNA Damage Checkpoint Regulation	1.69824e-06	8.51138e-09	-0.447	YWHAH,ABL1,CCNB2,SKP1,PRKCZ,CHEK1,CDC25B,YWHAQ,TOP2A,BRCA1,HIPK2,PRKDC,CKS2,YWHAG,YWHAB,WEE1,CDK7,PLK1,RPRM,AURKA,CDK1,SKP2,CKS1B,PKMYT1,BORA,SFN
NRF2-mediated Oxidative Stress Response	4.16869e-06	2.81838e-08	1.826	AKR7A3,RAF1,PIK3R1,HRAS,DNAJC15,DNAJB2,SOD2,GSTM2,SCARB1,FGFR4,ATF4,IRS2,JUND,TXN,GCLM,PRKD1,GSTK1,PIK3C2B,DNAJC9,GSTM3,JUNB,TXNRD1,GSR,PIK3R3,PRKCD,RBX1,STIP1,DNAJB6,SQSTM1,ABCC4,MGST3,MAP2K5,FTH1,AKR7A2,NQO2,HSPB8,PRKCZ,AKT1,JUN,DNAJC4,GSTM4,PIK3R2,FKBP5,NFE2L2,PRKCA,GSTM1,GRB2,ACTB,MAP3K1,NQO1,MAPK9,HERPUD1,DNAJB9,DNAJC11,FOS,FTL,MGST2,DNAJB11,CAT,CCT7,PIK3CB,CDC34,AOX1,GSTO2
Molecular Mechanisms of Cancer	3.71535e-05	3.16228e-07	#NUM!	RAC2,RAF1,BMP4,SUV39H1,PIK3R1,HRAS,CDKN2C,NCSTN,BMPR1B,RBL1,CCND1,LAMTOR3,ITGA3,IRS2,HIPK2,PRKD1,PIK3C2B,CCNE2,TFDP1,CDK7,RAP1A,DAXX,CDH1,ARHGEF6,APH1B,ARHGEF18,CFLAR,FYN,BMPR2,PRKCZ,CHEK1,DIABLO,ARHGEF19,AKT1,JUN,RHOD,RHOU,BID,ARHGEF3,PIK3R2,BMP1,CAMK2B,PRKDC,PMAIP1,GRB2,RHOC,ITGA2,GNAQ,SIN3A,FOS,CDKN2D,WNT3A,ADCY1,CYCS,BMP7,FZD7,GAB2,FZD3,SMAD3,MYC,CAMK2D,RHOB,FGFR4,BRCA1,RASA1,RALGDS,E2F2,CDC2…
Superpathway of Cholesterol Biosynthesis	0.00017378	1.7378e-06	#NUM!	SQLE,NSDHL,ACAT2,IDI1,MVK,MSMO1,TM7SF2,SC5D,LBR,FDPS,FDFT1,EBP,DHCR7,LSS,HMGCR,HMGCS1
Adipogenesis pathway	0.000177828	2.0893e-06	#NUM!	BMP4,DDIT3,FZD3,SMAD3,NR2F2,RBBP7,CEBPD,BMPR2,HIF1A,SMAD5,CTBP1,PAXIP1,AKT1,LPIN1,EGR2,CDK5,EZH2,FGFR4,AGPAT2,CEBPA,STAT5B,GTF2H3,SAP18,RPS6KB1,HDAC2,TNFRSF1A,TXNIP,CDK7,XBP1,SAP30,FZD9,SENP2,CEBPB,BSCL2,SIN3A,FOXO1,SREBF1,KAT6A,ERCC3,SIRT1,SOX9,BMP7,FGFRL1,PER2,FZD7
Cholesterol Biosynthesis I	0.000199526	3.38844e-06	#NUM!	SQLE,FDFT1,EBP,NSDHL,DHCR7,MSMO1,LSS,TM7SF2,SC5D,LBR
Cholesterol Biosynthesis II (via 24,25-dihydrolanosterol)	0.000199526	3.38844e-06	#NUM!	SQLE,FDFT1,EBP,NSDHL,DHCR7,MSMO1,LSS,TM7SF2,SC5D,LBR
Cholesterol Biosynthesis III (via Desmosterol)	0.000199526	3.38844e-06	#NUM!	SQLE,FDFT1,EBP,NSDHL,DHCR7,MSMO1,LSS,TM7SF2,SC5D,LBR
p53 Signaling	0.00040738	7.58578e-06	0.928	GADD45B,JMY,PIK3R1,RRM2B,HIF1A,ST13,CCND1,BCL2,CHEK1,JUN,AKT1,PPP1R13B,FGFR4,COQ8A,IRS2,PIK3R2,BRCA1,HIPK2,TNFRSF10A,PIK3C2B,PRKDC,TP53INP1,PMAIP1,TP63,GRB2,TOPBP1,PERP,RPRM,BIRC5,SERPINE2,TP53I3,PIK3R3,BCL2L1,PCNA,SIRT1,PIK3CB,SFN,CDK2
Germ Cell-Sertoli Cell Junction Signaling	0.000676083	1.38038e-05	#NUM!	RAC2,TUBA1B,PIK3R1,WASL,PDPK1,HRAS,MAP3K4,TUBB,ITGA3,RHOB,FGFR4,TUBA1C,IRS2,MAP3K2,PIK3C2B,TUBB3,RAC1,GSN,PLS1,PIK3R3,CDH1,RHOQ,RND3,MAPK10,ZYX,EPN3,ILK,BCAR1,AKT1,RHOD,TUBA3C/TUBA3D,RHOU,TGFB2,PIK3R2,RAB8B,PAK4,EPN1,RHOC,GRB2,TUBB4B,TNFRSF1A,ACTB,TUBG1,MAP3K1,ITGA2,TUBA4A,MAPK9,TUBA1A,TUBB6,PAK2,PIK3CB,A2M
Role of BRCA1 in DNA Damage Response	0.000676083	1.47911e-05	-1.886	BARD1,ATRIP,UIMC1,RBL1,MLH1,CHEK1,FANCE,RAD51,FANCB,FANCD2,RFC2,STAT1,BRIP1,BLM,BRCA1,E2F2,TOPBP1,ACTB,FANCG,MDC1,PLK1,RFC5,SMARCD3,RFC4,MSH6,HLTF,FANCA,RFC3,PHF10
IGF-1 Signaling	0.000676083	1.58489e-05	1.177	RAF1,CTGF,YWHAH,PIK3R1,PDPK1,HRAS,PRKCZ,YWHAQ,SHC1,AKT1,JUN,FGFR4,FOXO3,SOCS2,IRS2,PIK3R2,RASA1,IGFBP6,RPS6KB1,PIK3C2B,NEDD4,YWHAG,YWHAB,GRB2,IGFBP5,STAT3,IGFBP2,GRB10,PIK3R3,CSNK2A2,FOS,FOXO1,PRKAG2,PIK3CB,SFN,CYR61
Mitochondrial Dysfunction	0.000831764	2.0893e-05	#NUM!	FURIN,NDUFA9,COX8A,ATP5L,NCSTN,NDUFB8,DHODH,NDUFB10,NDUFS1,SOD2,UQCRFS1,GPX4,ATP5J,ATP5A1,ATP5O,BACE1,GSR,PRDX3,NDUFA6,NDUFB7,MAPK10,APH1B,NDUFS3,ATP5G1,COX7B,ATP5H,PRDX5,TRAK1,ATP5E,BCL2,PARK7,NDUFS2,ATPAF1,NDUFB6,CPT1C,OGDH,ATP5I,AIFM1,COX17,UCP2,GLRX2,MAPK9,VDAC3,APP,FIS1,CYC1,CAT,CYCS,CYB5A,MAOA,PINK1
EIF2 Signaling	0.000851138	2.45471e-05	1.859	RAF1,RPL22,PIK3R1,RPS23,PDPK1,HRAS,EIF4A2,RPL35A,RPS7,RPL13,EIF4G2,EIF3D,RPL23A,FGFR4,IRS2,PABPC1,PIK3C2B,EIF4G3,EIF2B3,EIF2S3,RPL28,PIK3R3,RPL15,RPS6,PPP1R15A,EIF2B5,RPL6,RPL13A,RPL41,EIF2B4,RPL36A,RPS3A,RPL26,EIF4G1,EIF2B2,RPL7,SHC1,RPL14,AKT1,RPS9,RPL39L,PIK3R2,RPS5,RPS24,EIF3H,RPL34,GRB2,RPS21,RPS29,EIF3G,RPS15,RPS26,RPL5,RPL37,PIK3CB,EIF3L
Interferon Signaling	0.000851138	2.45471e-05	3	IFIT3,OAS1,IFNGR2,IRF9,IFNGR1,IFI35,IFITM2,TAP1,IRF1,BCL2,IFITM3,IFIT1,IFI6,STAT2,STAT1,IFNAR1,IFITM1
ATM Signaling	0.000851138	2.5704e-05	-1.46	GADD45B,SUV39H1,ABL1,CCNB2,TDP1,CBX5,CHEK1,RAD51,JUN,FANCD2,BID,ATF4,HIST1H4J,BLM,BRCA1,CDC25A,SMC3,TOPBP1,TRIM28,MDC1,MAPK9,CREB3L4,CDK1,SMC2,H2AFX,MAPK10,TLK1,CBX3,CDK2
Glioma Signaling	0.00123027	3.89045e-05	1.512	RAF1,CAMK1D,PIK3R1,SUV39H1,ABL1,CDKN2C,HRAS,RBL1,CDKN2B,CCND1,PRKCZ,IDH1,SHC1,CAMK2D,AKT1,FGFR4,IRS2,PIK3R2,E2F2,PRKD1,CAMK2B,PRKCA,PIK3C2B,CALML5,TFDP1,GRB2,CDK6,PLCG1,IGF2R,SIN3A,PIK3R3,CALM1 (includes others),CDKN2D,PRKCD,TGFA,PIK3CB
Aryl Hydrocarbon Receptor Signaling	0.00125893	4.16869e-05	1.134	TRIP11,NFIX,POLA1,NQO2,TFF1,RBL1,CCND1,CHEK1,TGM2,MYC,CCNA2,CTSD,NCOA7,HSP90B1,GSTM2,JUN,HSP90AB1,ALDH1A3,RARA,TGFB2,GSTM4,NFE2L2,ALDH5A1,ALDH6A1,GSTK1,GSTM1,ALDH1B1,CCNE2,TFDP1,GSTM3,NQO1,CDK6,FOS,MGST2,ALDH1L2,ALDH3B1,NFIB,DHFR,ALDH3B2,GSTO2,CDK2,MGST3,MCM7
Mismatch Repair in Eukaryotes	0.00162181	5.7544e-05	#NUM!	PCNA,RFC4,MSH6,RFC2,FEN1,RFC5,POLD1,MLH1,EXO1,RFC3
autophagy	0.0017378	6.30957e-05	#NUM!	ATG12,ULK1,VPS41,ATG10,ATG3,BECN1,BCL2,CTSF,CTSZ,ATG4C,CTSD,CTSA,LAMP2,CTSL,CTSH,WIPI1,RB1CC1,CTSB,LAMP1,MAP1LC3B,SQSTM1,CTSC,VPS11
Cell Cycle: G1/S Checkpoint Regulation	0.0017378	6.76083e-05	-0.229	CCNE2,TFDP1,HDAC2,SUV39H1,SMAD3,PAK1IP1,BMI1,ABL1,CDK6,CDKN2C,SKP1,RBL1,CDKN2B,CCND1,SIN3A,SKP2,MYC,CDKN2D,FOXO1,TGFB2,RPL5,E2F2,CDK2,CDC25A
14-3-3-mediated Signaling	0.0018197	7.24436e-05	-2.121	RAF1,TUBA1B,YWHAH,PIK3R1,HRAS,TUBB,PRKCZ,YWHAQ,PLCD3,SRPK2,AKT1,JUN,FGFR4,TUBA3C/TUBA3D,TUBA1C,IRS2,PIK3R2,PDCD6IP,PRKD1,PRKCA,PIK3C2B,TUBB3,YWHAG,TUBB4B,GRB2,YWHAB,TNFRSF1A,TUBG1,TUBA4A,MAPK9,PLCG1,PIK3R3,FOS,TUBA1A,FOXO1,TUBB6,PRKCD,MAPK10,PIK3CB,SFN
Pancreatic Adenocarcinoma Signaling	0.00204174	8.70964e-05	1.732	RAF1,PIK3R1,SMAD3,SUV39H1,ABL1,VEGFB,CDKN2B,CCND1,BCL2,VEGFA,RAD51,AKT1,FGFR4,TGFB2,IRS2,ERBB2,PIK3R2,STAT1,E2F2,RALGDS,PIK3C2B,PLD3,TFDP1,GRB2,RAC1,MAPK9,HBEGF,STAT3,BIRC5,SIN3A,PIK3R3,BCL2L1,MAPK10,TGFA,PIK3CB,MMP9,CDK2
Unfolded protein response	0.00213796	0.000102329	#NUM!	DDIT3,HSPA14,INSIG1,HSPA9,CEBPD,XBP1,CEBPB,DNAJB9,HSPA2,CEBPG,BCL2,SEL1L,SYVN1,HSP90B1,UBXN4,SREBF1,MBTPS1,PPP1R15A,CEBPA,ATF4,NFE2L2
Virus Entry via Endocytic Pathways	0.00213796	0.000104713	#NUM!	RAC2,FYN,ITSN1,HLA-A,PIK3R1,CLTB,ABL1,HRAS,AP1B1,PRKCZ,ITGA3,FGFR4,CAV1,IRS2,PIK3R2,DNM2,PRKD1,ITGB5,PRKCA,PIK3C2B,AP2M1,GRB2,ACTB,ITGA2,RAC1,PLCG1,AP2S1,PIK3R3,ITGB2,CLTA,PRKCD,PIK3CB,CXADR
mTOR Signaling	0.00213796	0.000104713	1.859	PRKAB1,PIK3R1,RPS23,PDPK1,HRAS,EIF4A2,VEGFA,RPS7,RHOB,EIF4G2,EIF3D,FGFR4,PRKAA1,IRS2,PRKD1,EIF4B,PIK3C2B,RPS6KB1,PLD3,DDIT4,RAC1,EIF4G3,PIK3R3,RPS6,RHOQ,RND3,PRKCD,ULK1,RPS3A,VEGFB,FKBP1A,HIF1A,EIF4G1,PRKCZ,AKT1,RHOD,RPS9,RHOU,PPP2R5C,PIK3R2,RPS5,PRKCA,RPS24,MAPKAP1,EIF3H,RHOC,GRB2,RPS21,RPS29,EIF3G,RPS15,RPS26,PRKAG2,PIK3CB,EIF3L
Protein Ubiquitination Pathway	0.00213796	0.000107152	#NUM!	HSPA14,UBE3B,UBE2V2,DNAJC15,DNAJB2,TCEB2,SKP1,UCHL5,BRCA1,DNAJC22,ANAPC11,UBE4B,UBE2Q1,DNAJC9,HSPA9,USP9X,BIRC6,THOP1,SKP2,UCHL3,PSMB7,PSMD11,UBE2H,PSMB2,RBX1,HSPB11,PSMD1,PSMD4,DNAJB6,VHL,UBE2C,CDC20,HLA-A,DNAJC12,HSPB8,ANAPC10,TAP1,USP39,HSP90B1,HSP90AB1,DNAJC4,UBE2V1,USP16,PSMD14,HSPA4L,NEDD4,UBE2M,PSMA1,HSPD1,USP1,DNAJB9,PSMB6,HSPA2,UBE2L6,PSMD8,DNAJC11,PSME1,DNAJC24,CUL2,DNAJB11,UBE2E2,USP37…
ErbB Signaling	0.00213796	0.000107152	#NUM!	RAF1,PIK3R1,PDPK1,HRAS,PRKCZ,NCK2,SHC1,AKT1,JUN,FGFR4,IRS2,ERBB2,PIK3R2,PRKD1,PRKCA,PIK3C2B,RPS6KB1,PAK4,GRB2,PLCG1,MAPK9,HBEGF,ERBB3,PIK3R3,FOS,FOXO1,NRG3,PRKCD,PAK2,MAPK10,TGFA,PIK3CB
Mitotic Roles of Polo-Like Kinase	0.00229087	0.00011749	-1.698	KIF23,SMC3,ESPL1,CDC20,WEE1,PTTG1,PRC1,CDC7,CCNB2,ANAPC10,PLK1,ANAPC7,CDK1,CDC25B,HSP90B1,PLK4,HSP90AB1,PKMYT1,FBXO5,PPP2R5C,ANAPC11,CDC26,KIF11,CDC25A
Hereditary Breast Cancer Signaling	0.00245471	0.000131826	#NUM!	GADD45B,PIK3R1,BARD1,HRAS,DDB2,CCND1,MLH1,CHEK1,RAD51,FANCE,FANCB,AKT1,FANCD2,FGFR4,RFC2,IRS2,PIK3R2,BRCA1,BLM,POLR2I,PIK3C2B,HDAC2,GRB2,FANCG,ACTB,WEE1,TUBG1,CDK6,POLR2H,RFC5,SMARCD3,CDK1,PIK3R3,RFC4,H2AFX,MSH6,PIK3CB,SFN,HLTF,FANCA,RFC3,PHF10
Prolactin Signaling	0.00275423	0.000151356	2.117	RAF1,FYN,PIK3R1,PDPK1,HRAS,PRKCZ,MYC,SHC1,JUN,FGFR4,SOCS2,IRS2,PIK3R2,PRLR,STAT1,STAT5B,PRKD1,PRKCA,PIK3C2B,GRB2,PLCG1,CEBPB,STAT3,IRF1,PIK3R3,FOS,PRKCD,PIK3CB
Neuregulin Signaling	0.00323594	0.000186209	2.6	RAF1,PIK3R1,PDPK1,HRAS,PRKCZ,MYC,SHC1,ITGA3,HSP90B1,AKT1,CDK5,HSP90AB1,ERRFI1,ERBB2,PIK3R2,STAT5B,PRKD1,PRKCA,RPS6KB1,GRB2,ITGA2,PLCG1,HBEGF,ERBB3,PIK3R3,RPS6,NRG3,PRKCD,TGFA
Thrombopoietin Signaling	0.0042658	0.000263027	1.46	PIK3C2B,RAF1,GAB2,GRB2,PIK3R1,HRAS,PLCG1,STAT3,PRKCZ,MYC,PIK3R3,SHC1,FOS,JUN,FGFR4,PRKCD,IRS2,PIK3CB,PIK3R2,STAT1,STAT5B,PRKD1,PRKCA
Hypoxia Signaling in the Cardiovascular System	0.0042658	0.000263027	1	UBE2M,UBE2Q1,NQO1,BIRC6,UBE2V2,CREB3L4,HIF1A,UBE2L6,VEGFA,HSP90B1,AKT1,JUN,UBE2H,EDN1,HSP90AB1,UBE2V1,UBE2E2,ATF4,CDC34,LDHA,VHL,UBE2D3,UBE2C
Regulation of eIF4 and p70S6K Signaling	0.00549541	0.000354813	1.147	RAF1,EIF2B4,EIF4EBP2,RPS3A,PIK3R1,RPS23,PDPK1,HRAS,EIF4A2,EIF4G1,EIF2B2,PRKCZ,RPS7,SHC1,ITGA3,AKT1,EIF4G2,EIF3D,FGFR4,RPS9,IRS2,PPP2R5C,PIK3R2,RPS5,RPS24,PABPC1,RPS6KB1,PIK3C2B,EIF3H,GRB2,ITGA2,EIF2B3,EIF4G3,EIF2S3,RPS21,RPS29,RPS6,PIK3R3,EIF3G,RPS15,RPS26,EIF2B5,PIK3CB,EIF3L
Huntington's Disease Signaling	0.00549541	0.000354813	-1.183	HSPA14,SGK1,PIK3R1,CLTB,HRAS,PDPK1,GNB4,NSF,CTSD,FGFR4,TCERG1,ATF4,IRS2,RASA1,PRKD1,DNM2,ATP5J,CAPN5,POLR2I,PIK3C2B,HDAC2,HSPA9,DNM3,POLR2H,CREB3L4,STX1A,GPAA1,TAF9B,PIK3R3,BCL2L1,CLTA,PRKCD,CAPN2,CAPN7,PACSIN1,CASP4,RCOR2,PRKCZ,TGM2,SHC1,DYNC1I2,JUN,AKT1,CDK5,PIK3R2,NAPB,PRKCA,GRB2,RCOR3,SH3GL3,GLS,GNAQ,MAPK9,HIP1,HSPA2,PSME3,SIN3A,PSME1,STX16,PIK3CB,CAPN9,CYCS
Small Cell Lung Cancer Signaling	0.00724436	0.00047863	#NUM!	PIK3R1,SUV39H1,ABL1,CCND1,CDKN2B,BCL2,MYC,AKT1,FGFR4,BID,IRS2,PIK3R2,CHUK,PIK3C2B,CCNE2,TFDP1,GRB2,CDK6,SIN3A,SKP2,PIK3R3,BCL2L1,PIAS3,CKS1B,PIK3CB,CYCS,CDK2
PTEN Signaling	0.00758578	0.000512861	-1.616	RAC2,RAF1,YWHAH,PIK3R1,TGFBR3,ILK,BMPR2,PDPK1,HRAS,BMPR1B,BCAR1,CCND1,PRKCZ,BCL2,SHC1,ITGA3,AKT1,FGFR4,FOXO3,CHUK,PIK3R2,RPS6KB1,GRB2,ITGA2,RAC1,CNKSR3,IGF2R,DDR1,PIK3R3,BCL2L1,CSNK2A2,FOXO1,INPP5J,PIK3CB,FGFRL1
HGF Signaling	0.00812831	0.000549541	1.257	RAF1,PIK3R1,HRAS,MAP3K4,CCND1,PRKCZ,ITGA3,ELF3,AKT1,JUN,FGFR4,IRS2,PIK3R2,ELF5,PRKD1,PRKCA,MAP3K2,PIK3C2B,GRB2,ITGA2,MAP3K1,RAC1,PLCG1,MAPK9,STAT3,RAP1A,ELF1,PIK3R3,DOCK1,FOS,PRKCD,MAPK10,PIK3CB,CDK2
DNA Methylation and Transcriptional Repression Signaling	0.00954993	0.000691831	#NUM!	DNMT3B,SAP18,HDAC2,MBD3,RBBP7,MTA2,SAP30,MBD2,DNMT1,SIN3A
Purine Nucleotides De Novo Biosynthesis II	0.00954993	0.000691831	#NUM!	ADSS,ADSSL1,GMPS,IMPDH1,PAICS,PFAS,GART
FAK Signaling	0.00977237	0.000724436	#NUM!	RAF1,FYN,PIK3R1,HMMR,PDPK1,HRAS,BCAR1,ITGA3,AKT1,FGFR4,IRS2,PIK3R2,CAPN5,PIK3C2B,PAK4,GRB2,ASAP1,ACTB,ITGA2,RAC1,PLCG1,PIK3R3,DOCK1,TLN2,ARHGEF6,PAK2,PIK3CB,CAPN9,CAPN2,CAPN7
Myc Mediated Apoptosis Signaling	0.0112202	0.000870964	#NUM!	PIK3C2B,YWHAG,YWHAH,YWHAB,GRB2,PIK3R1,HRAS,MAPK9,PRKCZ,BCL2,YWHAQ,MYC,PIK3R3,SHC1,AKT1,FGFR4,MAPK10,BID,IRS2,PIK3CB,CYCS,PIK3R2,SFN
Glioma Invasiveness Signaling	0.0112202	0.000870964	1.043	PIK3C2B,RHOC,GRB2,PIK3R1,HMMR,HRAS,PIK3R3,RHOQ,RHOB,RND3,TIMP1,RHOD,FGFR4,CD44,ITGAV,RHOU,IRS2,PIK3CB,PIK3R2,PLAU,MMP9,ITGB5,TIMP2
Estrogen-mediated S-phase Entry	0.011749	0.000933254	-1.265	MYC,CCNA2,CCNE2,TFDP1,RBL1,CCND1,CDK1,E2F2,CDK2,SKP2,CDC25A
Aldosterone Signaling in Epithelial Cells	0.0154882	0.00125893	2.041	RAF1,ICMT,HSPA14,SGK1,PIK3R1,DNAJC12,HSPB8,PDPK1,DNAJB2,DNAJC15,SLC9A1,PRKCZ,PLCD3,HSP90B1,HSP90AB1,DNAJC4,FGFR4,IRS2,PIK3R2,DNAJC22,PI4KA,PRKD1,HSPA4L,PRKCA,PIK3C2B,NEDD4,DNAJC9,GRB2,HSPA9,PLCG1,HSPD1,DNAJB9,HSPA2,DNAJC11,PIK3R3,DNAJC24,PIP5K1C,PRKCD,DNAJB11,ASIC1,HSPB11,PIK3CB,DNAJB6,PIP4K2C
Glucocorticoid Receptor Signaling	0.0154882	0.00128825	#NUM!	RAF1,YWHAH,HSPA14,PRKAB1,SGK1,SMAD3,PIK3R1,PBX1,HRAS,TSC22D3,PGR,FGFR4,PRKAA1,IRS2,CREBZF,POLR2I,PIK3C2B,CDK7,HSPA9,RAC1,POLR2H,STAT3,SMARCD3,TAF9B,PIK3R3,BCL2L1,TAF5,ERCC3,NCOA1,MAPK10,PHF10,GTF2F2,CCL5,TAF7,BCL2,SHC1,HSP90B1,JUN,AKT1,NFAT5,HSP90AB1,PCK2,FOXO3,TGFB2,CEBPA,CHUK,PIK3R2,STAT5B,STAT1,FKBP5,GTF2H3,SRA1,TAF6,GRB2,TAF5L,ACTB,MAP3K1,MAPK9,CEBPB,HSPA2,FOS,TAF6L,FKBP4,PRKAG2,PIK3CB,PLAU,A…
Integrin Signaling	0.0158489	0.00134896	1.131	RAF1,RAC2,MPRIP,PIK3R1,WASL,MYL5,HRAS,NCK2,ITGAE,TSPAN3,ITGA3,RHOB,FGFR4,CAV1,ITGAV,IRS2,ITGB5,CAPN5,PIK3C2B,RAC1,GSN,RAP1A,PIK3R3,DOCK1,TLN2,RHOQ,RND3,ZYX,CAPN2,CAPN7,TSPAN6,FYN,ILK,ABL1,BCAR1,SHC1,AKT1,RHOD,RHOU,PIK3R2,PAK4,PARVA,RHOC,ASAP1,ARPC5L,GRB2,ACTB,ITGA2,PLCG1,ITGB2,TSPAN1,PAK2,CAPN9,PIK3CB,ARPC4
EGF Signaling	0.0162181	0.00141254	0.853	PIK3C2B,RAF1,RPS6KB1,GRB2,PIK3R1,MAP3K1,HRAS,PLCG1,STAT3,PIK3R3,SHC1,FOS,CSNK2A2,JUN,AKT1,FGFR4,IRS2,PIK3CB,PIK3R2,STAT1,RASA1,PRKCA
Prostate Cancer Signaling	0.0162181	0.00144544	#NUM!	RAF1,KLK3,PIK3R1,SUV39H1,ABL1,PDPK1,HRAS,CCND1,BCL2,HSP90B1,AKT1,HSP90AB1,FGFR4,ATF4,IRS2,CHUK,PIK3R2,PIK3C2B,CCNE2,TFDP1,GRB2,CREB3L4,SIN3A,PIK3R3,FOXO1,PIK3CB,LEF1,CDK2
Renal Cell Carcinoma Signaling	0.0162181	0.00147911	-0.243	PIK3C2B,RAF1,PAK4,GRB2,PIK3R1,RAC1,HRAS,HIF1A,TCEB2,RAP1A,PIK3R3,VEGFA,FOS,JUN,AKT1,CUL2,RBX1,FGFR4,PAK2,TGFA,IRS2,PIK3CB,PIK3R2,FH,VHL
PDGF Signaling	0.0169824	0.00154882	0.577	RAF1,PIK3R1,SPHK2,ABL1,HRAS,ACP1,MYC,SHC1,JUN,FGFR4,SPHK1,CAV1,IRS2,PIK3R2,STAT1,RASA1,PRKCA,PIK3C2B,GRB2,MAP3K1,PLCG1,STAT3,PIK3R3,FOS,CSNK2A2,INPP5J,PIK3CB
Docosahexaenoic Acid (DHA) Signaling	0.0169824	0.00158489	#NUM!	PIK3C2B,GRB2,PIK3R1,PDPK1,PNPLA2,APP,BCL2,PIK3R3,BCL2L1,AKT1,FOXO1,FGFR4,BIK,BID,IRS2,PIK3CB,CYCS,PIK3R2
ErbB2-ErbB3 Signaling	0.018197	0.0017378	2	PIK3C2B,RAF1,GRB2,PIK3R1,HRAS,PDPK1,ERBB3,STAT3,CCND1,MYC,PIK3R3,SHC1,JUN,AKT1,FOXO1,NRG3,FGFR4,IRS2,PIK3CB,PIK3R2,ERBB2,STAT5B
Cyclins and Cell Cycle Regulation	0.0194984	0.00190546	-0.728	RAF1,CCNE2,TFDP1,HDAC2,SUV39H1,CDK7,WEE1,ABL1,CDK6,CDKN2C,CCNB2,SKP1,CDKN2B,CCND1,CDK1,SIN3A,SKP2,CCNA2,CDKN2D,TGFB2,PPP2R5C,E2F2,CDK2,CDC25A
Breast Cancer Regulation by Stathmin1	0.0199526	0.00194984	#NUM!	RAF1,TUBA1B,CAMK1D,PIK3R1,HRAS,TUBB,PPP1R14B,STMN1,GNB4,CAMK2D,FGFR4,TUBA1C,IRS2,E2F2,PRKD1,PIK3C2B,TUBB3,CCNE2,RAC1,PIK3R3,ADCY9,PRKCD,ARHGEF16,ARHGEF6,ARHGEF18,CDK2,PPP1R3C,PRKCZ,ARHGEF19,SHC1,RB1CC1,TUBA3C/TUBA3D,PPP2R5C,PIK3R2,ARHGEF3,PRKCA,CAMK2B,CALML5,GRB2,TUBB4B,TUBG1,ADCY3,TUBA4A,GNAQ,CDK1,CALM1 (includes others),TUBA1A,TUBB6,ADCY1,PRKAG2,PIK3CB
Antiproliferative Role of TOB in T Cell Signaling	0.020893	0.0020893	#NUM!	PABPC1,CCNA2,CCNE2,PABPC4,SMAD3,TGFB2,CDC34,TWSG1,SKP1,CDK2,SKP2
JAK/Stat Signaling	0.020893	0.00213796	1.4	RAF1,PIAS2,PIK3R1,HRAS,SHC1,AKT1,JUN,FGFR4,CISH,SOCS2,IRS2,PIK3R2,STAT1,STAT5B,PIK3C2B,GRB2,GNAQ,CEBPB,STAT3,PIK3R3,PIAS3,FOS,BCL2L1,PIK3CB,STAT2
RAR Activation	0.0223872	0.00229087	#NUM!	AKR1C3,RDH10,PIK3R1,SMAD3,NR2F2,PDPK1,SMAD5,PRKCZ,VEGFA,JUN,AKT1,ALDH1A3,RDH14,RARA,TGFB2,SORBS3,PIK3R2,STAT5B,CITED2,PRKD1,GTF2H3,PRKCA,SRA1,DHRS3,PRMT2,RDH11,ACTB,CDK7,MAP3K1,ADCY3,RAC1,MAPK9,SMARCD3,PRMT1,PIK3R3,CSNK2A2,ADCY9,FOS,PRKCD,ERCC3,ADCY1,MAPK10,NCOA1,PRKAG2,PIK3CB,CRABP2,HLTF,PHF10
Ceramide Signaling	0.0251189	0.00263027	1.8	RAF1,PIK3R1,SPHK2,HRAS,SMPD1,PRKCZ,BCL2,DIABLO,CTSD,AKT1,JUN,FGFR4,SPHK1,PPP2R5C,IRS2,PIK3R2,NSMAF,TNFRSF11B,PIK3C2B,GRB2,TNFRSF1A,MAP3K1,CERK,PIK3R3,FOS,PIK3CB,CYCS
TR/RXR Activation	0.0269153	0.00281838	#NUM!	AKR1C3,PIK3R1,ME1,HIF1A,NCOA4,KLF9,SLC16A3,AKT1,SCARB1,FGFR4,FASN,IRS2,PIK3R2,PIK3C2B,UCP2,AKR1C1/AKR1C2,GPS2,GRB2,BCL3,PIK3R3,ENO1,LDLR,SREBF1,DIO1,NCOA1,PIK3CB,ACACA,SYT12
ERK5 Signaling	0.0269153	0.00288403	1.069	RPS6KB1,YWHAG,YWHAH,SGK1,YWHAB,GNAQ,HRAS,CREB3L4,PRKCZ,MYC,YWHAQ,FOS,AKT1,MEF2D,FOXO3,ATF4,SFN,WNK1,MAP2K5,MAP3K2
Sertoli Cell-Sertoli Cell Junction Signaling	0.0275423	0.00301995	#NUM!	EPN3,RAF1,TUBA1B,CLDN15,TGFBR3,ILK,HRAS,SYMPK,CLDN7,MAP3K4,TUBB,BCAR1,ITGA3,JUN,AKT1,CGN,TUBA3C/TUBA3D,TUBA1C,CLDN9,RAB8B,MAP3K2,SPTBN2,TUBB3,EPN1,GUCY1A3,TUBB4B,TNFRSF1A,ACTB,MAP3K1,ITGA2,TUBG1,TUBA4A,RAC1,MAPK9,PLS1,CDH1,TUBA1A,TUBB6,CLDN1,ZAK,MAPK10,PRKAG2,SPTAN1,A2M,CLDN3
Remodeling of Epithelial Adherens Junctions	0.0295121	0.00338844	1.134	TUBA1B,NME1,TUBB3,ARPC5L,TUBB4B,ACTB,TUBG1,RAB7A,TUBA4A,DNM3,RAB5B,TUBB,CDH1,TUBA1A,TUBB6,TUBA3C/TUBA3D,ZYX,TUBA1C,ARPC4,MAPRE3,DNM2
tRNA Charging	0.0295121	0.00346737	#NUM!	NARS,CARS,WARS,YARS,FARS2,GARS,LARS2,DARS2,SARS2,SARS,VARS,MARS,IARS,EPRS
Non-Small Cell Lung Cancer Signaling	0.0295121	0.00354813	0	PIK3C2B,RAF1,TFDP1,GRB2,SUV39H1,PIK3R1,ABL1,CDK6,HRAS,PDPK1,PLCG1,CCND1,SIN3A,PIK3R3,AKT1,FGFR4,FOXO3,TGFA,IRS2,PIK3CB,PIK3R2,ERBB2,PRKCA
Endometrial Cancer Signaling	0.0295121	0.00354813	#NUM!	PIK3C2B,RAF1,GRB2,PIK3R1,ILK,HRAS,PDPK1,CCND1,MLH1,MYC,PIK3R3,CDH1,AKT1,FGFR4,FOXO3,PIK3CB,IRS2,LEF1,PIK3R2,ERBB2
Tetrahydrofolate Salvage from 5,10-methenyltetrahydrofolate	0.0295121	0.00354813	#NUM!	MTHFD1L,MTHFD2,MTHFD1,GART
dTMP De Novo Biosynthesis	0.0295121	0.00354813	#NUM!	TYMS,SHMT1,DHFR,SHMT2
Folate Polyglutamylation	0.0295121	0.00354813	#NUM!	MTHFD1L,SHMT1,MTHFD1,SHMT2
ERK/MAPK Signaling	0.0295121	0.00363078	1.809	FYN,RAC2,RAF1,YWHAH,DUSP6,PLA2G10,PPP1R3C,PIK3R1,HRAS,BCAR1,PPP1R14B,MYC,YWHAQ,SHC1,LAMTOR3,ITGA3,ELF3,FGFR4,ATF4,PPP2R5C,IRS2,PIK3R2,STAT1,ELF5,PRKCA,MYCN,PIK3C2B,PAK4,YWHAG,GRB2,YWHAB,ITGA2,PLA2G4C,RAC1,PLA2G3,PLCG1,MKNK2,CREB3L4,STAT3,RAP1A,ELF1,PIK3R3,FOS,DOCK1,TLN2,PRKCD,PAK2,PRKAG2,PIK3CB
ILK Signaling	0.0346737	0.00446684	2.359	MYH10,MYH9,PIK3R1,MYL5,MUC1,ILK,VEGFB,PDPK1,HIF1A,PPP1R14B,CCND1,MYC,VEGFA,NCK2,AKT1,JUN,RHOB,RHOD,FGFR4,RHOU,ATF4,IRS2,PPP2R5C,PIK3R2,ITGB5,DSP,PIK3C2B,PARVA,GRB2,TNFRSF1A,RHOC,ACTB,FERMT2,MAPK9,CREB3L4,PIK3R3,DOCK1,ITGB2,FOS,CDH1,RHOQ,RND3,ARHGEF6,MAPK10,LEF1,PIK3CB,KRT18,MMP9
PI3K/AKT Signaling	0.0346737	0.00446684	-0.756	RAF1,GAB2,YWHAH,PIK3R1,GDF15,ILK,PDPK1,HRAS,CCND1,PRKCZ,BCL2,YWHAQ,SHC1,ITGA3,HSP90B1,AKT1,HSP90AB1,FOXO3,PPP2R5C,CHUK,PIK3R2,MCL1,RPS6KB1,YWHAG,GRB2,YWHAB,ITGA2,PIK3R3,BCL2L1,FOXO1,INPP5J,PIK3CB,SFN
IL-3 Signaling	0.0363078	0.00467735	2	PIK3C2B,RAF1,GAB2,GRB2,PIK3R1,RAC1,HRAS,STAT3,PRKCZ,PIK3R3,FOS,SHC1,JUN,AKT1,FOXO1,FGFR4,PRKCD,IRS2,PIK3CB,PIK3R2,STAT1,STAT5B,PRKD1,PRKCA
Renin-Angiotensin Signaling	0.0371535	0.00489779	#NUM!	RAF1,PIK3R1,HRAS,CCL5,PRKCZ,SHC1,JUN,FGFR4,IRS2,PIK3R2,STAT1,PRKD1,PRKCA,PIK3C2B,PAK4,GRB2,ADCY3,MAP3K1,GNAQ,RAC1,PLCG1,MAPK9,STAT3,PIK3R3,ADCY9,FOS,PRKCD,ADCY1,PAK2,MAPK10,PRKAG2,PIK3CB
Methylglyoxal Degradation I	0.0371535	0.00489779	#NUM!	HAGHL,HAGH,GLO1
Dolichyl-diphosphooligosaccharide Biosynthesis	0.0380189	0.00501187	#NUM!	ALG14,ALG3,DPM1,DPM2,DPAGT1,ALG8
Mechanisms of Viral Exit from Host Cells	0.042658	0.0057544	#NUM!	NEDD4,VPS28,ACTB,CHMP4B,SH3GL3,LMNB1,PRKCZ,PRKCD,CHMP4C,LMNB2,SH3GLB2,PDCD6IP,PRKD1,PRKCA
VEGF Signaling	0.0446684	0.0060256	-0.655	RAF1,EIF2B4,PIK3R1,VEGFB,HRAS,HIF1A,EIF2B2,BCL2,VEGFA,SHC1,AKT1,FGFR4,FOXO3,IRS2,PIK3R2,PRKCA,PIK3C2B,GRB2,ACTB,PLCG1,EIF2B3,EIF2S3,PIK3R3,BCL2L1,FOXO1,EIF2B5,PIK3CB,SFN
GDNF Family Ligand-Receptor Interactions	0.0467735	0.00645654	-0.447	PIK3C2B,RAF1,ARTN,GRB2,PIK3R1,RAC1,HRAS,PLCG1,MAPK9,PIK3R3,FOS,SHC1,JUN,PDLIM7,FGFR4,GFRA1,MAPK10,IRS2,PIK3CB,PIK3R2,RET,RASA1
Type II Diabetes Mellitus Signaling	0.0467735	0.00660693	1	PRKAB1,SLC27A2,PIK3R1,PDPK1,SMPD1,PRKCZ,TRADD,SLC27A5,AKT1,FGFR4,PRKAA1,SOCS2,ACSL4,IRS2,CHUK,PIK3R2,NSMAF,PRKD1,TNFRSF11B,PRKCA,PIK3C2B,TNFRSF1A,GRB2,MAP3K1,MAPK9,CEBPB,PIK3R3,PRKCD,MAPK10,PRKAG2,PIK3CB,SLC27A3,ACSL1
ErbB4 Signaling	0.0489779	0.00691831	0.688	PIK3C2B,RAF1,GRB2,PIK3R1,HRAS,PDPK1,PLCG1,NCSTN,PRKCZ,PIK3R3,SHC1,AKT1,NRG3,FGFR4,PRKCD,APH1B,IRS2,PIK3CB,PIK3R2,PRKD1,PRKCA
Chronic Myeloid Leukemia Signaling	0.0489779	0.00707946	#NUM!	RAF1,GAB2,SMAD3,PIK3R1,SUV39H1,ABL1,HRAS,RBL1,CCND1,CTBP1,MYC,AKT1,FGFR4,TGFB2,IRS2,PIK3R2,CHUK,STAT5B,E2F2,PIK3C2B,TFDP1,HDAC2,GRB2,CDK6,SIN3A,PIK3R3,BCL2L1,PIK3CB
3-phosphoinositide Biosynthesis	0.0501187	0.00724436	#NUM!	FYN,PTPN13,EPHX2,NUDT3,NUDT9,PIK3R1,ACP1,NUDT14,IGBP1,NT5C,PPP1R14B,CDC25B,SET,DUSP5,FGFR4,DUSP10,PPP1R13B,PGAM5,IRS2,PPM1F,ERBB2,PIK3R2,DUSP12,RASA1,PI4KA,CDC25A,PIK3C2B,GRB2,PPP1R8,ERBB3,PAWR,PGAM4,PLPP6,PIK3R3,NUDT5,ITPK1,TNS3,MTMR4,PI4K2A,PIP5K1C,CDIPT,PPM1H,PIK3CB,PIP4K2C,NUDT1
GM-CSF Signaling	0.0562341	0.00831764	1.091	RUNX1,PIK3C2B,RAF1,GRB2,PIK3R1,HRAS,STAT3,CCND1,PIK3R3,SHC1,BCL2L1,AKT1,CAMK2D,FGFR4,CISH,IRS2,PIK3CB,PIK3R2,STAT1,STAT5B,CAMK2B
Cleavage and Polyadenylation of Pre-mRNA	0.057544	0.00870964	#NUM!	CPSF6,NUDT21,CSTF2,CSTF3,CPSF4,WDR33
GADD45 Signaling	0.057544	0.00870964	#NUM!	PCNA,CCNE2,GADD45B,MAP3K4,BRCA1,CCND1,CDK1,CDK2
Production of Nitric Oxide and Reactive Oxygen Species in Macrophages	0.057544	0.00870964	2.832	APOE,PPP1R3C,PIK3R1,MAP3K4,PPP1R14B,PRKCZ,JUN,AKT1,RHOB,RHOD,FGFR4,CYBA,HOXA10,RHOU,SERPINA1,IRS2,PPP2R5C,CHUK,PIK3R2,STAT1,PRKD1,PRKCA,TNFRSF11B,MAP3K2,PIK3C2B,GRB2,TNFRSF1A,RHOC,MAP3K1,RAC1,IFNGR2,MAPK9,PLCG1,IFNGR1,RAP1A,IRF1,PIK3R3,FOS,RHOQ,RND3,PRKCD,NCF2,CAT,MAPK10,PIK3CB,APOD
Reelin Signaling in Neurons	0.060256	0.00933254	#NUM!	APOE,FYN,PIK3R1,ITGA3,AKT1,CDK5,FGFR4,IRS2,ARHGEF3,PIK3R2,PIK3C2B,GRB2,ITGA2,MAPK9,MAPK8IP3,VLDLR,APP,PIK3R3,ITGB2,NDEL1,ARHGEF16,ARHGEF6,MAPK10,PIK3CB,LRP8
Zymosterol Biosynthesis	0.060256	0.00933254	#NUM!	NSDHL,MSMO1,TM7SF2,LBR
Folate Transformations I	0.0616595	0.00954993	#NUM!	MTHFD1L,MTHFD2,SHMT1,MTHFD1,SHMT2
UVA-Induced MAPK Signaling	0.0630957	0.01	0.626	PIK3R1,PARP2,HRAS,SMPD1,PARP12,PARP9,PLCD3,JUN,FGFR4,IRS2,PIK3R2,STAT1,PRKCA,RPS6KB1,PIK3C2B,GRB2,PARP4,ZC3HAV1,MAPK9,PLCG1,PARP3,PIK3R3,BCL2L1,FOS,MAPK10,PIK3CB,CYCS
VEGF Family Ligand-Receptor Interactions	0.0630957	0.0102329	0.626	PIK3C2B,RAF1,GRB2,PIK3R1,PLA2G10,PLA2G4C,HRAS,VEGFB,PLA2G3,PLCG1,PRKCZ,VEGFA,PIK3R3,SHC1,FOS,AKT1,FGFR4,PRKCD,IRS2,PIK3CB,PIK3R2,PRKD1,PRKCA,NRP1
eNOS Signaling	0.0630957	0.0102329	2.121	PRKAB1,HSPA14,PIK3R1,VEGFB,SLC7A1,PDPK1,PRKCZ,VEGFA,CCNA2,HSP90B1,AKT1,HSP90AB1,LPAR2,FGFR4,PRKAA1,CAV1,IRS2,PIK3R2,CHRNA5,DNM2,PRKD1,PRKCA,PIK3C2B,CALML5,GUCY1A3,GRB2,HSPA9,ADCY3,GNAQ,PLCG1,HSPA2,PIK3R3,CALM1 (includes others),ADCY9,PRKCD,ADCY1,PRKAG2,PIK3CB
Erythropoietin Signaling	0.0645654	0.0104713	#NUM!	PIK3C2B,RAF1,RPS6KB1,GRB2,PIK3R1,HRAS,PDPK1,PLCG1,PRKCZ,PIK3R3,FOS,SHC1,JUN,AKT1,FGFR4,PRKCD,IRS2,PIK3CB,PIK3R2,STAT5B,PRKD1,PRKCA
IL-8 Signaling	0.0776247	0.0128825	3.015	RAF1,RAC2,PIK3R1,VEGFB,HRAS,CCND1,PRKCZ,BCL2,VEGFA,GNB4,JUN,AKT1,RHOB,RHOD,FGFR4,RHOU,ITGAV,IRS2,CHUK,PIK3R2,PRKD1,LASP1,ITGB5,PRKCA,RPS6KB1,PIK3C2B,PLD3,GRB2,RHOC,RAC1,MAPK9,HBEGF,PIK3R3,BCL2L1,ITGB2,FOS,CDH1,RHOQ,RND3,PRKCD,NCF2,PAK2,MAPK10,PIK3CB,MAP4K4,MMP9
Estrogen Receptor Signaling	0.0794328	0.0131826	#NUM!	RAF1,MED23,CCNC,GTF2F2,HRAS,TAF7,G6PC3,PGR,CTBP1,SHC1,PCK2,GTF2H3,POLR2I,PRKDC,PELP1,SRA1,TAF6,GRB2,CDK7,TAF5L,MED30,POLR2H,HNRNPD,MED27,TAF9B,TAF6L,TAF5,ERCC3,NCOA1,MED24,MED4,TAF15
Neurotrophin/TRK Signaling	0.0794328	0.0131826	0.218	PIK3C2B,RAF1,SPRY1,KLK3,GRB2,PIK3R1,HRAS,PDPK1,PLCG1,CREB3L4,PIK3R3,SHC1,FOS,JUN,AKT1,FGFR4,ATF4,IRS2,PIK3CB,PIK3R2,MAP2K5
Oleate Biosynthesis II (Animals)	0.0812831	0.0138038	#NUM!	SCD,SCD5,UFSP2,CYB5A,ALDH6A1,FADS1
Growth Hormone Signaling	0.0812831	0.0141254	2.558	PIK3C2B,RPS6KB1,GRB2,PIK3R1,PDPK1,PLCG1,STAT3,PRKCZ,PIK3R3,FOS,PRKCD,FGFR4,CEBPA,SOCS2,IRS2,PIK3CB,PIK3R2,STAT1,STAT5B,A2M,PRKD1,PRKCA
IL-9 Signaling	0.0812831	0.0141254	0.577	PIK3C2B,GRB2,PIK3R1,BCL3,STAT3,PIK3R3,FGFR4,CISH,SOCS2,PIK3CB,IRS2,PIK3R2,STAT1,STAT5B
Axonal Guidance Signaling	0.0831764	0.0144544	#NUM!	DPYSL2,TUBA1B,KLC1,RAF1,RAC2,BMP4,ITSN1,FZD3,PIK3R1,WASL,MYL5,CXCL12,HRAS,TUBB,NTN1,NCK2,VEGFA,PLCD3,GNB4,ITGA3,ECE2,FGFR4,TUBA1C,SRGAP2,ABLIM2,IRS2,PLXNB2,RASA1,PRKD1,PIK3C2B,TUBB3,EPHA1,BMP8B,RAC1,FZD9,RAP1A,PIK3R3,DOCK1,SDCBP,PRKCD,ARHGEF6,NRP1,MME,FYN,RND1,UNC5A,SEMA6A,ABL1,VEGFB,EPHA4,BCAR1,PRKCZ,NTNG1,SHC1,EFNB2,AKT1,NFAT5,CDK5,RHOD,TUBA3C/TUBA3D,PLXNB1,PSMD14,PIK3R2,ERBB2,SHANK2,PRKCA,BMP1…
γ-linolenate Biosynthesis II (Animals)	0.0891251	0.0162181	#NUM!	SLC27A5,SLC27A2,ACSL4,SLC27A3,CYB5A,ACSL1,FADS1
Dermatan Sulfate Degradation (Metazoa)	0.0891251	0.0162181	#NUM!	IDUA,IDS,CD44,HEXB,HEXA,FGFRL1,CEMIP
Acetate Conversion to Acetyl-CoA	0.0933254	0.0169824	#NUM!	ACSS2,ACSS1,ACSL1
Gluconeogenesis I	0.0933254	0.017378	#NUM!	ENO1,PGAM1,ENO2,ME2,GAPDH,PGAM4,ME1,MDH1,ALDOC
Ethanol Degradation IV	0.0933254	0.017378	#NUM!	TYRP1,ALDH1B1,ALDH1L2,ALDH1A3,CAT,ACSS2,ACSS1,ALDH3B1,ACSL1
Superpathway of Inositol Phosphate Compounds	0.0933254	0.017378	#NUM!	MINPP1,EPHX2,PIK3R1,ACP1,NUDT14,IGBP1,PPP1R14B,PLCD3,FGFR4,PPP1R13B,PGAM5,IRS2,DUSP12,RASA1,CDC25A,PIK3C2B,PAWR,PIK3R3,PLPP6,ITPK1,MTMR4,PI4K2A,PIP5K1C,CDIPT,PPM1H,PIP4K2C,NUDT1,FYN,PTPN13,NUDT3,NUDT9,NT5C,CDC25B,SET,DUSP5,DUSP10,PPM1F,PIK3R2,ERBB2,PI4KA,GRB2,PPP1R8,PLCG1,ERBB3,PGAM4,ITPKA,NUDT5,CALM1 (includes others),TNS3,INPP5J,PIK3CB
Factors Promoting Cardiogenesis in Vertebrates	0.0933254	0.017378	#NUM!	LRP5,CCNE2,BMP4,FZD3,TGFBR3,BMP8B,ACVR1,BMPR2,FZD9,SMAD5,BMPR1B,PRKCZ,ACVR1B,PRKCD,TGFB2,LEF1,BMP7,DKK1,ACVR2A,PRKD1,CDK2,BMP1,PRKCA,FZD7
Death Receptor Signaling	0.0933254	0.017378	1.46	TNFRSF21,TNFRSF1A,ACTB,PARP2,PARP4,ZC3HAV1,LMNA,PARP12,PARP3,PARP9,DFFA,BCL2,TANK,DIABLO,TRADD,DAXX,CRADD,BID,CYCS,CHUK,SPTAN1,CFLAR,MAP4K4,TNFRSF10A
Agrin Interactions at Neuromuscular Junction	0.0977237	0.0186209	1.414	GABPB1,RAC2,PAK4,ACTB,ITGA2,RAC1,HRAS,MAPK9,ERBB3,ITGB2,ITGA3,JUN,NRG3,ARHGEF6,PAK2,MAPK10,LAMB1,ERBB2,AGRN
Superpathway of Serine and Glycine Biosynthesis I	0.0977237	0.0186209	#NUM!	PHGDH,UBAC2,SHMT1,SHMT2
Induction of Apoptosis by HIV1	0.0977237	0.0190546	#NUM!	SLC25A13,TNFRSF1A,SLC25A3,MAPK9,DFFA,BCL2,DIABLO,DAXX,BCL2L1,TRADD,SLC25A6,MAPK10,BID,CYCS,SLC25A10,CHUK,TNFRSF11B
HER-2 Signaling in Breast Cancer	0.1	0.0194984	#NUM!	PIK3C2B,CCNE2,GRB2,PIK3R1,CDK6,HRAS,PLCG1,ERBB3,CCND1,PRKCZ,PIK3R3,ITGB2,AKT1,FOXO1,FGFR4,PRKCD,IRS2,PIK3CB,PIK3R2,ERBB2,ITGB5,PRKD1,PRKCA
Rac Signaling	0.1	0.0194984	1.89	RAF1,PIK3R1,HRAS,PRKCZ,ITGA3,JUN,CYFIP2,FGFR4,IRS2,PIK3R2,PI4KA,RPS6KB1,PIK3C2B,PAK4,GRB2,ARPC5L,ITGA2,MAP3K1,BRK1,RAC1,PIK3R3,CYFIP1,PIP5K1C,NCF2,PAK2,CD44,PIK3CB,ARPC4,PIP4K2C
Notch Signaling	0.1	0.0199526	0	MAML1,DLL1,FURIN,JAG2,DTX3,NUMB,NCSTN,APH1B,LFNG,HEY2,HES1,RFNG
DNA Double-Strand Break Repair by Homologous Recombination	0.103039	0.0204174	#NUM!	RAD51,LIG1,GEN1,POLA1,ABL1,BRCA1
Xenobiotic Metabolism Signaling	0.108143	0.0218776	#NUM!	RAF1,CAMK1D,PIK3R1,HRAS,MAP3K4,CES2,CHST15,UGT2B15,SULT1A2,CAMK2D,GSTM2,FGFR4,SULT1A3/SULT1A4,IRS2,ALDH6A1,PRKD1,MAP3K2,GSTK1,ALDH1B1,PIK3C2B,UGT2B17,GSTM3,PIK3R3,ANKRA2,PRKCD,RBX1,NCOA1,ALDH3B1,MGST3,MAP2K5,NQO2,PRKCZ,HSP90B1,HSP90AB1,UST,ALDH1A3,CHST3,GSTM4,PPP2R5C,PIK3R2,NFE2L2,CITED2,ALDH5A1,CAMK2B,PRKCA,GSTM1,SRA1,GRB2,MAP3K1,NQO1,MAPK9,SULT2B1,FTL,ALDH1L2,MGST2,CAT,PIK3CB,NDST2,ALDH3B2,GSTO…
Apoptosis Signaling	0.108143	0.0218776	1.279	CAPN5,RAF1,TNFRSF1A,BIRC6,HRAS,PLCG1,LMNA,DFFA,CDK1,BCL2,DIABLO,BCL2L1,BID,CAPN9,CAPN2,CYCS,CHUK,SPTAN1,CAPN7,MAP4K4,PRKCA,MCL1,AIFM1
Glutathione Redox Reactions I	0.112202	0.0229087	#NUM!	GSR,GPX3,GSTM2,MGST2,GPX4,PRDX6,MGST3,GSTK1
SAPK/JNK Signaling	0.113763	0.0234423	0.2	RAC2,PIK3R1,HRAS,MAP3K4,HNRNPK,TRADD,SHC1,JUN,FGFR4,DUSP10,IRS2,PIK3R2,MAP3K2,MAP4K2,PIK3C2B,GRB2,MAP3K1,RAC1,MAPK9,MAPK8IP3,PIK3R3,DAXX,ZAK,MAPK10,PIK3CB,MAP4K4
UVB-Induced MAPK Signaling	0.114025	0.0239883	1.414	PIK3C2B,RPS6KB1,GRB2,PIK3R1,MAPK9,PRKCZ,PIK3R3,FOS,AKT1,JUN,PRKCD,FGFR4,MAPK10,IRS2,PIK3CB,PIK3R2,PRKD1,PRKCA
Ephrin Receptor Signaling	0.116145	0.0245471	0	RAC2,RAF1,FYN,ITSN1,PTPN13,WASL,CXCL12,ABL1,VEGFB,HRAS,ACP1,EPHA4,BCAR1,GRINA,NCK2,VEGFA,GNB4,EFNB2,SHC1,ITGA3,AKT1,ATF4,RASA1,PAK4,ARPC5L,GRB2,EPHA1,ITGA2,RAC1,GNAQ,CREB3L4,STAT3,EPHA3,RAP1A,EFNA1,SDCBP,ABI1,PAK2,MAP4K4,ARPC4
LPS/IL-1 Mediated Inhibition of RXR Function	0.124165	0.0263027	0.243	APOE,SLC27A2,CES2,ABCA1,CHST15,SULT1A2,SLC27A5,GSTM2,JUN,SCARB1,UST,ALDH1A3,RARA,SULT1A3/SULT1A4,GSTM4,CHST3,ACSL4,CPT1C,HMGCS1,ALDH5A1,ALDH6A1,TNFRSF11B,GSTK1,GSTM1,ALDH1B1,TNFRSF1A,MYD88,ACOX1,GSTM3,MAP3K1,MAPK9,PAPSS2,SULT2B1,ALDH1L2,MGST2,SREBF1,CAT,NCOA1,NR5A2,ALDH3B1,SLC27A3,NDST2,ABCC3,ALDH3B2,GSTO2,ABCC4,ACSL1,MGST3,MAOA
CXCR4 Signaling	0.125314	0.0269153	1.183	RAF1,PIK3R1,MYL5,CXCL12,HRAS,BCAR1,PRKCZ,GNB4,AKT1,JUN,RHOB,RHOD,FGFR4,RHOU,IRS2,PIK3R2,PRKD1,PRKCA,PIK3C2B,PAK4,RHOC,GRB2,EGR1,ADCY3,RAC1,GNAQ,MAPK9,PIK3R3,DOCK1,ADCY9,FOS,RHOQ,RND3,PRKCD,ADCY1,PAK2,MAPK10,PIK3CB
Semaphorin Signaling in Neurons	0.125314	0.0269153	#NUM!	DPYSL2,FYN,PAK4,RND1,RHOC,RAC1,RHOQ,RHOB,CDK5,RND3,RHOD,PAK2,RHOU,PLXNB1,NRP1
NF-κB Activation by Viruses	0.127057	0.0275423	#NUM!	PIK3C2B,RAF1,GRB2,PIK3R1,MAP3K1,ITGA2,HRAS,PRKCZ,PIK3R3,ITGB2,ITGA3,AKT1,FGFR4,PRKCD,ITGAV,IRS2,PIK3CB,PIK3R2,CHUK,ITGB5,PRKD1,PRKCA
Acute Myeloid Leukemia Signaling	0.128825	0.0281838	0.655	RUNX1,PIK3C2B,RAF1,RPS6KB1,GRB2,PIK3R1,HRAS,STAT3,CCND1,IDH1,PIK3R3,MYC,KITLG,AKT1,FGFR4,RARA,CEBPA,IRS2,LEF1,PIK3CB,PIK3R2,STAT5B,MAP2K5
Epoxysqualene Biosynthesis	0.12942	0.0288403	#NUM!	SQLE,FDFT1
Glycine Biosynthesis I	0.12942	0.0288403	#NUM!	SHMT1,SHMT2
PAK Signaling	0.130317	0.0288403	0.816	PIK3C2B,RAF1,PAK4,ARHGAP10,GRB2,PIK3R1,PAK1IP1,WASL,ITGA2,MYL5,RAC1,MAPK9,HRAS,EPHA3,NCK2,PIK3R3,SHC1,ITGA3,FGFR4,ARHGEF6,PAK2,MAPK10,IRS2,PIK3CB,PIK3R2
Mouse Embryonic Stem Cell Pluripotency	0.130918	0.0295121	0	RAF1,ID2,BMP4,FZD3,PIK3R1,HRAS,BMPR2,SMAD5,SOX2,MYC,ID1,AKT1,FGFR4,IRS2,PIK3R2,PIK3C2B,GRB2,FZD9,STAT3,ID3,PIK3R3,WNT3A,DVL3,LEF1,PIK3CB,FZD7
DNA damage-induced 14-3-3σ Signaling	0.134276	0.0301995	#NUM!	CCNE2,AKT1,CCNB2,SFN,BRCA1,CDK1,CDK2
Superoxide Radicals Degradation	0.141906	0.0323594	#NUM!	TYRP1,SOD2,CAT,NQO1
STAT3 Pathway	0.142233	0.0331131	0.229	RAF1,TGFBR3,RAC1,HRAS,BMPR2,MAPK9,BMPR1B,STAT3,IGF2R,DDR1,BCL2,MYC,PIAS3,FGFR4,CISH,MAPK10,SOCS2,FGFRL1,CDC25A
NGF Signaling	0.142889	0.0331131	0.378	RAF1,PIK3R1,PDPK1,HRAS,SMPD1,MAP3K4,PRKCZ,SHC1,AKT1,FGFR4,ATF4,IRS2,CHUK,PIK3R2,MAP3K2,RPS6KB1,PIK3C2B,GRB2,MAP3K1,RAC1,MAPK9,PLCG1,CREB3L4,RAP1A,PIK3R3,PRKCD,MAPK10,PIK3CB
Gap Junction Signaling	0.148594	0.0346737	#NUM!	RAF1,TUBA1B,PIK3R1,HRAS,TUBB,PRKCZ,PLCD3,AKT1,FGFR4,TUBA3C/TUBA3D,CAV1,TUBA1C,IRS2,PIK3R2,PRKD1,MAP3K2,PRKCA,PIK3C2B,TUBB3,GUCY1A3,GRB2,TUBB4B,ACTB,CSNK1G3,ADCY3,TUBG1,TUBA4A,GNAQ,PLCG1,PIK3R3,ADCY9,TUBA1A,TUBB6,PRKCD,ADCY1,PRKAG2,PIK3CB,MAP2K5
Pyridoxal 5'-phosphate Salvage Pathway	0.148594	0.0346737	#NUM!	PDXK,FAM20B,SGK1,CDK7,CDK6,MAPK9,PLK1,TTK,CDK1,CDK5,PRKCD,PAK2,PRKAA1,NEK2,ACVR2A,CDK2,DYRK1A
Fcγ Receptor-mediated Phagocytosis in Macrophages and Monocytes	0.150314	0.0354813	1.877	RAC2,RPS6KB1,GAB2,FYN,PLD3,ARPC5L,ACTB,PIK3R1,RAC1,PLCG1,PRKCZ,NCK2,MYO5A,PIK3R3,DOCK1,AKT1,TLN2,PRKCD,VAV3,PIK3R2,ARPC4,PRKD1,PRKCA
Paxillin Signaling	0.153462	0.0363078	0.626	PIK3R1,HRAS,BCAR1,ITGAE,NCK2,ITGA3,FGFR4,ITGAV,IRS2,PIK3R2,ITGB5,PIK3C2B,PAK4,PARVA,GRB2,ACTB,ITGA2,RAC1,MAPK9,PIK3R3,ITGB2,DOCK1,TLN2,ARHGEF6,PAK2,MAPK10,PIK3CB
Role of CHK Proteins in Cell Cycle Checkpoint Control	0.153462	0.0371535	-0.707	MDC1,PLK1,RFC5,CDK1,CHEK1,PCNA,RFC4,RFC2,PPP2R5C,TLK1,BRCA1,E2F2,CDK2,RFC3,CDC25A
CMP-N-acetylneuraminate Biosynthesis I (Eukaryotes)	0.153462	0.0371535	#NUM!	GNE,CMAS,NANS
Ethanol Degradation II	0.157036	0.0389045	#NUM!	ALDH1B1,ALDH1L2,DHRS2,ALDH1A3,RDH14,ACSS2,ACSS1,PECR,ALDH3B1,ADHFE1,ACSL1
Ephrin A Signaling	0.157036	0.0389045	#NUM!	FYN,PIK3C2B,GRB2,PIK3R1,EPHA1,RAC1,EPHA4,EPHA3,BCAR1,EFNA1,PIK3R3,VAV3,FGFR4,PIK3CB,IRS2,PIK3R2
BER pathway	0.157036	0.0389045	#NUM!	LIG1,PCNA,POLE,FEN1,OGG1
Ovarian Cancer Signaling	0.158855	0.0398107	#NUM!	RAF1,FZD3,PIK3R1,SUV39H1,ABL1,VEGFB,HRAS,CCND1,MLH1,BCL2,VEGFA,RAD51,AKT1,EDN1,FGFR4,IRS2,PIK3R2,BRCA1,RPS6KB1,PIK3C2B,TFDP1,GRB2,FZD9,SIN3A,PIK3R3,WNT3A,CD44,MSH6,PRKAG2,PIK3CB,LEF1,MMP9,FZD7
RAN Signaling	0.161065	0.040738	#NUM!	KPNB1,KPNA6,CSE1L,RANGAP1,RANBP1,KPNA2
Granzyme B Signaling	0.161065	0.040738	0	PRKDC,BID,LMNB2,CYCS,LMNB1,DFFA
Tec Kinase Signaling	0.161436	0.040738	2.333	FYN,PIK3R1,GTF2I,PRKCZ,GNB4,ITGA3,RHOB,RHOD,FGFR4,RHOU,IRS2,PIK3R2,STAT1,STAT5B,TNFRSF10A,PRKD1,PRKCA,TNFRSF21,PIK3C2B,PAK4,RHOC,GRB2,ACTB,ITGA2,GNAQ,MAPK9,PLCG1,STAT3,PIK3R3,FOS,RHOQ,RND3,VAV3,PRKCD,PAK2,MAPK10,PIK3CB,STAT2
Actin Nucleation by ARP-WASP Complex	0.167494	0.042658	1.387	RHOC,ARPC5L,GRB2,WASL,ITGA2,RAC1,HRAS,NCK2,ITGA3,RHOQ,RHOB,RND3,RHOD,RHOU,ARPC4
FLT3 Signaling in Hematopoietic Progenitor Cells	0.169824	0.0436516	#NUM!	PIK3C2B,RAF1,RPS6KB1,GAB2,GRB2,PIK3R1,HRAS,PDPK1,CREB3L4,STAT3,PIK3R3,SHC1,AKT1,FGFR4,ATF4,IRS2,STAT2,PIK3CB,PIK3R2,STAT5B,STAT1
Melanocyte Development and Pigmentation Signaling	0.171002	0.0446684	0.426	PIK3C2B,RPS6KB1,RAF1,MITF,GRB2,PIK3R1,ADCY3,HRAS,PLCG1,CREB3L4,BCL2,TYRP1,PIK3R3,KITLG,SHC1,ADCY9,FGFR4,ADCY1,PRKAG2,ATF4,IRS2,PIK3CB,PIK3R2
Clathrin-mediated Endocytosis Signaling	0.171002	0.0446684	#NUM!	APOE,SH3BP4,EPS15,RAB4A,PIK3R1,CLTB,WASL,NUMB,VEGFB,AP1B1,RAB5B,FGF13,VEGFA,FGFR4,SERPINA1,IRS2,SH3GLB2,PIK3R2,SH3KBP1,DNM2,ITGB5,PIK3C2B,AP2M1,EPN1,ARPC5L,GRB2,SH3GL3,ACTB,USP9X,RAC1,RAB7A,DNM3,HIP1,AP2S1,PIK3R3,ITGB2,CSNK2A2,LDLR,PIP5K1C,CLTA,PIK3CB,ARPC4,APOD
Caveolar-mediated Endocytosis Signaling	0.177828	0.0467735	#NUM!	FYN,ITSN1,HLA-A,ACTB,ITGA2,ABL1,RAB5B,COPG1,ITGAE,ITGB2,ITGA3,FLOT2,CAV1,ITGAV,ITGB5,DNM2,MAP3K2,PRKCA
Epithelial Adherens Junction Signaling	0.177828	0.0467735	#NUM!	EPN3,MYH10,TUBA1B,MYH9,TGFBR3,MYL5,WASL,BMPR2,HRAS,TUBB,AKT1,TGFB2,TUBA3C/TUBA3D,TUBA1C,EPN1,DLL1,TUBB3,ARPC5L,TUBB4B,ACTB,TUBG1,ACVR1,RAC1,TUBA4A,RAP1A,ACVR1B,CDH1,TUBA1A,TUBB6,ZYX,LEF1,ARPC4,ACVR2A
p70S6K Signaling	0.181552	0.047863	1.4	RAF1,YWHAH,PIK3R1,PDPK1,HRAS,PRKCZ,YWHAQ,PLCD3,SHC1,AKT1,FGFR4,IRS2,PPP2R5C,PIK3R2,BCAP31,PRKD1,PRKCA,RPS6KB1,PIK3C2B,YWHAG,EEF2,GRB2,YWHAB,GNAQ,PLCG1,PIK3R3,RPS6,PRKCD,PIK3CB,SFN
HIPPO signaling	0.18197	0.0489779	1.387	YWHAG,YWHAH,YWHAB,RASSF6,SMAD3,PPP1R3C,SMAD5,SKP1,STK3,DLG3,PPP1R14B,PRKCZ,SKP2,YWHAQ,WWC1,AJUBA,SCRIB,CD44,PPP2R5C,MOB1A,SFN
Regulation of Actin-based Motility by Rho	0.18197	0.0489779	2.4	RAC2,PAK4,MPRIP,RHOC,ARPC5L,ACTB,WASL,MYL5,ITGA2,RAC1,GSN,ITGA3,RHOQ,RND3,RHOB,PIP5K1C,RHOD,PAK2,RHOU,ARPC4,PIP4K2C,PI4KA
Regulation of Cellular Mechanics by Calpain Protease	0.18197	0.0489779	0.277	CAPN5,GRB2,ITGA2,CDK6,HRAS,CCND1,CDK1,CCNA2,ITGA3,TLN2,CAPN2,CAPN9,CAPN7,CAST,CDK2
Systemic Lupus Erythematosus Signaling	0.184502	0.0501187	#NUM!	HLA-A,PRPF3,ZMAT5,PIK3R1,HNRNPA2B1,HRAS,PRPF4,RNU6-1,LSM2,SNRPG,RNU1-3,LSM14A,NFAT5,AKT1,JUN,FGFR4,SNRPD1,IRS2,LSM3,PIK3R2,SNU13,HLA-F,LSM4,SNRPA1,SNRNP40,PRPF38A,PIK3C2B,LSM6,SNRPA,RNU1-1,SNRPB,GRB2,RNU4-2,SNRNP27,SNRPF,PLCG1,C5,RNU1-4,PIK3R3,FOS,LSM12,SNRPC,SNRNP25,SNRPB2,SF3B4,ZCRB1,PIK3CB,HLA-E
Inhibition of Angiogenesis by TSP1	0.184502	0.0501187	0	VEGFA,FYN,CD47,AKT1,JUN,SDC1,GUCY1A3,MAPK10,MAPK9,MMP9
Oxidative Ethanol Degradation III	0.187932	0.0512861	#NUM!	ALDH1B1,ALDH1L2,ALDH1A3,ACSS2,ACSS1,ALDH3B1,ACSL1
P2Y Purigenic Receptor Signaling Pathway	0.187932	0.0524807	0.928	RAF1,PIK3R1,HRAS,PRKCZ,MYC,PLCD3,GNB4,AKT1,JUN,FGFR4,ATF4,IRS2,PIK3R2,PRKD1,PRKCA,PIK3C2B,GRB2,ADCY3,GNAQ,PLCG1,CREB3L4,PIK3R3,FOS,P2RY2,ADCY9,P2RY6,PRKCD,ADCY1,PRKAG2,PIK3CB
Signaling by Rho Family GTPases	0.187932	0.0537032	1.571	RAF1,DIAPH3,PIK3R1,MYL5,WASL,CDC42EP2,SLC9A1,STMN1,GNB4,ITGA3,RHOB,FGFR4,IRS2,PIK3C2B,RAC1,PIK3R3,CDH1,RHOQ,RND3,PIP5K1C,CYFIP1,ARHGEF16,NCF2,ARHGEF6,MAPK10,ARHGEF18,PIP4K2C,CDH18,CDC42EP5,WASF3,PRKCZ,ARHGEF19,JUN,CDH3,RHOD,RHOU,PIK3R2,ARHGEF3,PI4KA,PAK4,NEDD4,RHOC,ARPC5L,GRB2,ACTB,ITGA2,GNAQ,MAPK9,FOS,PAK2,PIK3CB,ARPC4
Mitochondrial L-carnitine Shuttle Pathway	0.187932	0.0537032	#NUM!	SLC27A5,SLC27A2,ACSL4,SLC27A3,CPT1C,ACSL1
Superpathway of Geranylgeranyldiphosphate Biosynthesis I (via Mevalonate)	0.187932	0.0537032	#NUM!	FDPS,ACAT2,IDI1,MVK,HMGCR,HMGCS1
Fatty Acid Activation	0.187932	0.0549541	#NUM!	SLC27A5,SLC27A2,ACSL4,SLC27A3,ACSL1
Glycogen Degradation III	0.187932	0.0549541	#NUM!	GAA,PGM5,PYGB,PYGL,TYMP
Mevalonate Pathway I	0.187932	0.0549541	#NUM!	ACAT2,IDI1,MVK,HMGCR,HMGCS1
Bile Acid Biosynthesis, Neutral Pathway	0.187932	0.0549541	#NUM!	AMACR,SLC27A5,AKR1C1/AKR1C2,AKR1C3,AKR1C4
FcγRIIB Signaling in B Lymphocytes	0.187932	0.0549541	0	PIK3C2B,GRB2,PIK3R1,HRAS,PDPK1,MAPK9,PIK3R3,SHC1,AKT1,FGFR4,MAPK10,PIK3CB,IRS2,PIK3R2
HMGB1 Signaling	0.195884	0.057544	2.191	PIK3R1,RBBP7,HRAS,AKT1,JUN,RHOB,RHOD,FGFR4,IL17D,RHOU,TGFB2,IRS2,PIK3R2,TNFRSF11B,PIK3C2B,RHOC,GRB2,TNFRSF1A,RAC1,IFNGR2,MAPK9,IFNGR1,PIK3R3,FOS,RHOQ,RND3,KAT6A,MAPK10,PIK3CB,MAP2K5
PI3K Signaling in B Lymphocytes	0.196789	0.057544	#NUM!	CD81,RAF1,FYN,PIK3R1,ABL1,PDPK1,HRAS,PLEKHA4,PLEKHA3,PRKCZ,PLCD3,CAMK2D,JUN,AKT1,NFAT5,CARD10,FOXO3,ATF4,IRS2,CHUK,PIK3R2,CAMK2B,CALML5,RAC1,PLCG1,CALM1 (includes others),FOS,VAV3,PIK3CB
VDR/RXR Activation	0.202768	0.060256	1.89	IGFBP6,SERPINB1,LRP5,CCNC,IGFBP5,CCL5,HES1,CEBPB,KLF4,PRKCZ,FOXO1,PRKCD,HOXA10,MXD1,NCOA1,CEBPA,TGFB2,PRKD1,PRKCA
Stearate Biosynthesis I (Animals)	0.202768	0.060256	#NUM!	SLC27A5,SLC27A2,PPT1,FASN,ACSL4,SLC27A3,ACOT7,ACOT9,ACSL1,ELOVL6
TNFR1 Signaling	0.202768	0.060256	1.387	TANK,MAP4K2,TRADD,FOS,PAK4,JUN,CRADD,TNFRSF1A,MAP3K1,PAK2,BID,CYCS,CHUK
GNRH Signaling	0.209411	0.0630957	2.414	RAF1,HRAS,MAP3K4,PRKCZ,CAMK2D,JUN,ATF4,PRKD1,DNM2,CAMK2B,PRKCA,MAP3K2,PAK4,GRB2,EGR1,ADCY3,MAP3K1,GNAQ,RAC1,MAPK9,DNM3,CREB3L4,ADCY9,FOS,PRKCD,ADCY1,PAK2,MAPK10,PRKAG2
Fc Epsilon RI Signaling	0.211836	0.0645654	0.962	RAC2,RAF1,FYN,PIK3R1,PLA2G10,PDPK1,HRAS,PRKCZ,AKT1,FGFR4,IRS2,PIK3R2,PRKD1,PRKCA,PIK3C2B,GRB2,PLA2G4C,RAC1,PLCG1,PLA2G3,MAPK9,PIK3R3,INPP5J,VAV3,PRKCD,MAPK10,PIK3CB
Neuroprotective Role of THOP1 in Alzheimer's Disease	0.211836	0.0645654	-2	MME,ECE2,HLA-A,PRKAG2,SERPINA3,IDE,THOP1,HLA-F,MMP9,HLA-E,APP
Ceramide Biosynthesis	0.212324	0.0645654	#NUM!	SPTLC1,SPTLC2,KDSR
IL-2 Signaling	0.212324	0.0660693	0	PIK3C2B,RAF1,GRB2,PIK3R1,HRAS,PIK3R3,FOS,SHC1,CSNK2A2,AKT1,JUN,FGFR4,PIK3CB,IRS2,PIK3R2,STAT5B
Oxidative Phosphorylation	0.212324	0.0660693	#NUM!	ATP5J,ATP5G1,COX17,COX7B,ATP5H,NDUFA9,ATP5A1,ATP5O,COX8A,ATP5L,NDUFB8,ATP5E,NDUFB10,NDUFS1,NDUFA6,NDUFB7,CYC1,NDUFS2,ATPAF1,NDUFB6,UQCRFS1,CYCS,CYB5A,NDUFS3,ATP5I
HIF1α Signaling	0.22856	0.0707946	#NUM!	PIK3R1,HRAS,VEGFB,HIF1A,NAA10,TCEB2,VEGFA,AKT1,JUN,EDN1,FGFR4,IRS2,PIK3R2,PIK3C2B,GRB2,MAPK9,P4HTM,PIK3R3,CUL2,RBX1,NCOA1,MAPK10,PIK3CB,LDHA,VHL,MMP9
Melanoma Signaling	0.22856	0.0724436	#NUM!	PIK3R3,RAF1,PIK3C2B,CDH1,AKT1,GRB2,MITF,FGFR4,PIK3R1,HRAS,IRS2,PIK3CB,PIK3R2,CCND1
Insulin Receptor Signaling	0.229087	0.0724436	0.898	RAF1,FYN,EIF2B4,SGK1,PIK3R1,PPP1R3C,PDPK1,HRAS,PPP1R14B,EIF2B2,PRKCZ,SHC1,AKT1,FGFR4,FOXO3,IRS2,PIK3R2,RPS6KB1,PIK3C2B,GRB2,EIF2B3,VAMP2,GRB10,PIK3R3,RHOQ,FOXO1,INPP5J,EIF2B5,ASIC1,PRKAG2,PIK3CB
Urate Biosynthesis/Inosine 5'-phosphate Degradation	0.229087	0.074131	#NUM!	IMPDH1,PNP,NT5C2,NT5C,AOX1
Colanic Acid Building Blocks Biosynthesis	0.229087	0.074131	#NUM!	GMPPB,TSTA3,UGDH,GALK2,GMPPA
Pentose Phosphate Pathway	0.229087	0.074131	#NUM!	PGD,RPE,TKT,PGLS
PPARα/RXRα Activation	0.229087	0.074131	0	RAF1,MED23,PRKAB1,SMAD3,TGFBR3,BMPR2,HRAS,ABCA1,PLCD3,SHC1,HSP90B1,JUN,HSP90AB1,FASN,TGFB2,PRKAA1,CHUK,STAT5B,ITGB5,PRKCA,ACAA1,GRB2,ACOX1,ADCY3,CKAP5,ACVR1,GNAQ,PLCG1,BCL3,ACVR1B,CAND1,ADCY9,GK,ADCY1,PRKAG2,MAP4K4,MED24,ACVR2A
D-myo-inositol (1,4,5,6)-Tetrakisphosphate Biosynthesis	0.229087	0.074131	#NUM!	PTPN13,EPHX2,NUDT3,NUDT9,ACP1,NT5C,IGBP1,NUDT14,PPP1R14B,CDC25B,SET,DUSP5,DUSP10,PPP1R13B,PGAM5,PPM1F,DUSP12,RASA1,CDC25A,PPP1R8,PAWR,PGAM4,PLPP6,ITPK1,NUDT5,TNS3,MTMR4,PPM1H,NUDT1
D-myo-inositol (3,4,5,6)-tetrakisphosphate Biosynthesis	0.229087	0.074131	#NUM!	PTPN13,EPHX2,NUDT3,NUDT9,ACP1,NT5C,IGBP1,NUDT14,PPP1R14B,CDC25B,SET,DUSP5,DUSP10,PPP1R13B,PGAM5,PPM1F,DUSP12,RASA1,CDC25A,PPP1R8,PAWR,PGAM4,PLPP6,ITPK1,NUDT5,TNS3,MTMR4,PPM1H,NUDT1
5-aminoimidazole Ribonucleotide Biosynthesis I	0.230675	0.0758578	#NUM!	PFAS,GART
Coenzyme A Biosynthesis	0.230675	0.0758578	#NUM!	PPCS,COASY
D-glucuronate Degradation I	0.230675	0.0758578	#NUM!	DCXR,CRYL1
N-acetylglucosamine Degradation I	0.230675	0.0758578	#NUM!	GNPDA1,AMDHD2
Amyotrophic Lateral Sclerosis Signaling	0.235505	0.0776247	#NUM!	CAPN5,PIK3C2B,GRB2,PIK3R1,RAC1,VEGFB,RAB5B,ALS2,BCL2,GRINA,PIK3R3,VEGFA,BCL2L1,FGFR4,CAT,BID,CAPN2,CAPN9,PIK3CB,CYCS,IRS2,CAPN7,PIK3R2,RNF19A,SSR4
Amyloid Processing	0.238232	0.0794328	1.633	CAPN5,CSNK2A2,AKT1,CDK5,PRKAG2,MARK1,APH1B,BACE1,NCSTN,CAPN9,CAPN2,CAPN7,APP
Cholecystokinin/Gastrin-mediated Signaling	0.238232	0.0794328	#NUM!	RAF1,RHOC,GRB2,GNAQ,HRAS,MAPK9,EPHA4,BCAR1,PRKCZ,FOS,SHC1,JUN,RHOQ,RND3,RHOB,RHOD,PRKCD,MEF2D,MAPK10,RHOU,MAP2K5,PRKD1,PRKCA
LPS-stimulated MAPK Signaling	0.242103	0.0812831	0.894	PIK3C2B,RAF1,GRB2,PIK3R1,RAC1,HRAS,MAPK9,PRKCZ,PIK3R3,FOS,JUN,FGFR4,PRKCD,MAPK10,IRS2,PIK3CB,PIK3R2,CHUK,PRKD1,PRKCA
Wnt/β-catenin Signaling	0.242103	0.0831764	-0.186	FZD3,TGFBR3,ILK,TLE1,BMPR2,BCL9,CCND1,SOX2,MYC,JUN,AKT1,CDH3,RARA,TGFB2,PPP2R5C,SOX4,LRP5,AXIN2,APPL2,CSNK1G3,GNAQ,ACVR1,FZD9,ACVR1B,CSNK2A2,CDH1,WNT3A,CD44,NR5A2,LEF1,SOX9,DVL3,DKK1,PIN1,ACVR2A,FZD7
B Cell Receptor Signaling	0.242661	0.0831764	0.801	RAF1,GAB2,RAC2,PIK3R1,ABL1,PDPK1,HRAS,MAP3K4,BCL6,SHC1,JUN,CAMK2D,AKT1,NFAT5,CARD10,FGFR4,ATF4,IRS2,CHUK,PIK3R2,CAMK2B,MAP3K2,PIK3C2B,RPS6KB1,CALML5,GRB2,EGR1,MAP3K1,RAC1,MAPK9,CREB3L4,RAP1A,PIK3R3,CALM1 (includes others),BCL2L1,FOXO1,INPP5J,VAV3,PIK3CB
Glioblastoma Multiforme Signaling	0.248886	0.0851138	1.414	RAF1,FZD3,PIK3R1,HRAS,CCND1,MYC,PLCD3,SHC1,AKT1,RHOB,RHOD,FGFR4,RHOU,IRS2,PIK3R2,E2F2,RPS6KB1,PIK3C2B,RHOC,GRB2,RAC1,CDK6,PLCG1,FZD9,PIK3R3,RHOQ,WNT3A,FOXO1,RND3,PRKCD,PIK3CB,LEF1,CDK2,FZD7
UVC-Induced MAPK Signaling	0.252348	0.0870964	1.508	RAF1,FOS,JUN,PRKCD,MAPK10,MAPK9,HRAS,SMPD1,PRKCZ,PRKD1,PRKCA
D-myo-inositol-5-phosphate Metabolism	0.255859	0.0891251	#NUM!	PTPN13,EPHX2,NUDT3,NUDT9,ACP1,IGBP1,NUDT14,NT5C,PPP1R14B,CDC25B,PLCD3,SET,DUSP5,DUSP10,PPP1R13B,PGAM5,PPM1F,DUSP12,RASA1,CDC25A,PPP1R8,PLCG1,PAWR,PGAM4,PLPP6,ITPK1,NUDT5,TNS3,MTMR4,PPM1H,PIP4K2C,NUDT1
nNOS Signaling in Neurons	0.255859	0.0891251	1	CAPN5,CALM1 (includes others),CALML5,PRKCD,CAPN9,CAPN2,CAPN7,RASD1,PRKCZ,PRKD1,GRINA,PRKCA
TGF-β Signaling	0.257632	0.0912011	1	RAF1,BMP4,GRB2,SMAD3,ACVR1,HRAS,BMPR2,MAPK9,SMAD5,BMPR1B,TGIF1,ACVR1B,INHBB,BCL2,FOS,JUN,TGFB2,BMP7,ACVR2A,PMEPA1
CD27 Signaling in Lymphocytes	0.257632	0.0912011	0.577	BCL2L1,FOS,SIVA1,JUN,MAP3K1,MAPK10,MAPK9,BID,CYCS,CHUK,MAP3K4,MAP2K5,MAP3K2
Angiopoietin Signaling	0.258226	0.0912011	-0.632	PIK3C2B,PAK4,GRB14,GRB2,PIK3R1,HRAS,BIRC5,PIK3R3,AKT1,FOXO1,FGFR4,PAK2,PIK3CB,IRS2,PIK3R2,CHUK,STAT5B,RASA1
Estrogen-Dependent Breast Cancer Signaling	0.258226	0.0912011	#NUM!	PIK3C2B,GRB2,PIK3R1,HSD17B11,HRAS,CREB3L4,CCND1,PIK3R3,FOS,AKT1,JUN,FGFR4,ATF4,IRS2,PIK3CB,PIK3R2,STAT5B,AKR1C4
Lymphotoxin β Receptor Signaling	0.258226	0.0912011	0.535	PIK3C2B,GRB2,PIK3R1,PDPK1,LTB,DIABLO,PIK3R3,BCL2L1,AKT1,FGFR4,PIK3CB,CYCS,IRS2,PIK3R2,LTBR,CHUK
Nitric Oxide Signaling in the Cardiovascular System	0.258821	0.0933254	1.225	PIK3C2B,CALML5,GUCY1A3,GRB2,PIK3R1,SLC7A1,VEGFB,ATP2A2,PRKCZ,PIK3R3,VEGFA,CALM1 (includes others),HSP90B1,AKT1,HSP90AB1,FGFR4,PRKCD,PRKAA1,CAV1,PRKAG2,IRS2,PIK3CB,PIK3R2,PRKD1,PRKCA
Telomere Extension by Telomerase	0.263027	0.0954993	#NUM!	HNRNPA1,XRCC6,HNRNPA2B1,PINX1,TERF1
Methylglyoxal Degradation III	0.263027	0.0954993	#NUM!	AKR7A2,AKR7A3,AKR1C1/AKR1C2,AKR1C3,AKR1B10
IL-22 Signaling	0.267917	0.0977237	1.134	AKT1,IL10RB,MAPK10,MAPK9,STAT3,STAT1,STAT5B
Role of JAK1, JAK2 and TYK2 in Interferon Signaling	0.267917	0.0977237	1	RAF1,IFNGR2,IFNGR1,STAT2,STAT3,STAT1,IFNAR1
Colorectal Cancer Metastasis Signaling	0.269153	0.0977237	2.949	FZD3,SMAD3,PIK3R1,VEGFB,HRAS,CCND1,MLH1,VEGFA,MYC,GNB4,AKT1,JUN,RHOB,RHOD,FGFR4,TGFB2,RHOU,IRS2,PIK3R2,STAT1,PTGER4,RALGDS,PIK3C2B,LRP5,RHOC,TNFRSF1A,GRB2,ADCY3,RAC1,MAPK9,FZD9,IFNGR1,STAT3,BIRC5,PIK3R3,FOS,BCL2L1,ADCY9,CDH1,WNT3A,RHOQ,RND3,ADCY1,PRKAG2,MSH6,MAPK10,PIK3CB,LEF1,MMP9,FZD7
G Beta Gamma Signaling	0.269153	0.1	-0.471	RAF1,CAV2,GRB2,GNAQ,HRAS,PDPK1,PLCG1,HBEGF,PRKCZ,GNB4,SHC1,AKT1,PRKCD,ADCY1,ARHGEF6,CAV1,PRKAG2,PRKD1,DNM2,PRKCA
NAD Biosynthesis from 2-amino-3-carboxymuconate Semialdehyde	0.269774	0.1	#NUM!	NADSYN1,ABL1,QPRT
Glycogen Degradation II	0.270396	0.100462	#NUM!	PGM5,PYGB,PYGL,TYMP
Tight Junction Signaling	0.274157	0.102329	#NUM!	MYH10,MYH9,CLDN15,MYL5,SYMPK,CLDN7,PRKCZ,CPSF4,CPSF6,NSF,JUN,AKT1,CGN,TGFB2,CEBPA,CSTF2,PPP2R5C,CLDN9,NAPB,TNFRSF11B,TNFRSF1A,ACTB,HSF1,RAC1,CASK,CNKSR3,GPAA1,FOS,CLDN1,NUDT21,PRKAG2,STX16,SPTAN1,CSTF3,CLDN3
Leukocyte Extravasation Signaling	0.274789	0.103276	1.521	RAC2,CD99,CLDN15,PIK3R1,WASL,CXCL12,ABL1,CLDN7,MAP3K4,BCAR1,PRKCZ,ITGA3,TIMP1,CYBA,FGFR4,ARHGAP12,IRS2,CLDN9,PIK3R2,PRKD1,TIMP2,PRKCA,PIK3C2B,GRB2,ACTB,ITGA2,ARHGAP4,RAC1,MAPK9,PLCG1,RAP1A,PIK3R3,ITGB2,CLDN1,ICAM3,PRKCD,VAV3,NCF2,MAPK10,CD44,PIK3CB,MMP9,CLDN3
Glutathione-mediated Detoxification	0.277332	0.104713	#NUM!	GSTM1,GSTM2,MGST2,GSTM3,GSTM4,GSTO2,MGST3,GSTK1
Granzyme A Signaling	0.286418	0.108643	#NUM!	ANP32A,SET,NME1,H1FX,HMGB2,H1F0
Oncostatin M Signaling	0.286418	0.109144	0.707	SHC1,RAF1,EPAS1,GRB2,HRAS,STAT3,PLAU,STAT1,STAT5B
Regulation of IL-2 Expression in Activated and Anergic T Lymphocytes	0.291072	0.111173	#NUM!	FYN,RAF1,CALML5,GRB2,SMAD3,MAP3K1,RAC1,HRAS,PLCG1,MAPK9,FOS,CALM1 (includes others),JUN,NFAT5,VAV3,MAPK10,TGFB2,CHUK
iNOS Signaling	0.296483	0.113763	2	CALM1 (includes others),FOS,CALML5,JUN,MYD88,IFNGR2,IFNGR1,HMGA1,CHUK,STAT1,IRF1
Superpathway of D-myo-inositol (1,4,5)-trisphosphate Metabolism	0.302691	0.11722	#NUM!	CALM1 (includes others),MINPP1,INPP1,IMPAD1,INPP5J,IMPA2,ITPKA
Glycolysis I	0.302691	0.11722	#NUM!	ENO1,TPI1,PGAM1,ENO2,GAPDH,PGAM4,ALDOC
FGF Signaling	0.304089	0.118304	0	PIK3C2B,RAF1,GRB2,PIK3R1,MAP3K1,RAC1,HRAS,PLCG1,CREB3L4,STAT3,FGF13,PIK3R3,AKT1,FGFR4,ATF4,IRS2,PIK3CB,PIK3R2,FGFRL1,PRKCA
Telomerase Signaling	0.305492	0.119399	0.655	PIK3C2B,RAF1,HDAC2,GRB2,PIK3R1,ABL1,HRAS,PDPK1,ELF1,MYC,PIK3R3,SHC1,HSP90B1,AKT1,ELF3,HSP90AB1,FGFR4,TPP1,PPP2R5C,IRS2,PIK3CB,PIK3R2,ELF5,TERF1
Methionine Degradation I (to Homocysteine)	0.305492	0.11995	#NUM!	AHCYL1,AHCYL2,MRM2,NSUN4,PRMT1
IL-6 Signaling	0.306902	0.12106	0.962	RAF1,PIK3R1,HRAS,VEGFA,SHC1,AKT1,JUN,FGFR4,IRS2,PIK3R2,CHUK,TNFRSF11B,MCL1,PIK3C2B,TNFRSF1A,GRB2,MAPK9,STAT3,CEBPB,PIK3R3,FOS,COL1A1,CSNK2A2,MAPK10,PIK3CB,MAP4K4,A2M
Human Embryonic Stem Cell Pluripotency	0.306902	0.121619	#NUM!	BMP4,KLK3,FZD3,SMAD3,PIK3R1,PDPK1,BMPR2,SMAD5,SOX2,AKT1,FGFR4,TGFB2,SPHK1,IRS2,PIK3R2,BMP1,PIK3C2B,GRB2,BMP8B,ACVR1,FZD9,PIK3R3,WNT3A,FOXO1,ZIC3,PIK3CB,LEF1,BMP7,FGFRL1,FZD7
Role of NANOG in Mammalian Embryonic Stem Cell Pluripotency	0.311172	0.123595	0.632	RAF1,BMP4,FZD3,PIK3R1,HRAS,BMPR2,SMAD5,BMPR1B,SOX2,SHC1,RIF1,AKT1,FGFR4,IRS2,PIK3R2,BMP1,PIK3C2B,GRB2,BMP8B,FZD9,STAT3,PIK3R3,WNT3A,BMP7,PIK3CB,FZD7
RANK Signaling in Osteoclasts	0.311172	0.124165	0.426	PIK3C2B,RAF1,CALML5,MITF,GRB2,PIK3R1,MAP3K1,MAPK9,MAP3K4,GSN,PIK3R3,CALM1 (includes others),FOS,JUN,AKT1,FGFR4,MAPK10,IRS2,PIK3CB,PIK3R2,CHUK,MAP3K2
Cell Cycle Regulation by BTG Family Proteins	0.314051	0.125893	-0.816	CCNE2,CNOT7,BTG2,BTG1,PPP2R5C,CCND1,E2F2,CDK2,PRMT1
Assembly of RNA Polymerase II Complex	0.31989	0.128825	#NUM!	POLR2I,TAF6L,TAF6,TAF5,TAF5L,CDK7,ERCC3,POLR2H,TAF7,TAF9B,TAF15,GTF2H3
Endoplasmic Reticulum Stress Pathway	0.32434	0.13122	#NUM!	HSP90B1,DDIT3,MBTPS1,XBP1,ATF4,TAOK3
Macropinocytosis Signaling	0.32434	0.133045	1	PIK3C2B,GRB2,PIK3R1,RAC1,HRAS,PLCG1,PRKCZ,PIK3R3,ITGB2,ABI1,PRKCD,FGFR4,IRS2,PIK3CB,PIK3R2,ITGB5,PRKD1,PRKCA
Arsenate Detoxification I (Glutaredoxin)	0.32434	0.135831	#NUM!	GLRX2,PNP
Pentose Phosphate Pathway (Oxidative Branch)	0.32434	0.135831	#NUM!	PGD,PGLS
2-ketoglutarate Dehydrogenase Complex	0.32434	0.135831	#NUM!	DHTKD1,OGDH
Heme Degradation	0.32434	0.135831	#NUM!	BLVRA,BLVRB
Methylmalonyl Pathway	0.32434	0.135831	#NUM!	PCCA,MCEE
Myo-inositol Biosynthesis	0.32434	0.135831	#NUM!	IMPAD1,IMPA2
N-acetylglucosamine Degradation II	0.32434	0.135831	#NUM!	GNPDA1,AMDHD2
Phenylalanine Degradation I (Aerobic)	0.32434	0.135831	#NUM!	PCBD1,QDPR
Phospholipase C Signaling	0.32434	0.136458	1.698	PEBP1,FYN,RAF1,MPRIP,PLA2G10,MYL5,HRAS,PRKCZ,TGM2,SHC1,ARHGEF19,GNB4,ITGA3,NFAT5,RHOB,AHNAK,RHOD,RHOU,ATF4,ARHGEF3,PRKD1,RALGDS,PRKCA,CALML5,PLD3,HDAC2,GRB2,RHOC,ITGA2,PLA2G4C,ADCY3,RAC1,GNAQ,PLCG1,PLA2G3,CREB3L4,RAP1A,CALM1 (includes others),ADCY9,RHOQ,RND3,PRKCD,ARHGEF16,MEF2D,ARHGEF6,ADCY1,ARHGEF18
Histidine Degradation III	0.331894	0.140281	#NUM!	MTHFD1L,MTHFD2,MTHFD1
Retinoic acid Mediated Apoptosis Signaling	0.33266	0.140929	1.387	PARP4,PARP2,ZC3HAV1,PARP12,PARP3,PARP9,IRF1,RARA,BID,CYCS,CFLAR,CRABP2,TNFRSF10A,IFNAR1
Role of Oct4 in Mammalian Embryonic Stem Cell Pluripotency	0.338065	0.144544	#NUM!	SOX2,KDM5B,PCGF6,PHB,PPP1R8,BMI1,CCNF,RARA,NR2F2,NR5A2,BRCA1
AMPK Signaling	0.338065	0.144544	2.043	CAB39,ULK1,PRKAB1,PIK3R1,PDPK1,CCND1,CCNA2,AKT1,PCK2,FGFR4,FASN,FOXO3,PRKAA1,ATF4,IRS2,PPP2R5C,CPT1C,PIK3R2,CHRNA5,PIK3C2B,PFKFB3,RPS6KB1,EEF2,GRB2,ACTB,AK3,CREB3L4,SMARCD3,PIK3R3,FOXO1,PPM1B,SIRT1,PRKAG2,ACACA,PIK3CB,HMGCR,HLTF,PHF10
Polyamine Regulation in Colon Cancer	0.363078	0.155955	#NUM!	MYC,PSME1,AZIN1,MXD1,SAT1,PSME3
CTLA4 Signaling in Cytotoxic T Lymphocytes	0.368978	0.158855	#NUM!	PIK3C2B,FYN,AP2M1,GRB2,HLA-A,AP1S2,PIK3R1,AP1M1,CLTB,PLCG1,AP1B1,AP2S1,PIK3R3,AKT1,FGFR4,CLTA,IRS2,PPP2R5C,PIK3CB,PIK3R2,AP1G1
D-myo-inositol (1,4,5)-Trisphosphate Biosynthesis	0.370681	0.160694	#NUM!	PLCD3,PI4K2A,PIP5K1C,CDIPT,PLCG1,PIP4K2C,PI4KA
Fatty Acid β-oxidation I	0.372392	0.162555	#NUM!	SLC27A5,SLC27A2,ACAA1,ECI2,AUH,ACSL4,SLC27A3,ACSL1
Guanosine Nucleotides Degradation III	0.372392	0.165577	#NUM!	PNP,NT5C2,NT5C,AOX1
3-phosphoinositide Degradation	0.372392	0.165959	#NUM!	PTPN13,EPHX2,NUDT3,NUDT9,ACP1,NT5C,IGBP1,NUDT14,PPP1R14B,CDC25B,SET,DUSP5,DUSP10,PPP1R13B,PGAM5,PPM1F,DUSP12,RASA1,CDC25A,PPP1R8,PAWR,PGAM4,PLPP6,ITPK1,NUDT5,TNS3,MTMR4,INPP5J,PPM1H,NUDT1
Thrombin Signaling	0.372392	0.169434	1.441	RAF1,MPRIP,CAMK1D,PIK3R1,MYL5,PDPK1,HRAS,PRKCZ,PLCD3,SHC1,GNB4,CAMK2D,AKT1,RHOB,RHOD,FGFR4,RHOU,IRS2,ARHGEF3,PIK3R2,PRKD1,PRKCA,CAMK2B,PIK3C2B,RPS6KB1,GRB2,RHOC,ADCY3,GNAQ,PLCG1,PIK3R3,ADCY9,RHOQ,RND3,PRKCD,ARHGEF16,ARHGEF6,ADCY1,PIK3CB,GATA3
Thio-molybdenum Cofactor Biosynthesis	0.372392	0.169434	#NUM!	MOCOS
Acyl Carrier Protein Metabolism	0.372392	0.169434	#NUM!	AASDHPPT
Thiamin Salvage III	0.372392	0.169434	#NUM!	TPK1
Xanthine and Xanthosine Salvage	0.372392	0.169434	#NUM!	PNP
Asparagine Biosynthesis I	0.372392	0.169434	#NUM!	ASNS
Adenine and Adenosine Salvage VI	0.372392	0.169434	#NUM!	ADK
Phosphatidylethanolamine Biosynthesis III	0.372392	0.169434	#NUM!	PTDSS2
Lanosterol Biosynthesis	0.372392	0.169434	#NUM!	LSS
PEDF Signaling	0.372392	0.170216	-0.471	PIK3C2B,RAF1,GRB2,PIK3R1,RAC1,HRAS,PNPLA2,BCL2,PIK3R3,BCL2L1,SOD2,AKT1,FGFR4,IRS2,PIK3CB,PIK3R2,CHUK,CFLAR
CNTF Signaling	0.372392	0.170216	0	PIK3C2B,RAF1,RPS6KB1,GRB2,PIK3R1,HRAS,STAT3,PIK3R3,AKT1,FGFR4,PIK3CB,IRS2,PIK3R2,STAT1
PCP pathway	0.372392	0.170216	1.732	SDC1,FZD3,DAAM1,RAC1,MAPK9,FZD9,JUNB,SDC4,WNT3A,JUN,MAPK10,DVL3,JUND,FZD7
Endothelin-1 Signaling	0.376704	0.17338	0.333	RAF1,PIK3R1,PLA2G10,HRAS,CASP4,PRKCZ,MYC,PLCD3,SHC1,JUN,EDN1,ECE2,FGFR4,IRS2,PIK3R2,PRKD1,PRKCA,PNPLA8,PIK3C2B,PLD3,GUCY1A3,GRB2,ABHD3,PLA2G4C,ADCY3,GNAQ,MAPK9,PLA2G3,PLCG1,PIK3R3,ADCY9,FOS,PRKCD,ADCY1,MAPK10,RARRES3,PIK3CB
Corticotropin Releasing Hormone Signaling	0.377572	0.174181	1.606	RAF1,CALML5,GUCY1A3,ADCY3,GNAQ,PLCG1,CREB3L4,RAP1A,PRKCZ,VEGFA,CALM1 (includes others),FOS,ADCY9,JUN,UCN,PRKCD,MEF2D,ADCY1,PRKAG2,ATF4,JUND,PRKD1,PRKCA
Sphingosine-1-phosphate Signaling	0.380189	0.177011	0.2	PIK3R1,SMPD1,CASP4,PLCD3,AKT1,RHOB,RHOD,FGFR4,RHOU,SPHK1,IRS2,PIK3R2,PIK3C2B,RHOC,GRB2,ADCY3,RAC1,GNAQ,PLCG1,PIK3R3,ADCY9,RHOQ,RND3,ADCY1,PIK3CB
Role of Tissue Factor in Cancer	0.380189	0.177011	#NUM!	FYN,CTGF,PIK3R1,HRAS,VEGFA,ITGA3,AKT1,FGFR4,ITGAV,IRS2,PIK3R2,STAT5B,ITGB5,PRKCA,RPS6KB1,PIK3C2B,GRB2,EGR1,GNAQ,RAC1,HBEGF,PIK3R3,BCL2L1,PIK3CB,CYR61
Cysteine Biosynthesis III (mammalia)	0.380189	0.177011	#NUM!	AHCYL1,AHCYL2,MRM2,NSUN4,PRMT1
Role of p14/p19ARF in Tumor Suppression	0.387258	0.181552	0	PIK3R3,PIK3C2B,GRB2,FGFR4,PIK3R1,RAC1,TTF1,IRS2,PIK3CB,PIK3R2
Pyrimidine Deoxyribonucleotides De Novo Biosynthesis I	0.387258	0.18281	#NUM!	TYMS,DUT,NME1,RRM2B,RRM2,RRM1
Putrescine Degradation III	0.387258	0.18281	#NUM!	ALDH1B1,ALDH1L2,ALDH1A3,SAT1,ALDH3B1,MAOA
Sucrose Degradation V (Mammalian)	0.390841	0.184927	#NUM!	TPI1,GALM,ALDOC
MSP-RON Signaling Pathway	0.399945	0.190108	#NUM!	PIK3R3,ITGB2,PIK3C2B,F12,KLK3,GRB2,FGFR4,ACTB,PIK3R1,PIK3CB,IRS2,PIK3R2,PRKCZ
IL-12 Signaling and Production in Macrophages	0.412098	0.201372	#NUM!	APOE,PIK3R1,PRKCZ,AKT1,JUN,FGFR4,TGFB2,IRS2,SERPINA1,PIK3R2,CHUK,STAT1,PRKD1,PRKCA,PIK3C2B,GRB2,MYD88,RAB7A,MAPK9,IFNGR1,CEBPB,IRF1,PIK3R3,FOS,PRKCD,MAPK10,NCOA1,PIK3CB,APOD
Creatine-phosphate Biosynthesis	0.412098	0.201837	#NUM!	MAP4K4,CKMT1A/CKMT1B
Serine Biosynthesis	0.412098	0.201837	#NUM!	PHGDH,UBAC2
Lysine Degradation II	0.412098	0.201837	#NUM!	AASDHPPT,AADAT
Lysine Degradation V	0.412098	0.201837	#NUM!	AASDHPPT,AADAT
2-oxobutanoate Degradation I	0.412098	0.201837	#NUM!	PCCA,MCEE
Trans, trans-farnesyl Diphosphate Biosynthesis	0.412098	0.201837	#NUM!	FDPS,IDI1
Galactose Degradation I (Leloir Pathway)	0.412098	0.201837	#NUM!	GALK2,GALM
Glutamate Degradation III (via 4-aminobutyrate)	0.412098	0.201837	#NUM!	GAD1,ALDH5A1
Netrin Signaling	0.416869	0.205116	#NUM!	NCK2,RAC2,NFAT5,UNC5A,RAC1,PRKAG2,ABLIM2,NTN1,ENAH
Role of JAK2 in Hormone-like Cytokine Signaling	0.41783	0.20797	#NUM!	SHC1,SOCS2,IRS2,STAT3,PRLR,STAT1,STAT5B,HLTF
Retinoate Biosynthesis I	0.41783	0.20797	#NUM!	DHRS3,AKR1C3,RDH10,RDH11,ALDH1A3,RDH14,AKR1C4,AKR1B10
IL-15 Signaling	0.41783	0.20797	#NUM!	PIK3C2B,RAF1,GRB2,PIK3R1,HRAS,PLCG1,STAT3,PIK3R3,SHC1,BCL2L1,AKT1,FGFR4,IRS2,PIK3CB,PIK3R2,STAT5B
Heparan Sulfate Biosynthesis	0.41783	0.20797	#NUM!	GXYLT1,EXT1,CES2,GLCE,PRDX6,CHST15,SULT1A2,SULT2B1,PNPLA7,EXT2,UST,SULT1A3/SULT1A4,CHST3,NDST2,B3GAT3,EXTL2
Histamine Degradation	0.41783	0.20893	#NUM!	ALDH1B1,HNMT,ALDH1L2,ALDH1A3,ALDH3B1
Chemokine Signaling	0.425598	0.213796	0.258	RAF1,CALML5,MPRIP,CAMK1D,GNAQ,CXCL12,HRAS,PLCG1,CCL5,CALM1 (includes others),FOS,JUN,CAMK2D,PRKCA,CAMK2B
T Cell Receptor Signaling	0.430527	0.21677	#NUM!	PIK3C2B,FYN,RAF1,CALML5,GRB2,PIK3R1,MAP3K1,RAC1,HRAS,PLCG1,PIK3R3,CALM1 (includes others),FOS,JUN,NFAT5,FGFR4,VAV3,IRS2,PIK3CB,PIK3R2,CHUK,RASA1
Salvage Pathways of Pyrimidine Ribonucleotides	0.437522	0.2208	#NUM!	NME1,FAM20B,SGK1,CDK7,UPP1,CDK6,MAPK9,PLK1,TTK,CDK1,CDK5,PRKCD,PAK2,PRKAA1,UCK2,NEK2,ACVR2A,CDK2,DYRK1A
Noradrenaline and Adrenaline Degradation	0.448745	0.22751	#NUM!	ALDH1B1,ALDH1L2,DHRS2,ALDH1A3,RDH14,PECR,ALDH3B1,ADHFE1,MAOA
Nucleotide Excision Repair Pathway	0.456037	0.232274	#NUM!	POLR2I,RPA3,ERCC1,CDK7,ERCC3,ERCC8,POLR2H,GTF2H3
Calcium Transport I	0.456037	0.232809	#NUM!	ANXA5,ATP2A2,ATP2B4
CD40 Signaling	0.467735	0.240436	0.5	PIK3C2B,GRB2,PIK3R1,MAPK9,STAT3,PIK3R3,TANK,FOS,JUN,FGFR4,MAPK10,IRS2,PIK3CB,PIK3R2,CHUK,MAP2K5
Tryptophan Degradation X (Mammalian, via Tryptamine)	0.467735	0.240436	#NUM!	ALDH1B1,ALDH1L2,ALDH1A3,RDH14,ALDH3B1,MAOA
NAD biosynthesis II (from tryptophan)	0.467735	0.241546	#NUM!	NADSYN1,ABL1,QPRT,KYNU
The Visual Cycle	0.467735	0.242661	#NUM!	DHRS3,AKR1C3,RDH10,RDH11,RDH14
Purine Nucleotides Degradation II (Aerobic)	0.467735	0.242661	#NUM!	IMPDH1,PNP,NT5C2,NT5C,AOX1
Natural Killer Cell Signaling	0.467735	0.243781	#NUM!	PIK3C2B,RAC2,RAF1,FYN,PAK4,GRB2,PIK3R1,RAC1,HRAS,PLCG1,PRKCZ,PIK3R3,SHC1,AKT1,INPP5J,FGFR4,PRKCD,VAV3,PAK2,IRS2,PIK3CB,PIK3R2,PRKD1,PRKCA
Heparan Sulfate Biosynthesis (Late Stages)	0.488652	0.25527	#NUM!	EXT1,CES2,GLCE,PRDX6,CHST15,SULT1A2,SULT2B1,PNPLA7,EXT2,UST,SULT1A3/SULT1A4,CHST3,NDST2,EXTL2
RhoGDI Signaling	0.488652	0.25527	-2.335	CDH18,MYL5,WASL,ARHGEF19,GNB4,ITGA3,RHOB,CDH3,RHOD,RHOU,ARHGAP12,ARHGEF3,PI4KA,PRKCA,PAK4,RHOC,ARPC5L,ACTB,ITGA2,GNAQ,ARHGAP4,RAC1,CDH1,RHOQ,RND3,PIP5K1C,ARHGEF16,ARHGEF6,PAK2,CD44,ARHGEF18,ARPC4,PIP4K2C
Superpathway of Methionine Degradation	0.498884	0.264241	#NUM!	AHCYL1,PCCA,MCEE,AHCYL2,MRM2,NSUN4,PRMT1
Serotonin Degradation	0.498884	0.265461	#NUM!	ALDH1B1,UGT2B17,DHRS2,UGT2B15,SULT1A2,EXT2,ALDH1L2,ALDH1A3,RDH14,SULT1A3/SULT1A4,PECR,ALDH3B1,B3GAT3,ADHFE1,MAOA
Leptin Signaling in Obesity	0.498884	0.266073	-0.302	PIK3C2B,GRB2,PIK3R1,ADCY3,PLCG1,STAT3,PIK3R3,ADCY9,PLCD3,AKT1,FOXO1,FGFR4,ADCY1,PRKAG2,PIK3CB,IRS2,PIK3R2
Arginine Biosynthesis IV	0.498884	0.270396	#NUM!	ASS1,OAT
Chondroitin and Dermatan Biosynthesis	0.498884	0.270396	#NUM!	CHPF,CHPF2
Thioredoxin Pathway	0.498884	0.270396	#NUM!	TXN,TXNRD1
Pentose Phosphate Pathway (Non-oxidative Branch)	0.498884	0.270396	#NUM!	RPE,TKT
Selenocysteine Biosynthesis II (Archaea and Eukaryotes)	0.498884	0.270396	#NUM!	SARS2,SARS
Glycogen Biosynthesis II (from UDP-D-Glucose)	0.498884	0.270396	#NUM!	GYG1,GYG2
Rapoport-Luebering Glycolytic Shunt	0.498884	0.270396	#NUM!	MINPP1,PGAM1
GDP-mannose Biosynthesis	0.498884	0.270396	#NUM!	GMPPB,GMPPA
Acute Phase Response Signaling	0.504661	0.274157	0.557	RAF1,PIK3R1,PDPK1,HRAS,SERPINA3,HNRNPK,TRADD,SHC1,SOD2,AKT1,JUN,ITIH2,SOCS2,SERPINA1,CHUK,PIK3R2,NOLC1,TNFRSF11B,TNFRSF1A,GRB2,MYD88,MAP3K1,MAPK9,STAT3,CEBPB,C5,PIK3R3,FOS,FTL,PIK3CB,CRABP2,A2M
Role of NFAT in Cardiac Hypertrophy	0.512861	0.279898	1.859	RAF1,CAMK1D,PIK3R1,HRAS,PRKCZ,PLCD3,SHC1,GNB4,AKT1,CAMK2D,FGFR4,TGFB2,IRS2,PIK3R2,PRKD1,PRKCA,CAMK2B,PIK3C2B,CALML5,HDAC2,GRB2,ADCY3,MAP3K1,GNAQ,MAPK9,PLCG1,PIK3R3,CALM1 (includes others),RCAN1,ADCY9,PRKCD,MEF2D,ADCY1,MAPK10,PRKAG2,PIK3CB
Chondroitin Sulfate Degradation (Metazoa)	0.515229	0.281838	#NUM!	CD44,HEXB,HEXA,CEMIP
Neuropathic Pain Signaling In Dorsal Horn Neurons	0.519996	0.287078	2.558	PIK3C2B,CAMK1D,GRB2,PIK3R1,PLCG1,GRM4,PRKCZ,GRINA,PIK3R3,FOS,PLCD3,CAMK2D,GPR37,FGFR4,PRKCD,PRKAG2,IRS2,PIK3CB,PIK3R2,PRKD1,PRKCA,CAMK2B
CD28 Signaling in T Helper Cells	0.519996	0.290402	0.408	FYN,PIK3C2B,CALML5,ARPC5L,GRB2,HLA-A,PIK3R1,MAP3K1,RAC1,MAPK9,PLCG1,PDPK1,PIK3R3,CALM1 (includes others),FOS,JUN,AKT1,NFAT5,FGFR4,MAPK10,PIK3CB,IRS2,CHUK,PIK3R2,ARPC4
α-Adrenergic Signaling	0.519996	0.299916	1	RAF1,CALML5,ADCY3,GNAQ,HRAS,PLCG1,PYGB,PYGL,PRKCZ,GNB4,CALM1 (includes others),ADCY9,PRKCD,ADCY1,PRKAG2,PRKD1,PRKCA
BMP signaling pathway	0.519996	0.301995	0.447	RAF1,BMP4,FST,GRB2,BMP8B,HRAS,BMPR2,MAPK9,BMPR1B,SMAD5,JUN,MAPK10,PRKAG2,BMP7,BMP1
Actin Cytoskeleton Signaling	0.519996	0.301995	0.801	RAF1,MYH10,RAC2,FGD3,MPRIP,MYH9,DIAPH3,PIK3R1,MYL5,WASL,HRAS,SLC9A1,BCAR1,FGF13,SHC1,ITGA3,DIAPH1,CYFIP2,FGFR4,IRS2,PIK3R2,PIK3C2B,PAK4,ARPC5L,GRB2,ACTB,ITGA2,RAC1,BRK1,FGD1,GSN,PIK3R3,DOCK1,TLN2,PIP5K1C,CYFIP1,VAV3,ARHGEF6,PAK2,PIK3CB,PIP4K2C,ARPC4
Spliceosomal Cycle	0.519996	0.310456	#NUM!	U2AF1/U2AF1L5
UDP-D-xylose and UDP-D-glucuronate Biosynthesis	0.519996	0.310456	#NUM!	UGDH
Dolichol and Dolichyl Phosphate Biosynthesis	0.519996	0.310456	#NUM!	DOLK
β-alanine Degradation I	0.519996	0.310456	#NUM!	ALDH6A1
Guanine and Guanosine Salvage I	0.519996	0.310456	#NUM!	PNP
Lipoate Biosynthesis and Incorporation II	0.519996	0.310456	#NUM!	LIAS
Spermine Biosynthesis	0.519996	0.310456	#NUM!	AMD1
All-trans-decaprenyl Diphosphate Biosynthesis	0.519996	0.310456	#NUM!	PDSS1
Choline Degradation I	0.519996	0.310456	#NUM!	CHDH
Alanine Degradation III	0.519996	0.310456	#NUM!	GPT2
Taurine Biosynthesis	0.519996	0.310456	#NUM!	CSAD
Flavin Biosynthesis IV (Mammalian)	0.519996	0.310456	#NUM!	FLAD1
Alanine Biosynthesis II	0.519996	0.310456	#NUM!	GPT2
Palmitate Biosynthesis I (Animals)	0.519996	0.310456	#NUM!	FASN
GDP-L-fucose Biosynthesis II (from L-fucose)	0.519996	0.310456	#NUM!	FUK
Spermidine Biosynthesis I	0.519996	0.310456	#NUM!	AMD1
Sulfate Activation for Sulfonation	0.519996	0.310456	#NUM!	PAPSS2
L-glutamine Biosynthesis II (tRNA-dependent)	0.519996	0.310456	#NUM!	GATB
Fatty Acid Biosynthesis Initiation II	0.519996	0.310456	#NUM!	FASN
Threonine Degradation II	0.519996	0.310456	#NUM!	GCAT
Adenine and Adenosine Salvage I	0.519996	0.310456	#NUM!	PNP
GDP-L-fucose Biosynthesis I (from GDP-D-mannose)	0.519996	0.310456	#NUM!	TSTA3
Glutamine Degradation I	0.519996	0.310456	#NUM!	GLS
Glutamate Dependent Acid Resistance	0.519996	0.310456	#NUM!	GAD1
Type I Diabetes Mellitus Signaling	0.519996	0.311172	2.84	ICA1,TNFRSF1A,HLA-A,MYD88,IFNGR2,MAPK9,IFNGR1,HSPD1,IRF1,BCL2,TRADD,GAD1,MAPK10,BID,SOCS2,CYCS,CHUK,STAT1,HLA-F,HLA-E,TNFRSF11B
Melatonin Signaling	0.519996	0.311889	0.832	RAF1,CALML5,GNAQ,PLCG1,PRKCZ,PLCD3,CALM1 (includes others),CAMK2D,PRKCD,PRKAG2,MAP2K5,PRKD1,PRKCA,CAMK2B
Role of Macrophages, Fibroblasts and Endothelial Cells in Rheumatoid Arthritis	0.519996	0.313329	#NUM!	RAF1,FZD3,PIK3R1,CXCL12,HRAS,LTB,CCND1,CEBPG,MYC,VEGFA,PLCD3,CAMK2D,FGFR4,ATF4,IRS2,LTBR,PRKD1,TNFRSF11B,PIK3C2B,RAC1,FZD9,STAT3,CREB3L4,C5,PIK3R3,PRKCD,LEF1,CEBPD,VEGFB,CCL5,PRKCZ,TRADD,JUN,AKT1,NFAT5,CEBPA,CHUK,PIK3R2,PRKCA,CAMK2B,LRP5,CALML5,GRB2,MYD88,TNFRSF1A,DAAM1,GNAQ,MAPK9,PLCG1,CEBPB,CALM1 (includes others),FOS,WNT3A,PIK3CB,DKK1,FZD7
Dermatan Sulfate Biosynthesis	0.519996	0.313329	#NUM!	UST,CHPF,GXYLT1,SULT1A3/SULT1A4,CHST3,B3GAT3,NDST2,CHST15,CHPF2,SULT1A2,SULT2B1,DSE
Cardiac Hypertrophy Signaling	0.5236	0.316228	1.543	RAF1,EIF2B4,PIK3R1,MYL5,HRAS,MAP3K4,EIF2B2,PLCD3,GNB4,JUN,AKT1,RHOB,RHOD,FGFR4,TGFB2,RHOU,IRS2,PIK3R2,MAP3K2,PIK3C2B,RPS6KB1,CALML5,MAPKAPK3,GRB2,RHOC,MAP3K1,ADCY3,GNAQ,EIF2B3,MAPK9,PLCG1,ADSS,PIK3R3,CALM1 (includes others),ADCY9,RHOQ,RND3,MEF2D,ADCY1,MAPK10,EIF2B5,PRKAG2,PIK3CB
Circadian Rhythm Signaling	0.530884	0.322107	#NUM!	BHLHE40,CRY2,ATF4,CREB3L4,CRY1,PER2,GRINA
iCOS-iCOSL Signaling in T Helper Cells	0.530884	0.322849	0.655	PIK3C2B,GAB2,CALML5,HLA-A,GRB2,PIK3R1,RAC1,PDPK1,PLCG1,PLEKHA4,PLEKHA3,PIK3R3,SHC1,CALM1 (includes others),AKT1,NFAT5,CAMK2D,FGFR4,IRS2,PIK3CB,CHUK,PIK3R2,CAMK2B
Adenosine Nucleotides Degradation II	0.530884	0.322849	#NUM!	PNP,NT5C2,NT5C,AOX1
Triacylglycerol Biosynthesis	0.532108	0.325087	#NUM!	AGPAT5,LPIN1,PPP2R2D,AGPAT2,MBOAT1,GPAT3,LPIN2,PLPP1,ELOVL6
Role of MAPK Signaling in the Pathogenesis of Influenza	0.542001	0.331894	#NUM!	PNPLA8,RAF1,ABHD3,PLA2G10,PLA2G4C,HRAS,PLA2G3,MAPK9,CCL5,BCL2,AKT1,MAPK10,RARRES3,PRKCA
Acyl-CoA Hydrolysis	0.542001	0.33266	#NUM!	PPT1,ACOT7,ACOT9
IL-4 Signaling	0.544503	0.335738	#NUM!	PIK3C2B,RPS6KB1,IL13RA1,GRB2,HLA-A,PIK3R1,HRAS,HMGA1,PIK3R3,SHC1,NFAT5,AKT1,INPP5J,FGFR4,IRS2,PIK3CB,PIK3R2
NF-κB Signaling	0.549541	0.339625	1.061	RAF1,BMP4,PIK3R1,TGFBR3,BMPR2,HRAS,BMPR1B,PRKCZ,TANK,TRADD,AKT1,CARD10,FGFR4,UBE2V1,IRS2,LTBR,CHUK,PIK3R2,TNFRSF11B,PIK3C2B,HDAC2,TNFRSF1A,GRB2,MYD88,MAP3K1,IGF2R,DDR1,PIK3R3,CSNK2A2,TGFA,PIK3CB,FGFRL1,MAP4K4
GABA Receptor Signaling	0.554626	0.343558	#NUM!	AP2M1,UBQLN1,ADCY3,AP1B1,GPHN,AP2S1,NSF,GABBR2,ADCY9,GPR37,GAD1,ADCY1,ALDH5A1
TCA Cycle II (Eukaryotic)	0.562341	0.34914	#NUM!	IDH3G,DHTKD1,MDH1,FH,OGDH
CCR3 Signaling in Eosinophils	0.572796	0.358096	#NUM!	PIK3C2B,RAF1,CALML5,PAK4,MPRIP,GRB2,PIK3R1,PLA2G10,PLA2G4C,RAC1,HRAS,PLA2G3,PRKCZ,PIK3R3,CALM1 (includes others),GNB4,FGFR4,PRKCD,PAK2,IRS2,PIK3CB,PIK3R2,PRKD1,PRKCA
Gα12/13 Signaling	0.572796	0.358096	-0.408	PIK3C2B,RAF1,CDH18,GRB2,PIK3R1,MAP3K1,MYL5,HRAS,MAPK9,PIK3R3,CDH1,JUN,AKT1,LPAR2,CDH3,FGFR4,VAV3,MEF2D,MAPK10,IRS2,PIK3CB,PIK3R2,CHUK,RASA1
D-myo-inositol (1,4,5)-trisphosphate Degradation	0.578096	0.364754	#NUM!	INPP1,IMPAD1,INPP5J,IMPA2
Thyroid Cancer Signaling	0.578096	0.365595	#NUM!	MYC,SHC1,CDH1,KLK3,HRAS,LEF1,RET,CCND1
Transcriptional Regulatory Network in Embryonic Stem Cells	0.578096	0.365595	#NUM!	SOX2,SET,RIF1,ZIC3,KAT6A,STAT3,FOXC1,ZFHX3
Retinol Biosynthesis	0.578096	0.365595	#NUM!	DDHD2,DHRS3,AKR1C3,RDH10,RDH11,RDH14,CES2,PNPLA2
IL-17 Signaling	0.578096	0.365595	#NUM!	PIK3C2B,GRB2,PIK3R1,HRAS,MAPK9,CEBPB,PIK3R3,IL19,AKT1,JUN,TIMP1,FGFR4,MAPK10,PIK3CB,IRS2,PIK3R2
Protein Kinase A Signaling	0.580764	0.368129	1	MYH10,RAF1,YWHAH,SMAD3,MYL5,ACP1,PPP1R14B,NTN1,YWHAQ,GNB4,TH,PLCD3,DUSP3,CAMK2D,ATF4,PGP,ANAPC11,DUSP12,EYA2,PRKD1,CDC25A,PTPRE,YWHAG,YWHAB,ANAPC7,CREB3L4,RAP1A,AKAP13,ADCY9,PRKCD,EYA3,LEF1,H1F0,PTPRA,PDE7A,PTPN13,PPP1R3C,DUSP6,ANAPC10,PRKCZ,AKAP11,CDKN3,CDC25B,DUSP5,NFAT5,DUSP10,H1FX,TGFB2,CHUK,PRKCA,CAMK2B,CALML5,PTPRK,PDE9A,MAP3K1,ADCY3,GNAQ,PLCG1,PYGL,PYGB,CALM1 (includes others),PTPRU,ADD3,A…
Synaptic Long Term Potentiation	0.595662	0.380189	1.279	RAF1,CALML5,PPP1R3C,GNAQ,HRAS,PLCG1,GRM4,CREB3L4,RAP1A,PPP1R14B,PRKCZ,GRINA,CALM1 (includes others),PLCD3,CAMK2D,PRKCD,ADCY1,PRKAG2,ATF4,PRKD1,PRKCA,CAMK2B
Regulation of the Epithelial-Mesenchymal Transition Pathway	0.595662	0.381066	#NUM!	RAF1,ID2,FZD3,SMAD3,PIK3R1,NCSTN,HRAS,BCL9,HIF1A,FGF13,MAML1,AKT1,FGFR4,TGFB2,IRS2,PIK3R2,PIK3C2B,JAG2,GRB2,EGR1,FZD9,STAT3,PIK3R3,CDH1,WNT3A,APH1B,PIK3CB,LEF1,DVL3,FGFRL1,MAP2K5,MMP9,CLDN3,FZD7
IL-17A Signaling in Fibroblasts	0.595662	0.381944	#NUM!	FOS,JUN,LCN2,CEBPD,CHUK,CEBPB,NFKBIZ
Dopamine Degradation	0.595662	0.381944	#NUM!	ALDH1B1,ALDH1L2,ALDH1A3,SULT1A3/SULT1A4,ALDH3B1,SULT1A2,MAOA
CCR5 Signaling in Macrophages	0.599791	0.386367	#NUM!	FOS,CALM1 (includes others),GNB4,CALML5,JUN,PRKCD,MAPK10,MAPK9,PLCG1,CCL5,PRKD1,PRKCZ,PRKCA
PKCθ Signaling in T Lymphocytes	0.60256	0.38815	1.633	PIK3C2B,RAC2,FYN,GRB2,HLA-A,PIK3R1,MAP3K1,RAC1,HRAS,PLCG1,MAP3K4,PIK3R3,FOS,JUN,NFAT5,CAMK2D,FGFR4,VAV3,IRS2,PIK3CB,PIK3R2,CHUK,MAP3K2,CAMK2B
CREB Signaling in Neurons	0.605341	0.390841	1.671	RAF1,PIK3R1,HRAS,PRKCZ,PLCD3,SHC1,GNB4,AKT1,CAMK2D,FGFR4,ATF4,IRS2,PIK3R2,PRKD1,PRKCA,CAMK2B,POLR2I,PIK3C2B,CALML5,GRB2,ADCY3,GNAQ,POLR2H,PLCG1,GRM4,CREB3L4,PIK3R3,ADCY9,CALM1 (includes others),PRKCD,ADCY1,PRKAG2,PIK3CB
Chondroitin Sulfate Biosynthesis	0.608135	0.39355	#NUM!	UST,CHPF,GXYLT1,SULT1A3/SULT1A4,CHST3,B3GAT3,NDST2,CHST15,CHPF2,SULT1A2,SULT2B1
fMLP Signaling in Neutrophils	0.609537	0.396278	0.655	PIK3C2B,RAF1,CALML5,ARPC5L,GRB2,PIK3R1,RAC1,HRAS,PRKCZ,PIK3R3,GNB4,CALM1 (includes others),NFAT5,FGFR4,PRKCD,NCF2,IRS2,PIK3CB,PIK3R2,ARPC4,PRKD1,PRKCA
Sphingosine and Sphingosine-1-phosphate Metabolism	0.615177	0.404576	#NUM!	SGPP2,SGPP1
Citrulline Biosynthesis	0.615177	0.404576	#NUM!	GLS,OAT
Salvage Pathways of Pyrimidine Deoxyribonucleotides	0.615177	0.404576	#NUM!	TYMP,TK1
Glycoaminoglycan-protein Linkage Region Biosynthesis	0.615177	0.404576	#NUM!	GXYLT1,B3GAT3
phagosome formation	0.616595	0.412098	#NUM!	PIK3C2B,RHOC,GRB2,PIK3R1,ITGA2,PLCG1,PRKCZ,PIK3R3,PLCD3,ITGA3,RHOQ,RND3,RHOB,RHOD,FGFR4,PRKCD,RHOU,IRS2,PIK3CB,PIK3R2,PRKD1,PRKCA
CDK5 Signaling	0.616595	0.413048	0	RAF1,CABLES1,PPP1R3C,EGR1,ADCY3,ITGA2,ABL1,HRAS,MAPK9,PPP1R14B,ADCY9,ITGA3,CDK5,ADCY1,MAPK10,LAMB1,PRKAG2,PPP2R5C
Androgen Signaling	0.616595	0.420727	1.941	POLR2I,CALML5,CDK7,SMAD3,GNAQ,POLR2H,CCND1,PRKCZ,NCOA4,GNB4,SHC1,CALM1 (includes others),JUN,PRKCD,ERCC3,NCOA1,PRKAG2,PRKD1,GTF2H3,PRKCA
IL-17A Signaling in Gastric Cells	0.616595	0.421697	#NUM!	FOS,JUN,MAPK10,MAPK9,CCL5
Role of JAK family kinases in IL-6-type Cytokine Signaling	0.616595	0.421697	#NUM!	MAPK10,MAPK9,STAT3,STAT1,STAT5B
PXR/RXR Activation	0.616595	0.422669	#NUM!	GSTM1,SCD,GSTM2,AKT1,PCK2,FOXO1,FOXO3,NCOA1,PRKAG2,CES2,ABCC3,PAPSS2
Diphthamide Biosynthesis	0.616595	0.427563	#NUM!	EEF2
NADH Repair	0.616595	0.427563	#NUM!	GAPDH
Thyronamine and Iodothyronamine Metabolism	0.616595	0.427563	#NUM!	DIO1
S-methyl-5-thio-α-D-ribose 1-phosphate Degradation	0.616595	0.427563	#NUM!	APIP
Glutathione Biosynthesis	0.616595	0.427563	#NUM!	GCLM
Inosine-5'-phosphate Biosynthesis II	0.616595	0.427563	#NUM!	PAICS
Biotin-carboxyl Carrier Protein Assembly	0.616595	0.427563	#NUM!	ACACA
Thiosulfate Disproportionation III (Rhodanese)	0.616595	0.427563	#NUM!	TST
Thyroid Hormone Biosynthesis	0.616595	0.427563	#NUM!	CTSD
Thyroid Hormone Metabolism I (via Deiodination)	0.616595	0.427563	#NUM!	DIO1
1D-myo-inositol Hexakisphosphate Biosynthesis V (from Ins(1,3,4)P3)	0.616595	0.427563	#NUM!	ITPK1
Oxidized GTP and dGTP Detoxification	0.616595	0.427563	#NUM!	NUDT1
Tyrosine Biosynthesis IV	0.616595	0.427563	#NUM!	PCBD1
4-aminobutyrate Degradation I	0.616595	0.427563	#NUM!	ALDH5A1
Role of JAK1 and JAK3 in γc Cytokine Signaling	0.616595	0.428549	#NUM!	PIK3C2B,GRB2,PIK3R1,HRAS,STAT3,PIK3R3,SHC1,FGFR4,PIK3CB,IRS2,PIK3R2,STAT1,STAT5B
DNA Double-Strand Break Repair by Non-Homologous End Joining	0.616595	0.432514	#NUM!	PRKDC,DCLRE1C,XRCC6
Androgen Biosynthesis	0.616595	0.432514	#NUM!	EBP,AKR1C3,AKR1C4
Superpathway of Citrulline Metabolism	0.616595	0.432514	#NUM!	GLS,ASS1,OAT
Leukotriene Biosynthesis	0.616595	0.432514	#NUM!	LTA4H,MGST2,GGT6
Phenylalanine Degradation IV (Mammalian, via Side Chain)	0.616595	0.432514	#NUM!	SLC27A2,SLC27A3,MAOA
IL-17A Signaling in Airway Cells	0.616595	0.433511	-0.277	PIK3C2B,GRB2,PIK3R1,MAPK9,STAT3,PIK3R3,IL19,AKT1,FGFR4,MAPK10,IRS2,PIK3CB,PIK3R2,CHUK
Antigen Presentation Pathway	0.626614	0.44157	#NUM!	HLA-A,HLA-F,PSMB6,TAP1,TAPBP,HLA-E,MR1
Calcium-induced T Lymphocyte Apoptosis	0.629506	0.445656	2.111	CALM1 (includes others),CALML5,HDAC2,HLA-A,PRKCD,MEF2D,PLCG1,CAPN2,ATP2A2,PRKCZ,PRKD1,PRKCA
Cardiomyocyte Differentiation via BMP Receptors	0.629506	0.447713	#NUM!	BMP4,BMPR2,BMP7,BMPR1B
1D-myo-inositol Hexakisphosphate Biosynthesis II (Mammalian)	0.629506	0.447713	#NUM!	CALM1 (includes others),ITPK1,INPP5J,ITPKA
D-myo-inositol (1,3,4)-trisphosphate Biosynthesis	0.629506	0.447713	#NUM!	CALM1 (includes others),MINPP1,INPP5J,ITPKA
Cancer Drug Resistance By Drug Efflux	0.638263	0.453942	#NUM!	PIK3R3,RAF1,AKT1,FOXO1,PIK3R1,FOXO3,HRAS,PIK3CB,PIK3R2
Gαq Signaling	0.644169	0.459198	0.962	RAF1,PIK3R1,PRKCZ,GNB4,AKT1,RHOB,RHOD,FGFR4,RHOU,IRS2,PIK3R2,CHUK,PRKD1,PRKCA,PIK3C2B,CALML5,PLD3,RHOC,GRB2,GNAQ,PLCG1,PIK3R3,CALM1 (includes others),RHOQ,RND3,PRKCD,CALCR,PIK3CB
Assembly of RNA Polymerase I Complex	0.65013	0.466659	#NUM!	POLR1D,TAF1B
Heme Biosynthesis II	0.65013	0.466659	#NUM!	CPOX,HMBS
Ketolysis	0.65013	0.466659	#NUM!	ACAT2,OXCT1
April Mediated Signaling	0.651628	0.470977	1.134	FOS,NFAT5,JUN,MAP3K1,MAPK10,MAPK9,CHUK
Ephrin B Signaling	0.651628	0.470977	0	NCK2,GNB4,EFNB2,RAC2,ABI1,ITSN1,VAV3,GNAQ,RAC1,CXCL12,HRAS,ACP1,HNRNPK
Cdc42 Signaling	0.657658	0.475335	0.218	RAF1,FGD3,MPRIP,HLA-A,DIAPH3,CDC42EP5,MYL5,WASL,CDC42EP2,PRKCZ,ITGA3,DIAPH1,JUN,EXOC3,HLA-F,RASA1,PAK4,ARPC5L,ITGA2,MAPK9,FGD1,FOS,CDC42BPA,EXOC4,ARHGEF6,PAK2,MAPK10,HLA-E,ARPC4
Vitamin-C Transport	0.660693	0.479733	#NUM!	TXN,GSTO2,TXNRD1
Role of Osteoblasts, Osteoclasts and Chondrocytes in Rheumatoid Arthritis	0.660693	0.480839	#NUM!	BMP4,FZD3,PIK3R1,BMPR2,SMAD5,BCL2,TRADD,ITGA3,JUN,NFAT5,AKT1,FGFR4,IRS2,CHUK,PIK3R2,BMP1,TNFRSF11B,PIK3C2B,LRP5,CALML5,TNFRSF1A,GRB2,BMP8B,ITGA2,MAPK9,FZD9,GSN,PIK3R3,CALM1 (includes others),COL1A1,FOS,WNT3A,FOXO1,MAPK10,CALCR,LEF1,PIK3CB,BMP7,DKK1,FZD7
Relaxin Signaling	0.665273	0.484172	1.964	PDE7A,PIK3R1,RLN2,PRKCZ,VEGFA,GNB4,AKT1,JUN,FGFR4,IRS2,PIK3R2,PIK3C2B,GUCY1A3,PDE9A,GRB2,ADCY3,GNAQ,RAP1A,PIK3R3,ADCY9,FOS,ADCY1,PRKAG2,PIK3CB,PDE8B,MMP9
Activation of IRF by Cytosolic Pattern Recognition Receptors	0.666807	0.486407	0.905	TANK,JUN,MAPK10,MAPK9,STAT2,IRF9,CHUK,PIN1,STAT1,IFIT2,IFNAR1
Triacylglycerol Degradation	0.682339	0.502343	#NUM!	PNPLA7,DDHD2,ABHD2,DAGLB,CES2,NDST2,PNPLA2,PRDX6
Wnt/Ca+ pathway	0.682339	0.506991	1.265	PLCD3,NFAT5,FZD3,PLCG1,ATF4,FZD9,DVL3,CREB3L4,FZD7,PRKCA
PPAR Signaling	0.682339	0.517607	0	SHC1,FOS,RAF1,HSP90B1,SRA1,JUN,HSP90AB1,TNFRSF1A,GRB2,NCOA1,HRAS,CHUK,STAT5B,MAP4K4,CITED2,TNFRSF11B
Uracil Degradation II (Reductive)	0.682339	0.524807	#NUM!	DPYSL2
PRPP Biosynthesis I	0.682339	0.524807	#NUM!	PRPS1
Heme Biosynthesis from Uroporphyrinogen-III I	0.682339	0.524807	#NUM!	CPOX
Spermine and Spermidine Degradation I	0.682339	0.524807	#NUM!	SAT1
Catecholamine Biosynthesis	0.682339	0.524807	#NUM!	TH
Ascorbate Recycling (Cytosolic)	0.682339	0.524807	#NUM!	GSTO2
Glutathione Redox Reactions II	0.682339	0.524807	#NUM!	GSR
Thymine Degradation	0.682339	0.524807	#NUM!	DPYSL2
Geranylgeranyldiphosphate Biosynthesis	0.682339	0.524807	#NUM!	FDPS
Glycerol-3-phosphate Shuttle	0.682339	0.524807	#NUM!	GPD1L
Melatonin Degradation II	0.682339	0.524807	#NUM!	MAOA
Arginine Degradation I (Arginase Pathway)	0.682339	0.524807	#NUM!	OAT
Fatty Acid β-oxidation III (Unsaturated, Odd Number)	0.682339	0.524807	#NUM!	ECI2
Embryonic Stem Cell Differentiation into Cardiac Lineages	0.682339	0.526017	#NUM!	SOX2,SP4
Ketogenesis	0.682339	0.526017	#NUM!	ACAT2,HMGCS1
Glycine Betaine Degradation	0.682339	0.526017	#NUM!	SHMT1,SHMT2
Extrinsic Prothrombin Activation Pathway	0.682339	0.526017	#NUM!	F12,PROS1,TFPI
Ubiquinol-10 Biosynthesis (Eukaryotic)	0.682339	0.526017	#NUM!	CYP26B1,COQ3,COQ2
Parkinson's Signaling	0.682339	0.526017	#NUM!	GPR37,PARK7,CYCS
Fatty Acid α-oxidation	0.682339	0.526017	#NUM!	ALDH1B1,ALDH1L2,ALDH1A3,ALDH3B1
Role of PKR in Interferon Induction and Antiviral Response	0.682339	0.528445	#NUM!	AKT1,TNFRSF1A,BID,CYCS,CHUK,STAT1,IRF1
B Cell Activating Factor Signaling	0.682339	0.528445	0.816	FOS,NFAT5,JUN,MAP3K1,MAPK10,MAPK9,CHUK
Thyroid Hormone Metabolism II (via Conjugation and/or Degradation)	0.682339	0.528445	#NUM!	EXT2,UGT2B17,DIO1,SULT1A3/SULT1A4,B3GAT3,SULT1A2,UGT2B15
Dermatan Sulfate Biosynthesis (Late Stages)	0.682339	0.529663	#NUM!	UST,SULT1A3/SULT1A4,CHST3,NDST2,CHST15,SULT1A2,SULT2B1,DSE
MIF Regulation of Innate Immunity	0.716143	0.557186	0.378	FOS,JUN,PLA2G10,PLA2G4C,MAPK10,PLA2G3,MAPK9
Coagulation System	0.716143	0.55847	-1.633	F12,PROS1,SERPINA1,PLAU,TFPI,A2M
TNFR2 Signaling	0.717794	0.559758	0.447	TANK,FOS,JUN,MAP3K1,CHUK
Tetrapyrrole Biosynthesis II	0.765597	0.605341	#NUM!	HMBS
Citrulline-Nitric Oxide Cycle	0.765597	0.605341	#NUM!	ASS1
Lactose Degradation III	0.765597	0.605341	#NUM!	GLB1
Tyrosine Degradation I	0.765597	0.605341	#NUM!	FAH
Molybdenum Cofactor Biosynthesis	0.765597	0.605341	#NUM!	GPHN

## Sheet: T47D WT 991r vs basal
© 2000-2016 QIAGEN. All rights reserved.
Ingenuity Canonical Pathways	B-H p-value	p-value	z-score	Molecules
Estrogen-mediated S-phase Entry	0.000295121	6.0256e-07	1.897	MYC,RB1,CCNE2,CCNE1,CDKN1A,CDK4,RBL1,E2F3,E2F2,CDK2
Cell Cycle Control of Chromosomal Replication	0.000371535	1.51356e-06	#NUM!	MCM5,MCM3,MCM6,CDC45,PCNA,PRIM1,POLA1,CDC7,CDK6,CDK4,MCM4,CDK2
Aryl Hydrocarbon Receptor Signaling	0.000616595	3.71535e-06	1	GSTM1,MGST1,CCNE2,NFIX,MAPK1,TFF1,GSTM3,POLA1,NQO1,CDK4,CDK6,RBL1,FAS,CHEK1,AIP,MYC,RB1,CCNE1,GSTM2,ALDH1A3,CDKN1A,TGFB3,ALDH3B2,CDK2
Role of BRCA1 in DNA Damage Response	0.00758578	6.16595e-05	0	FAAP100,ATRIP,PLK1,E2F3,RBL1,RFC5,FANCL,MLH1,CHEK1,RB1,CDKN1A,MSH6,STAT1,E2F2,RFC3
GADD45 Signaling	0.00794328	7.94328e-05	#NUM!	PCNA,CCNE2,CCNE1,CDKN1A,CDK4,MAP3K4,CDK2
Cell Cycle: G1/S Checkpoint Regulation	0.00870964	0.000104713	-1.732	CCNE2,SMAD3,CDK4,CDK6,E2F3,RBL1,MYC,RB1,CCNE1,CDKN1A,TGFB3,E2F2,CDK2
Cell Cycle Regulation by BTG Family Proteins	0.0131826	0.000186209	1.414	RB1,CCNE2,CCNE1,CDK4,BTG1,PPP2R5C,E2F3,E2F2,CDK2
Mismatch Repair in Eukaryotes	0.0147911	0.000234423	#NUM!	PCNA,MSH6,FEN1,RFC5,MLH1,RFC3
Antiproliferative Role of TOB in T Cell Signaling	0.0398107	0.000707946	#NUM!	RB1,CCNE2,CCNE1,MAPK1,SMAD3,TGFB3,CDK2
Chronic Myeloid Leukemia Signaling	0.0724436	0.00154882	#NUM!	GAB2,MECOM,MAPK1,SMAD3,CDK6,CDK4,RBL1,E2F3,MYC,FGFR3,RB1,IRS1,CDKN1A,TGFB3,E2F2
Role of CHK Proteins in Cell Cycle Checkpoint Control	0.0724436	0.00158489	0.378	PCNA,CDKN1A,PLK1,PPP2R5C,RFC5,E2F3,E2F2,CDK2,CHEK1,RFC3
Glycogen Degradation II	0.131826	0.00316228	#NUM!	PGM1,PYGB,PYGL,MTAP
Stearate Biosynthesis I (Animals)	0.172982	0.00457088	#NUM!	DHCR24,ELOVL2,ACSL4,SLC27A1,ACOT8,ELOVL6,THEM4
Pancreatic Adenocarcinoma Signaling	0.187499	0.00524807	-2.121	MAPK1,SMAD3,CDK4,VEGFC,E2F3,FGFR3,RB1,CCNE1,IRS1,CDKN1A,TGFB3,MAPK10,STAT1,E2F2,CDK2
Glycogen Degradation III	0.197697	0.00630957	#NUM!	PGM1,PYGB,PYGL,MTAP
Superpathway of Serine and Glycine Biosynthesis I	0.197697	0.00645654	#NUM!	PHGDH,UBAC2,SHMT1
Cyclins and Cell Cycle Regulation	0.197697	0.0074131	2.111	RB1,CCNE2,CCNE1,CDKN1A,CDK6,CDK4,TGFB3,PPP2R5C,E2F3,E2F2,CDK2
p53 Signaling	0.197697	0.0074131	1.667	PRKDC,TIGAR,CDK4,FAS,CHEK1,TP53I3,CCNG1,FGFR3,RB1,PCNA,THBS1,IRS1,CDKN1A,CDK2
Molecular Mechanisms of Cancer	0.197697	0.00758578	#NUM!	RAC2,GAB2,MAPK1,SMAD3,ARHGEF7,CDK4,E2F3,RBL1,FAS,CHEK1,CDC25B,MYC,FGFR3,RB1,RHOD,PRKAR1B,E2F2,PRKDC,CCNE2,STK36,GNA12,ADCY3,CDK6,FZD9,ADCY9,CCNE1,RND3,IRS1,ARHGEF6,CDKN1A,MAPK10,TGFB3,FZD6,LEF1,CDK2
Cardiac β-adrenergic Signaling	0.197697	0.00794328	1.732	PPP1R3C,ADCY3,PDE4A,ATP2A2,AKAP7,AKAP11,GNB4,ADCY9,GNG11,PKIB,PRKAR1B,PDE5A,PPP2R5C,PDE8B,PKIA,PDE6D
Salvage Pathways of Pyrimidine Ribonucleotides	0.240436	0.0104713	#NUM!	PYCRL,CDK18,NME4,CDK8,MAP3K6,MAPK1,UPP1,CDK6,CDK4,PLK1,CDK2,IRAK1
Thiosulfate Disproportionation III (Rhodanese)	0.240436	0.0107152	#NUM!	MPST,TST
Breast Cancer Regulation by Stathmin1	0.263633	0.0123027	#NUM!	CCNE2,MAPK1,CAMK1D,ARHGEF7,PPP1R3C,ADCY3,TUBB,E2F3,TUBB2B,FGFR3,GNB4,ADCY9,CCNE1,GNG11,IRS1,ARHGEF6,CDKN1A,PRKAR1B,PPP2R5C,E2F2,CDK2
Folate Transformations I	0.294442	0.0141254	#NUM!	MTHFD1L,SHMT1,MTR
Pyridoxal 5'-phosphate Salvage Pathway	0.294442	0.0147911	#NUM!	CDK18,CDK8,MAP3K6,MAPK1,CDK6,CDK4,PLK1,CDK2,IRAK1
Inhibition of Angiogenesis by TSP1	0.294442	0.0154882	0	SDC1,MAPK1,SDC2,THBS1,CD36,MAPK10
Colorectal Cancer Metastasis Signaling	0.294442	0.0158489	-0.218	MAPK1,PTGER3,SMAD3,ADCY3,VEGFC,FZD9,MLH1,MYC,FGFR3,GNB4,ADCY9,GNG11,ARRB1,RND3,RHOD,IRS1,PRKAR1B,MAPK10,MSH6,TGFB3,FZD6,LEF1,PTGER2,STAT1
Glioblastoma Multiforme Signaling	0.298538	0.0169824	0	MAPK1,CDK6,CDK4,FZD9,E2F3,MYC,FGFR3,RB1,CCNE1,RND3,RHOD,IRS1,CDKN1A,FZD6,LEF1,E2F2,CDK2
Mitotic Roles of Polo-Like Kinase	0.308319	0.0177828	0	CDC25B,PLK2,PTTG1,CAPN1,CDC7,ANAPC5,PLK1,PPP2R5C,CDC16
Proline Biosynthesis I	0.320627	0.0204174	#NUM!	PYCRL,PYCR2
UVA-Induced MAPK Signaling	0.320627	0.020893	-0.577	FGFR3,TIPARP,MAPK1,IRS1,PARP4,ZC3HAV1,MAPK10,PARP8,RPS6KA5,PARP3,STAT1,PARP9
Valine Degradation I	0.320627	0.020893	#NUM!	ABAT,HIBADH,AUH,EHHADH
Regulation of Cellular Mechanics by Calpain Protease	0.320627	0.0213796	-1	RB1,CCNE1,TLN2,MAPK1,CAPN1,CDK6,CDK4,CDK2
tRNA Splicing	0.335738	0.0229087	#NUM!	TSEN15,PDE4A,PDE5A,PDE8B,TSEN2,PDE6D
Death Receptor Signaling	0.336512	0.0234423	1.508	TNFRSF21,TIPARP,PARP4,ZC3HAV1,PARP8,TNFSF10,PARP3,PARP9,FAS,ARHGDIB,DFFA
Superpathway of Cholesterol Biosynthesis	0.347536	0.0251189	#NUM!	ACAT2,DHCR24,TM7SF2,HMGCS1,GGPS1
Cell Cycle: G2/M DNA Damage Checkpoint Regulation	0.368978	0.0275423	2.236	CDC25B,PRKDC,YWHAH,CDKN1A,BORA,PLK1,CHEK1
DNA Methylation and Transcriptional Repression Signaling	0.368978	0.0301995	#NUM!	SAP18,MTA1,MTA2,DNMT1
Retinoic acid Mediated Apoptosis Signaling	0.368978	0.030903	0.378	TIPARP,PARP4,ZC3HAV1,PARP8,TNFSF10,PARP3,PARP9,CRABP1
Creatine-phosphate Biosynthesis	0.368978	0.0323594	#NUM!	CKB,CKMT2
Serine Biosynthesis	0.368978	0.0323594	#NUM!	PHGDH,UBAC2
Galactose Degradation I (Leloir Pathway)	0.368978	0.0323594	#NUM!	GALK2,GALM
dTMP De Novo Biosynthesis	0.368978	0.0323594	#NUM!	TYMS,SHMT1
Folate Polyglutamylation	0.368978	0.0323594	#NUM!	MTHFD1L,SHMT1
Inflammasome pathway	0.392645	0.0354813	-1	NOD2,PYCARD,CTSB,PANX1
Bladder Cancer Signaling	0.412098	0.0380189	#NUM!	FGFR3,MYC,RB1,MAPK1,THBS1,CDKN1A,CDK4,VEGFC,RPS6KA5,RASSF1
Proline Biosynthesis II (from Arginine)	0.477529	0.0467735	#NUM!	PYCRL,PYCR2
Ceramide Biosynthesis	0.477529	0.0467735	#NUM!	DEGS2,SPTSSA
Arginine Degradation VI (Arginase 2 Pathway)	0.477529	0.0467735	#NUM!	PYCRL,PYCR2
Isoleucine Degradation I	0.481948	0.0489779	#NUM!	ACAT2,AUH,EHHADH
IL-1 Signaling	0.481948	0.0489779	0	ECSIT,ADCY9,GNB4,GNG11,MAPK1,GNA12,ADCY3,MAPK10,PRKAR1B,IRAK1
Ovarian Cancer Signaling	0.511682	0.0562341	#NUM!	MAPK1,CDK4,VEGFC,FZD9,MLH1,FGFR3,RB1,ARRB1,IRS1,PRKAR1B,FZD6,MSH6,CD44,LEF1
Prostate Cancer Signaling	0.511682	0.0588844	#NUM!	FGFR3,RB1,CCNE2,CCNE1,MAPK1,IRS1,CDKN1A,NKX3-1,LEF1,CDK2
ERK/MAPK Signaling	0.511682	0.060256	-0.243	MYCN,RAC2,YWHAH,MAPK1,PPP1R3C,DUSP6,PLA2G4C,RPS6KA5,MKNK2,ELF1,MYC,FGFR3,TLN2,IRS1,PRKAR1B,PPP2R5C,STAT1,ELF5
Thio-molybdenum Cofactor Biosynthesis	0.511682	0.060256	#NUM!	MOCOS
Methylglyoxal Degradation VI	0.511682	0.060256	#NUM!	LDHD
Asparagine Biosynthesis I	0.511682	0.060256	#NUM!	ASNS
Adenine and Adenosine Salvage VI	0.511682	0.060256	#NUM!	ADK
Alanine Biosynthesis III	0.511682	0.060256	#NUM!	NFS1
Germ Cell-Sertoli Cell Junction Signaling	0.516416	0.0616595	#NUM!	RAC2,MAPK1,MAP3K6,MAP3K4,GSN,TUBB,TUBB2B,FGFR3,EPN2,AGGF1,RND3,RHOD,IRS1,FER,MAPK10,TGFB3
Interferon Signaling	0.529663	0.0645654	1.342	IFITM3,OAS1,MX1,STAT1,IFITM2
Gustation Pathway	0.539511	0.0676083	#NUM!	SCNN1A,P2RY2,ADCY9,GNG11,ADCY3,PDE4A,PRKAR1B,PDE5A,PDE8B,PANX1,P2RX2,PDE6D
Small Cell Lung Cancer Signaling	0.539511	0.0691831	#NUM!	FGFR3,MYC,RB1,CCNE2,CCNE1,IRS1,CDK6,CDK4,CDK2
RAN Signaling	0.539511	0.0691831	#NUM!	KPNB1,KPNA3,RAN
Glioma Signaling	0.54325	0.0707946	0.302	FGFR3,RB1,CAMK1D,MAPK1,IRS1,CDKN1A,CDK6,CDK4,RBL1,E2F3,E2F2
Ephrin B Signaling	0.552077	0.074131	-1	RAC2,EFNB2,GNB4,GNG11,MAPK1,GNA12,CXCL12,EFNB3
HIPPO signaling	0.552077	0.0776247	-0.447	YWHAH,WWC1,AJUBA,PPP1R3C,SMAD3,CD44,DLG4,PPP2R5C,RASSF1
γ-linolenate Biosynthesis II (Animals)	0.552077	0.0812831	#NUM!	ACSL4,SLC27A1,FADS1
Dermatan Sulfate Degradation (Metazoa)	0.552077	0.0812831	#NUM!	HYAL1,CD44,FGFRL1
Mitochondrial L-carnitine Shuttle Pathway	0.552077	0.0812831	#NUM!	ACSL4,SLC27A1,CPT1C
Superpathway of Geranylgeranyldiphosphate Biosynthesis I (via Mevalonate)	0.552077	0.0812831	#NUM!	ACAT2,HMGCS1,GGPS1
Superoxide Radicals Degradation	0.552077	0.0812831	#NUM!	TYRP1,NQO1
cAMP-mediated signaling	0.552077	0.0812831	0.728	MAPK1,CAMK1D,PTGER3,DUSP6,ADCY3,PDE4A,RGS12,AKAP7,AKAP11,ADCY9,VIPR1,RAP1GAP,PKIB,PRKAR1B,PDE5A,PDE8B,PTGER2,PKIA,PDE6D
ILK Signaling	0.599791	0.0891251	0.243	PARVA,MAPK1,MUC1,MYL5,VEGFC,MYL6B,RPS6KA5,MYC,FGFR3,ITGB2,RND3,RHOD,IRS1,ARHGEF6,MAPK10,PPP2R5C,LEF1
Hereditary Breast Cancer Signaling	0.608135	0.0912011	#NUM!	FAAP100,CDK4,CDK6,RFC5,FANCL,MLH1,CHEK1,FGFR3,RB1,IRS1,CDKN1A,MSH6,RFC3
Glutathione-mediated Detoxification	0.616595	0.0954993	#NUM!	GSTM1,MGST1,GSTM2,GSTM3
p38 MAPK Signaling	0.616595	0.1	0.632	CDC25B,MYC,DDIT3,PLA2G4C,TGFB3,RPS6KA5,MKNK2,EEF2K,STAT1,FAS,IRAK1
Regulation of Actin-based Motility by Rho	0.616595	0.101391	0.707	RAC2,RND3,RHOD,PFN4,MYL5,PFN2,MYL6B,ARHGDIA,GSN
DNA damage-induced 14-3-3σ Signaling	0.616595	0.105196	#NUM!	CCNE2,CCNE1,CDK2
Unfolded protein response	0.616595	0.108393	#NUM!	HSPA8,CALR,DDIT3,HSPA1A/HSPA1B,CEBPD,EIF2A
Mouse Embryonic Stem Cell Pluripotency	0.616595	0.110662	-0.632	SOX2,FGFR3,MYC,ID1,MAPK1,IRS1,FZD6,FZD9,LEF1,ID3
Eicosanoid Signaling	0.616595	0.111686	2	PLA2G16,ABHD3,PTGER3,PLA2G4C,RARRES3,PTGER2,PTGDS
Adipogenesis pathway	0.616595	0.115345	#NUM!	FGFR3,SAP18,NR1D2,RUNX1T1,DDIT3,TXNIP,SMAD3,CEBPD,FZD6,FZD9,FGFRL1,RBP1
Melanoma Signaling	0.616595	0.115878	#NUM!	FGFR3,RB1,MAPK1,IRS1,CDKN1A,CDK4
Superpathway of Methionine Degradation	0.616595	0.116681	#NUM!	PCCA,MTR,MAT2A,MRM2
β-alanine Degradation I	0.616595	0.118032	#NUM!	ABAT
Spermine Biosynthesis	0.616595	0.118032	#NUM!	AMD1
S-methyl-5'-thioadenosine Degradation II	0.616595	0.118032	#NUM!	MTAP
Alanine Degradation III	0.616595	0.118032	#NUM!	GPT2
Alanine Biosynthesis II	0.616595	0.118032	#NUM!	GPT2
L-cysteine Degradation III	0.616595	0.118032	#NUM!	MPST
Spermidine Biosynthesis I	0.616595	0.118032	#NUM!	AMD1
Formaldehyde Oxidation II (Glutathione-dependent)	0.616595	0.118032	#NUM!	ESD
Glycine Biosynthesis I	0.616595	0.118032	#NUM!	SHMT1
Integrin Signaling	0.616595	0.119674	-0.775	RAC2,PARVA,MAPK1,ASAP1,ARHGEF7,MYL5,BCAR3,GSN,FGFR3,ITGB2,TLN2,RND3,RHOD,IRS1,CAPN1,PFN4,PFN2,TSPAN6
Ketogenesis	0.616595	0.120226	#NUM!	ACAT2,HMGCS1
Glycine Betaine Degradation	0.616595	0.120226	#NUM!	SHMT1,SDSL
Relaxin Signaling	0.619441	0.125603	-0.378	FGFR3,ADCY9,GNB4,GNG11,MAPK1,IRS1,GNA12,ADCY3,PDE4A,PRKAR1B,PDE5A,PDE8B,PDE6D
PPARα/RXRα Activation	0.619441	0.125603	-0.333	PRKAB2,PRKAB1,MAPK1,CD36,SMAD3,ADCY3,BCL3,AIP,ADCY9,CHD5,GHR,IRS1,PRKAR1B,TGFB3,SLC27A1
Sertoli Cell-Sertoli Cell Junction Signaling	0.619441	0.125603	#NUM!	MAPK1,MAP3K6,JAM2,YBX3,MAP3K4,TUBB,TUBB2B,EPN2,TJP3,AGGF1,CLDN1,ZAK,PRKAR1B,MAPK10,TGFB3
Pyrimidine Ribonucleotides Interconversion	0.619441	0.127057	#NUM!	SLC25A42,NME4,NUDT15,CTPS1
Fatty Acid β-oxidation I	0.619441	0.127057	#NUM!	AUH,ACSL4,SLC27A1,EHHADH
CXCR4 Signaling	0.626614	0.130317	-1.155	MAPK1,GNA12,ADCY3,MYL5,CXCL12,MYL6B,FGFR3,ADCY9,GNB4,GNG11,RND3,RHOD,IRS1,MAPK10
Tryptophan Degradation III (Eukaryotic)	0.626614	0.13213	#NUM!	ACAT2,EHHADH,KYNU
Glioma Invasiveness Signaling	0.626614	0.13213	-1.134	FGFR3,RND3,MAPK1,RHOD,TIMP1,IRS1,CD44
Aldosterone Signaling in Epithelial Cells	0.629506	0.134896	-0.447	CRYAB,MAPK1,DNAJC9,SLC12A2,HSPA1A/HSPA1B,HSPA12A,SCNN1A,FGFR3,HSPA8,DNAJC24,HSCB,DNAJC4,IRS1,HSPB11
Telomerase Signaling	0.629506	0.137721	-0.707	FGFR3,MYC,RB1,MAPK1,IRS1,CDKN1A,DKC1,PPP2R5C,ELF5,ELF1
Dolichyl-diphosphooligosaccharide Biosynthesis	0.629506	0.141254	#NUM!	ALG14,ALG5
Glutathione Redox Reactions I	0.629506	0.146555	#NUM!	MGST1,GSTM2,PRDX6
CDK5 Signaling	0.629506	0.147911	0.333	ADCY9,MAPK1,PPP1R3C,CAPN1,ADCY3,MAPK10,PRKAR1B,PPP2R5C,CDK5R1
Pyrimidine Ribonucleotides De Novo Biosynthesis	0.629506	0.149624	#NUM!	SLC25A42,NME4,NUDT15,CTPS1
Protein Kinase A Signaling	0.629506	0.153109	1.877	YWHAH,MAPK1,SMAD3,PPP1R3C,DUSP6,MYL5,PDE4A,MYL6B,AKAP7,AKAP11,CDKN3,CDC25B,GNB4,GNG11,PRKAR1B,DUSP12,CDC16,ADCY3,TNNI3,PYGL,PYGB,ADCY9,ADD3,TGFB3,ANAPC5,PDE5A,PDE8B,LEF1,PDE6D
STAT3 Pathway	0.629506	0.154525	-1.134	FGFR3,MYC,GHR,MAPK1,CDKN1A,MAPK10,FGFRL1
α-Adrenergic Signaling	0.629506	0.158855	0	ADCY9,GNB4,GNG11,MAPK1,ADCY3,PRKAR1B,PYGB,PYGL
TCA Cycle II (Eukaryotic)	0.629506	0.161436	#NUM!	SUCLA2,SDHB,IDH3G
HGF Signaling	0.629506	0.161808	-0.707	FGFR3,MAP3K6,MAPK1,IRS1,CDKN1A,MAPK10,MAP3K4,ELF5,CDK2,ELF1
Glutaryl-CoA Degradation	0.629506	0.16293	#NUM!	ACAT2,EHHADH
Acyl-CoA Hydrolysis	0.629506	0.16293	#NUM!	ACOT8,THEM4
BER pathway	0.629506	0.16293	#NUM!	PCNA,FEN1
phagosome maturation	0.629506	0.166725	#NUM!	ATP6V0E2,CALR,LAMP2,CTSL,HLA-A,DYNC1I1,ATP6V0A2,CTSB,LAMP1,TUBB,PRDX6,TUBB2B
RhoGDI Signaling	0.629506	0.169044	1.508	ARHGEF7,GNA12,MYL5,ARHGAP4,MYL6B,ARHGDIB,GNB4,GNG11,RND3,RHOD,CDH10,ARHGEF6,CD44,ARHGDIA
L-carnitine Biosynthesis	0.629506	0.171396	#NUM!	TMLHE
Methylglyoxal Degradation I	0.629506	0.171396	#NUM!	HAGHL
Thyronamine and Iodothyronamine Metabolism	0.629506	0.171396	#NUM!	DIO1
D-glucuronate Degradation I	0.629506	0.171396	#NUM!	CRYL1
Methionine Salvage II (Mammalian)	0.629506	0.171396	#NUM!	MTR
Hypusine Biosynthesis	0.629506	0.171396	#NUM!	DHPS
Thyroid Hormone Metabolism I (via Deiodination)	0.629506	0.171396	#NUM!	DIO1
S-adenosyl-L-methionine Biosynthesis	0.629506	0.171396	#NUM!	MAT2A
4-aminobutyrate Degradation I	0.629506	0.171396	#NUM!	ABAT
L-serine Degradation	0.629506	0.171396	#NUM!	SDSL
D-myo-inositol (1,4,5,6)-Tetrakisphosphate Biosynthesis	0.629506	0.17378	#NUM!	MTMR6,CDC25B,TNS3,PDXP,PPP1R8,PPFIBP2,IGBP1,PPP4R1,DUSP12,NUDT15,PXYLP1
D-myo-inositol (3,4,5,6)-tetrakisphosphate Biosynthesis	0.629506	0.17378	#NUM!	MTMR6,CDC25B,TNS3,PDXP,PPP1R8,PPFIBP2,IGBP1,PPP4R1,DUSP12,NUDT15,PXYLP1
IL-22 Signaling	0.629506	0.176604	#NUM!	MAPK1,MAPK10,STAT1
CDP-diacylglycerol Biosynthesis I	0.629506	0.176604	#NUM!	ABHD5,AGPAT3,CDS2
CNTF Signaling	0.629506	0.183231	-0.816	FGFR3,MAPK1,IRS1,CNTFR,RPS6KA5,STAT1
PCP pathway	0.629506	0.183231	0	SDC1,SDC2,MAPK10,FZD6,PFN2,FZD9
Assembly of RNA Polymerase III Complex	0.629506	0.185353	#NUM!	GTF3A,BRF2
Fatty Acid Activation	0.629506	0.185353	#NUM!	ACSL4,SLC27A1
Oleate Biosynthesis II (Animals)	0.629506	0.185353	#NUM!	SCD,FADS1
Cholesterol Biosynthesis I	0.629506	0.185353	#NUM!	DHCR24,TM7SF2
Mevalonate Pathway I	0.629506	0.185353	#NUM!	ACAT2,HMGCS1
Cholesterol Biosynthesis II (via 24,25-dihydrolanosterol)	0.629506	0.185353	#NUM!	DHCR24,TM7SF2
Cholesterol Biosynthesis III (via Desmosterol)	0.629506	0.185353	#NUM!	DHCR24,TM7SF2
Cardiac Hypertrophy Signaling	0.629506	0.186638	0.5	MAPK1,MAP3K6,GNA12,ADCY3,MYL5,MYL6B,MAP3K4,ADSS,FGFR3,GNB4,ADCY9,GNG11,RND3,RHOD,IRS1,PRKAR1B,MAPK10,TGFB3
Non-Small Cell Lung Cancer Signaling	0.629506	0.187068	-1	FGFR3,RB1,MAPK1,IRS1,CDK6,CDK4,RASSF1
3-phosphoinositide Degradation	0.629506	0.190108	#NUM!	MTMR6,CDC25B,TNS3,INPP5J,PDXP,PPP1R8,PPFIBP2,IGBP1,PPP4R1,DUSP12,NUDT15,PXYLP1
LPS/IL-1 Mediated Inhibition of RXR Function	0.629506	0.190108	0.447	ECSIT,APOE,GSTM1,MGST1,GSTM3,NDST4,IRAK1,GSTM2,ALDH1A3,SULT1A1,SULT1A3/SULT1A4,ACSL4,NR5A2,SLC27A1,CPT1C,ALDH3B2,HMGCS1
Role of JAK family kinases in IL-6-type Cytokine Signaling	0.629506	0.192309	#NUM!	MAPK1,MAPK10,STAT1
Endometrial Cancer Signaling	0.629506	0.192752	#NUM!	FGFR3,MYC,MAPK1,IRS1,LEF1,MLH1
Reelin Signaling in Neurons	0.629506	0.196336	#NUM!	FGFR3,ITGB2,APOE,IRS1,ARHGEF6,MAPK10,LRP8,CDK5R1
Factors Promoting Cardiogenesis in Vertebrates	0.629506	0.196336	#NUM!	CCNE2,CCNE1,TGFB3,FZD6,FZD9,LEF1,DKK1,CDK2
Thrombopoietin Signaling	0.629506	0.202302	-0.816	FGFR3,MYC,GAB2,MAPK1,IRS1,STAT1
DNA Double-Strand Break Repair by Non-Homologous End Joining	0.629506	0.20797	#NUM!	PRKDC,WRN
Phosphatidylglycerol Biosynthesis II (Non-plastidic)	0.629506	0.20797	#NUM!	ABHD5,AGPAT3,CDS2
Leukocyte Extravasation Signaling	0.629506	0.209411	-0.832	RAC2,MAPK1,JAM2,ARHGAP4,CXCL12,MAP3K4,FGFR3,ITGB2,TIMP1,RAP1GAP,CLDN1,IRS1,FER,SIPA1,MAPK10,CD44
Role of Pattern Recognition Receptors in Recognition of Bacteria and Viruses	0.629506	0.211836	-1.633	FGFR3,OAS1,NOD2,OAS2,MAPK1,IRS1,SYK,MAPK10,TGFB3,OAS3,C5
Xenobiotic Metabolism Signaling	0.629506	0.215278	#NUM!	GSTM1,MGST1,MAPK1,MAP3K6,CAMK1D,GSTM3,NQO1,MAP3K4,NDST4,AIP,ESD,FGFR3,FTL,GSTM2,ALDH1A3,SULT1A1,IRS1,SULT1A3/SULT1A4,PPP2R5C,ALDH3B2,CITED2
Gαs Signaling	0.629506	0.218273	0.707	ADCY9,GNB4,GNG11,ADD3,VIPR1,MAPK1,ADCY3,PRKAR1B,PTGER2
Melanocyte Development and Pigmentation Signaling	0.629506	0.220293	-0.378	FGFR3,TYRP1,ADCY9,MAPK1,IRS1,ADCY3,PRKAR1B,RPS6KA5
Arsenate Detoxification I (Glutaredoxin)	0.629506	0.22182	#NUM!	AS3MT
Uracil Degradation II (Reductive)	0.629506	0.22182	#NUM!	DPYSL2
Retinoate Biosynthesis II	0.629506	0.22182	#NUM!	RBP1
Pentose Phosphate Pathway (Oxidative Branch)	0.629506	0.22182	#NUM!	G6PD
PRPP Biosynthesis I	0.629506	0.22182	#NUM!	PRPS1
Heme Biosynthesis from Uroporphyrinogen-III I	0.629506	0.22182	#NUM!	UROD
Spermine and Spermidine Degradation I	0.629506	0.22182	#NUM!	SAT2
Methylmalonyl Pathway	0.629506	0.22182	#NUM!	PCCA
Ascorbate Recycling (Cytosolic)	0.629506	0.22182	#NUM!	GLRX
Glutathione Redox Reactions II	0.629506	0.22182	#NUM!	GLRX
Myo-inositol Biosynthesis	0.629506	0.22182	#NUM!	IMPAD1
Thymine Degradation	0.629506	0.22182	#NUM!	DPYSL2
Geranylgeranyldiphosphate Biosynthesis	0.629506	0.22182	#NUM!	GGPS1
Phenylalanine Degradation I (Aerobic)	0.629506	0.22182	#NUM!	QDPR
Fatty Acid β-oxidation III (Unsaturated, Odd Number)	0.629506	0.22182	#NUM!	EHHADH
Thyroid Cancer Signaling	0.629506	0.223872	#NUM!	MYC,NTF4,MAPK1,LEF1
Retinol Biosynthesis	0.629506	0.223872	#NUM!	PNPLA2,RBP1,DHRS4,ESD
eNOS Signaling	0.654636	0.234423	-0.333	FGFR3,HSPA8,ADCY9,PRKAB2,PRKAB1,IRS1,ADCY3,HSPA1A/HSPA1B,PRKAR1B,VEGFC,SLC7A1,CHRNA5
Agrin Interactions at Neuromuscular Junction	0.671429	0.241546	-1.633	ITGB2,RAC2,MAPK1,ARHGEF7,ARHGEF6,MAPK10
Atherosclerosis Signaling	0.671429	0.244343	#NUM!	PLA2G16,ITGB2,APOE,ALB,ABHD3,CD36,PLA2G4C,CXCL12,RARRES3,APOD
Paxillin Signaling	0.671429	0.249459	-0.707	FGFR3,ITGB2,PARVA,TLN2,MAPK1,IRS1,ARHGEF7,ARHGEF6,MAPK10
Myc Mediated Apoptosis Signaling	0.671429	0.251768	#NUM!	FGFR3,MYC,YWHAH,IRS1,MAPK10,FAS
Axonal Guidance Signaling	0.671429	0.252348	#NUM!	DPYSL2,RAC2,NTF4,MAPK1,ARHGEF7,MYL5,CXCL12,MYL6B,TUBB,TUBB2B,FGFR3,GNB4,EFNB2,GNG11,EPHA8,RHOD,SDC2,PFN4,PRKAR1B,PFN2,EFNB3,SHANK2,STK36,GNA12,VEGFC,FZD9,HERC2,SDCBP,IRS1,ARHGEF6,FZD6
Granzyme B Signaling	0.671429	0.254097	#NUM!	PRKDC,DFFA
Chondroitin Sulfate Degradation (Metazoa)	0.671429	0.254097	#NUM!	HYAL1,CD44
γ-glutamyl Cycle	0.671429	0.254097	#NUM!	OPLAH,GGT6
Methionine Degradation I (to Homocysteine)	0.671429	0.254097	#NUM!	MAT2A,MRM2
FAK Signaling	0.671429	0.254097	#NUM!	FGFR3,TLN2,MAPK1,ASAP1,IRS1,ARHGEF7,CAPN1,ARHGEF6
Leptin Signaling in Obesity	0.676083	0.258821	-2	FGFR3,ADCY9,MAPK1,LEPR,IRS1,ADCY3,PRKAR1B
AMPK Signaling	0.676083	0.260615	0	PFKFB3,FOXO4,MAPK1,PRKAB2,PRKAB1,FGFR3,PCK2,IRS1,CDKN1A,PRKAR1B,PPP2R5C,CPT1C,EEF2K,CHRNA5
Protein Citrullination	0.676083	0.269153	#NUM!	PADI3
Tetrahydrofolate Salvage from 5,10-methenyltetrahydrofolate	0.676083	0.269153	#NUM!	MTHFD1L
2-oxobutanoate Degradation I	0.676083	0.269153	#NUM!	PCCA
Trans, trans-farnesyl Diphosphate Biosynthesis	0.676083	0.269153	#NUM!	GGPS1
Citrulline-Nitric Oxide Cycle	0.676083	0.269153	#NUM!	ASS1
Lactose Degradation III	0.676083	0.269153	#NUM!	GBA3
Glutamate Degradation III (via 4-aminobutyrate)	0.676083	0.269153	#NUM!	ABAT
Molybdenum Cofactor Biosynthesis	0.676083	0.269153	#NUM!	NFS1
PAK Signaling	0.677642	0.271644	-1.414	FGFR3,MAPK1,IRS1,ARHGEF7,MYL5,ARHGEF6,MAPK10,MYL6B
Role of MAPK Signaling in the Pathogenesis of Influenza	0.677642	0.272898	#NUM!	PLA2G16,MAPK1,ABHD3,PLA2G4C,MAPK10,RARRES3
Triacylglycerol Biosynthesis	0.687068	0.277971	#NUM!	ABHD5,ELOVL2,AGPAT3,ELOVL6
P2Y Purigenic Receptor Signaling Pathway	0.695024	0.282488	0.333	FGFR3,MYC,P2RY2,ADCY9,GNB4,GNG11,MAPK1,IRS1,ADCY3,PRKAR1B
Production of Nitric Oxide and Reactive Oxygen Species in Macrophages	0.699842	0.286418	-1.069	FGFR3,APOE,ALB,RND3,MAP3K6,MAPK1,RHOD,IRS1,PPP1R3C,MAPK10,PPP2R5C,MAP3K4,STAT1,APOD
HER-2 Signaling in Breast Cancer	0.699842	0.287078	#NUM!	FGFR3,ITGB2,CCNE2,CCNE1,IRS1,CDKN1A,CDK6
IL-9 Signaling	0.706318	0.291743	-1	FGFR3,IRS1,BCL3,STAT1
D-myo-inositol-5-phosphate Metabolism	0.706318	0.297167	#NUM!	MTMR6,CDC25B,TNS3,PDXP,PPP1R8,PPFIBP2,IGBP1,PPP4R1,DUSP12,NUDT15,PXYLP1
SAPK/JNK Signaling	0.706318	0.298538	0.378	FGFR3,RAC2,GNG11,IRS1,GNA12,ZAK,MAPK10,MAP3K4
PTEN Signaling	0.706318	0.298538	1.414	FGFR3,FOXO4,RAC2,GHR,INPP5J,MAPK1,YWHAH,CDKN1A,FGFRL1
D-myo-inositol (1,4,5)-trisphosphate Degradation	0.706318	0.299916	#NUM!	IMPAD1,INPP5J
Cysteine Biosynthesis III (mammalia)	0.706318	0.299916	#NUM!	MAT2A,MRM2
Antiproliferative Role of Somatostatin Receptor 2	0.706318	0.304789	-1.342	FGFR3,GNB4,GNG11,MAPK1,IRS1,CDKN1A
Role of Oct4 in Mammalian Embryonic Stem Cell Pluripotency	0.706318	0.306196	#NUM!	SOX2,RB1,PPP1R8,NR5A2
Renin-Angiotensin Signaling	0.706318	0.306902	#NUM!	FGFR3,ADCY9,MAPK1,IRS1,ADCY3,MAPK10,PRKAR1B,PTGER2,STAT1
Gαi Signaling	0.706318	0.306902	0	ADCY9,GNB4,GNG11,MAPK1,RAP1GAP,PTGER3,ADCY3,PRKAR1B,RGS12
Cytotoxic T Lymphocyte-mediated Apoptosis of Target Cells	0.706318	0.308319	#NUM!	HLA-A,FAS,DFFA
Arginine Biosynthesis IV	0.706318	0.314051	#NUM!	ASS1
Pyruvate Fermentation to Lactate	0.706318	0.314051	#NUM!	LDHB
Urea Cycle	0.706318	0.314051	#NUM!	ASS1
Glycine Cleavage Complex	0.706318	0.314051	#NUM!	GLDC
Zymosterol Biosynthesis	0.706318	0.314051	#NUM!	TM7SF2
Rapoport-Luebering Glycolytic Shunt	0.706318	0.314051	#NUM!	TIGAR
IGF-1 Signaling	0.707946	0.316228	-1	FGFR3,IGFBP4,MAPK1,YWHAH,IRS1,PRKAR1B,IGFBP5,IGFBP2
Hepatic Fibrosis / Hepatic Stellate Cell Activation	0.717794	0.322107	#NUM!	IGFBP4,COL4A5,LEPR,TIMP1,COL12A1,SMAD3,MYL5,TGFB3,VEGFC,IGFBP5,MYL6B,STAT1,FAS
Dopamine Receptor Signaling	0.724436	0.326588	1	ADCY9,PPP1R3C,ADCY3,PRKAR1B,PPP2R5C,QDPR
Wnt/β-catenin Signaling	0.732825	0.331894	0.632	SOX2,MYC,SOX12,CD44,TGFB3,FZD6,NR5A2,FZD9,LEF1,PPP2R5C,KREMEN2,DKK1
Tec Kinase Signaling	0.74131	0.339625	-0.707	TNFRSF21,FGFR3,GNB4,GNG11,RND3,RHOD,IRS1,GNA12,MAPK10,TNFSF10,STAT1,FAS
Oncostatin M Signaling	0.74131	0.341979	#NUM!	MT2A,MAPK1,STAT1
Role of JAK2 in Hormone-like Cytokine Signaling	0.74131	0.341979	#NUM!	GHR,IRS1,STAT1
Retinoate Biosynthesis I	0.74131	0.341979	#NUM!	ALDH1A3,RBP1,DHRS4
3-phosphoinositide Biosynthesis	0.74131	0.342768	#NUM!	PPP1R8,PPFIBP2,IGBP1,PPP4R1,NUDT15,PXYLP1,FGFR3,CDC25B,MTMR6,TNS3,PDXP,IRS1,DUSP12
The Visual Cycle	0.743019	0.345939	#NUM!	RBP1,DHRS4
Endothelin-1 Signaling	0.749894	0.349945	0.832	FGFR3,MYC,PLA2G16,ADCY9,MAPK1,ABHD3,IRS1,GNA12,ADCY3,PLA2G4C,MAPK10,RARRES3,PTGER2
Thrombin Signaling	0.751623	0.352371	0	CAMK1D,MAPK1,GNA12,ADCY3,MYL5,MYL6B,FGFR3,ADCY9,GNB4,GNG11,RND3,RHOD,IRS1,ARHGEF6
NAD Salvage Pathway III	0.751623	0.355631	#NUM!	NMRK1
Adenine and Adenosine Salvage III	0.751623	0.355631	#NUM!	ADA
Dopamine Degradation	0.753356	0.358922	#NUM!	ALDH1A3,SULT1A1,SULT1A3/SULT1A4
ATM Signaling	0.753356	0.359749	0.447	HERC2,CBX1,CDKN1A,MAPK10,CDK2,CHEK1
PXR/RXR Activation	0.755092	0.36141	#NUM!	GSTM1,SCD,GSTM2,PCK2,PRKAR1B
Type II Diabetes Mellitus Signaling	0.758578	0.367282	-1.89	FGFR3,PRKAB2,PRKAB1,MAPK1,IRS1,CD36,MAPK10,ACSL4,SLC27A1
Endoplasmic Reticulum Stress Pathway	0.758578	0.368129	#NUM!	CALR,DDIT3
Ephrin Receptor Signaling	0.758578	0.368978	-0.816	RAC2,EFNB2,GNB4,GNG11,EPHA8,SDCBP,MAPK1,SDC2,GNA12,CXCL12,VEGFC,EFNB3
Growth Hormone Signaling	0.758578	0.370681	-0.816	FGFR3,GHR,MAPK1,IRS1,RPS6KA5,STAT1
Human Embryonic Stem Cell Pluripotency	0.758578	0.371535	#NUM!	SOX2,FGFR3,NTF4,IRS1,SMAD3,TGFB3,FZD6,FZD9,LEF1,FGFRL1
UVB-Induced MAPK Signaling	0.762079	0.374111	-1.342	FGFR3,MAPK1,IRS1,MAPK10,RPS6KA5
Amyloid Processing	0.763836	0.375837	#NUM!	MAPK1,CAPN1,PRKAR1B,CDK5R1
Nitric Oxide Signaling in the Cardiovascular System	0.770903	0.381066	-0.378	FGFR3,MAPK1,IRS1,PRKAR1B,VEGFC,SLC7A1,PDE5A,ATP2A2
Glucocorticoid Receptor Signaling	0.772681	0.384592	#NUM!	YWHAH,MAPK1,PRKAB2,PRKAB1,GTF2F2,SMAD3,HSPA1A/HSPA1B,TSC22D3,PGR,HSPA8,FGFR3,PCK2,VIPR1,IRS1,ANXA1,CDKN1A,MAPK10,TGFB3,STAT1
TR/RXR Activation	0.772681	0.387258	#NUM!	FGFR3,SLC16A3,UCP2,IRS1,DIO1,BCL3,THRSP
Polyamine Regulation in Colon Cancer	0.772681	0.389942	#NUM!	MYC,SAT2
Fatty Acid α-oxidation	0.772681	0.389942	#NUM!	TMLHE,ALDH1A3
NRF2-mediated Oxidative Stress Response	0.772681	0.392645	#NUM!	FGFR3,GSTM1,FTL,MGST1,GSTM2,MAPK1,DNAJC9,DNAJC4,IRS1,GSTM3,NQO1,HERPUD1,ENC1
Histidine Degradation III	0.772681	0.394457	#NUM!	MTHFD1L
Tryptophan Degradation to 2-amino-3-carboxymuconate Semialdehyde	0.772681	0.394457	#NUM!	KYNU
Purine Ribonucleosides Degradation to Ribose-1-phosphate	0.772681	0.394457	#NUM!	ADA
Heparan Sulfate Biosynthesis (Late Stages)	0.776247	0.398107	#NUM!	SULT1A1,SULT1A3/SULT1A4,GLCE,NDST4,PRDX6
FcγRIIB Signaling in B Lymphocytes	0.77983	0.404576	-1	FGFR3,IRS1,SYK,MAPK10
Semaphorin Signaling in Neurons	0.77983	0.404576	#NUM!	DPYSL2,RND3,MAPK1,RHOD
CCR5 Signaling in Macrophages	0.77983	0.410204	#NUM!	GNB4,GNG11,MAPK1,MAPK10,FAS
Pyrimidine Deoxyribonucleotides De Novo Biosynthesis I	0.77983	0.412098	#NUM!	TYMS,NME4
Putrescine Degradation III	0.77983	0.412098	#NUM!	ALDH1A3,SAT2
FLT3 Signaling in Hematopoietic Progenitor Cells	0.77983	0.414954	#NUM!	FGFR3,GAB2,MAPK1,IRS1,RPS6KA5,STAT1
Actin Cytoskeleton Signaling	0.77983	0.414954	0	RAC2,MAPK1,ARHGEF7,GNA12,DIAPH3,MYL5,MYL6B,GSN,FGFR3,CYFIP2,TLN2,IRS1,ARHGEF6,PFN4,PFN2
RANK Signaling in Osteoclasts	0.77983	0.416869	-1.134	FGFR3,MAP3K6,MAPK1,IRS1,MAPK10,MAP3K4,GSN
IL-8 Signaling	0.77983	0.421697	-0.577	FGFR3,ITGB2,GNB4,RAC2,GNG11,RND3,MAPK1,RHOD,IRS1,GNA12,MAPK10,VEGFC,IRAK1
Netrin Signaling	0.77983	0.425598	#NUM!	RAC2,PRKAR1B,ENAH
Inhibition of Matrix Metalloproteases	0.77983	0.425598	#NUM!	SDC1,SDC2,TIMP1
Virus Entry via Endocytic Pathways	0.77983	0.427563	#NUM!	FGFR3,ITGB2,RAC2,HLA-A,IRS1,TFRC,FOLR1
Assembly of RNA Polymerase I Complex	0.77983	0.431519	#NUM!	POLR1D
Prostanoid Biosynthesis	0.77983	0.431519	#NUM!	PTGDS
Sucrose Degradation V (Mammalian)	0.77983	0.431519	#NUM!	GALM
Leucine Degradation I	0.77983	0.431519	#NUM!	AUH
Heme Biosynthesis II	0.77983	0.431519	#NUM!	UROD
Ketolysis	0.77983	0.431519	#NUM!	ACAT2
GDP-glucose Biosynthesis	0.77983	0.431519	#NUM!	PGM1
Tumoricidal Function of Hepatic Natural Killer Cells	0.77983	0.433511	#NUM!	FAS,DFFA
Role of JAK1 and JAK3 in γc Cytokine Signaling	0.77983	0.43451	#NUM!	FGFR3,MAPK1,IRS1,SYK,STAT1
mTOR Signaling	0.77983	0.436516	-0.333	FGFR3,PRKAB2,DDIT4,PRKAB1,RND3,MAPK1,RHOD,IRS1,VEGFC,PPP2R5C,RPS6KA5,EIF4A2,RPS29
Antioxidant Action of Vitamin C	0.77983	0.437522	-0.816	PLA2G16,MAPK1,ABHD3,PLA2G4C,MAPK10,RARRES3,GLRX
Fc Epsilon RI Signaling	0.77983	0.437522	-0.707	FGFR3,RAC2,INPP5J,MAPK1,IRS1,SYK,PLA2G4C,MAPK10
Transcriptional Regulatory Network in Embryonic Stem Cells	0.781628	0.442588	#NUM!	SOX2,RIF1,FOXC1
Thyroid Hormone Metabolism II (via Conjugation and/or Degradation)	0.781628	0.442588	#NUM!	DIO1,SULT1A1,SULT1A3/SULT1A4
GPCR-Mediated Integration of Enteroendocrine Signaling Exemplified by an L Cell	0.785236	0.446684	#NUM!	ADCY9,GRPR,VIPR1,ADCY3,PRKAR1B
G Beta Gamma Signaling	0.785236	0.447713	1	GNB4,GNG11,MAPK1,GNA12,ARHGEF6,PRKAR1B
IL-17A Signaling in Gastric Cells	0.785236	0.453942	#NUM!	MAPK1,MAPK10
Superpathway of D-myo-inositol (1,4,5)-trisphosphate Metabolism	0.785236	0.453942	#NUM!	IMPAD1,INPP5J
Ethanol Degradation IV	0.785236	0.453942	#NUM!	TYRP1,ALDH1A3
MIF Regulation of Innate Immunity	0.785236	0.458142	#NUM!	MAPK1,PLA2G4C,MAPK10
Mechanisms of Viral Exit from Host Cells	0.785236	0.458142	#NUM!	CHMP6,VPS36,SH3GLB2
Glutamate Receptor Signaling	0.785236	0.459198	#NUM!	GNG11,SLC1A4,DLG4,SLC38A1
Sphingosine-1-phosphate Signaling	0.785236	0.465586	-0.707	FGFR3,ADCY9,RND3,MAPK1,RHOD,IRS1,GNA12,ADCY3
Role of Tissue Factor in Cancer	0.785236	0.465586	#NUM!	FGFR3,ARRB1,MAPK1,PDXP,IRS1,GNA12,VEGFC,RPS6KA5
Embryonic Stem Cell Differentiation into Cardiac Lineages	0.785236	0.465586	#NUM!	SOX2
Glucose and Glucose-1-phosphate Degradation	0.785236	0.465586	#NUM!	PGM1
Calcium Transport I	0.785236	0.465586	#NUM!	ATP2A2
Pentose Phosphate Pathway	0.785236	0.465586	#NUM!	G6PD
PDGF Signaling	0.787046	0.468813	-1.633	FGFR3,MYC,INPP5J,MAPK1,IRS1,STAT1
NAD Salvage Pathway II	0.794877	0.475335	#NUM!	NMRK1,PXYLP1
RAR Activation	0.808723	0.488652	#NUM!	ADCY9,TNIP1,MAPK1,ALDH1A3,SMAD3,ADCY3,MAPK10,PRKAR1B,TGFB3,RBP1,CRABP1,CITED2
Role of p14/p19ARF in Tumor Suppression	0.808723	0.489779	#NUM!	FGFR3,RB1,IRS1
Serotonin Receptor Signaling	0.808723	0.489779	#NUM!	ADCY9,ADCY3,QDPR
Sperm Motility	0.808723	0.493174	2.449	PLA2G16,ABHD3,SLC12A2,PLA2G4C,CACNA1H,PDE4A,PRKAR1B,RARRES3
Role of PI3K/AKT Signaling in the Pathogenesis of Influenza	0.808723	0.494311	#NUM!	FGFR3,KPNA3,MAPK1,IRS1,MLH1
GDNF Family Ligand-Receptor Interactions	0.808723	0.494311	-2.236	FGFR3,MAPK1,GFRA1,IRS1,MAPK10
Heparan Sulfate Biosynthesis	0.808723	0.494311	#NUM!	SULT1A1,SULT1A3/SULT1A4,GLCE,NDST4,PRDX6
Purine Nucleotides De Novo Biosynthesis II	0.810588	0.498884	#NUM!	ADSS
autophagy	0.810588	0.500035	#NUM!	LAMP2,CTSL,CTSB,LAMP1
Fcγ Receptor-mediated Phagocytosis in Macrophages and Monocytes	0.810588	0.501187	0.816	MYO5A,GAB2,RAC2,TLN2,MAPK1,SYK
FXR/RXR Activation	0.810588	0.502343	#NUM!	APOE,ALB,SDC1,PCK2,MAPK10,FBP1,NR5A2,APOD
iNOS Signaling	0.812269	0.505825	#NUM!	MAPK1,STAT1,IRAK1
Type I Diabetes Mellitus Signaling	0.812269	0.506991	-0.447	MAPK1,HLA-A,MAPK10,STAT1,FAS,CPE,IRAK1
Superpathway of Inositol Phosphate Compounds	0.81677	0.510505	#NUM!	FGFR3,CDC25B,MTMR6,TNS3,INPP5J,PDXP,PPP1R8,IRS1,PPFIBP2,IGBP1,PPP4R1,DUSP12,PXYLP1,NUDT15
Androgen Signaling	0.822621	0.516416	0	CALR,GNB4,GNG11,MAPK1,GNA12,SMAD3,PRKAR1B
Estrogen Receptor Signaling	0.824518	0.519996	#NUM!	PRKDC,DDX5,CDK8,PCK2,MAPK1,GTF2F2,MED4,PGR
Triacylglycerol Degradation	0.824518	0.521195	#NUM!	NDST4,PNPLA2,PRDX6
Calcium Signaling	0.824518	0.522396	0	CALR,TNNT1,CAMK1D,MAPK1,MYL5,PRKAR1B,TNNI3,MYL6B,CHRNA5,ATP2A2,PNCK
Phospholipases	0.826799	0.526017	#NUM!	PLA2G16,ABHD3,PLA2G4C,RARRES3
IL-12 Signaling and Production in Macrophages	0.833681	0.532108	#NUM!	FGFR3,APOE,ALB,MAPK1,IRS1,MAPK10,TGFB3,STAT1,APOD
Dermatan Sulfate Biosynthesis (Late Stages)	0.833681	0.535797	#NUM!	SULT1A1,SULT1A3/SULT1A4,NDST4
14-3-3-mediated Signaling	0.833681	0.53827	#NUM!	FGFR3,SRPK2,MAPK1,YWHAH,IRS1,MAPK10,TUBB,TUBB2B
Gα12/13 Signaling	0.833681	0.53827	-0.707	FGFR3,MAPK1,IRS1,GNA12,CDH10,MYL5,MAPK10,MYL6B
ERK5 Signaling	0.833681	0.53827	#NUM!	MYC,YWHAH,GNA12,RPS6KA5
IL-2 Signaling	0.849572	0.550808	-1	FGFR3,MAPK1,IRS1,SYK
Sonic Hedgehog Signaling	0.849572	0.552077	#NUM!	STK36,PRKAR1B
NAD Phosphorylation and Dephosphorylation	0.855461	0.557186	#NUM!	PXYLP1
4-1BB Signaling in T Lymphocytes	0.871967	0.570164	#NUM!	MAPK1,MAPK10
Chondroitin Sulfate Biosynthesis (Late Stages)	0.88044	0.579429	#NUM!	SULT1A1,SULT1A3/SULT1A4,NDST4
DNA Double-Strand Break Repair by Homologous Recombination	0.88044	0.58479	#NUM!	POLA1
Superpathway of Citrulline Metabolism	0.88044	0.58479	#NUM!	ASS1
Leukotriene Biosynthesis	0.88044	0.58479	#NUM!	GGT6
Colanic Acid Building Blocks Biosynthesis	0.88044	0.58479	#NUM!	GALK2
G Protein Signaling Mediated by Tubby	0.882267	0.587489	#NUM!	GNB4,GNG11
NAD biosynthesis II (from tryptophan)	0.910332	0.609537	#NUM!	KYNU
Vitamin-C Transport	0.910332	0.609537	#NUM!	GLRX
Parkinson's Signaling	0.942975	0.63387	#NUM!	MAPK1

## Sheet: Summary
	MCF7.WT.1st2nd 991RvsBasal				MCF7.LTED 991RvsBasal				T47D WT 991r vs basal
Ingenuity Canonical Pathways	B-H p-value	p-value	z-score	Molecules	B-H p-value	p-value	z-score	Molecules	B-H p-value	p-value	z-score	Molecules
NRF2-mediated Oxidative Stress Response	0.00074131	1.31826e-06	3.128	MAPK1,PRDX1,HSPB8,DNAJC3,DNAJC15,MAP3K5,PRKCZ,GSTT1,HMOX1,AKR1A1,SCARB1,DNAJC4,FGFR4,ABCC1,UBE2K,DNAJA3,IRS2,GCLM,DNAJB1,ACTG2,FKBP5,NFE2L2,GSTM1,RRAS,GSTA4,ACTB,MAP3K1,NQO1,SLC35A2,JUNB,SOD1,TXNRD1,GSTO1,PIK3R3,FOS,ERP29,DNAJC5,RRAS2,PRKCD,PIK3CB,SQSTM1,AOX1,GSTO2,ABCC4	4.16869e-06	2.81838e-08	1.826	AKR7A3,RAF1,PIK3R1,HRAS,DNAJC15,DNAJB2,SOD2,GSTM2,SCARB1,FGFR4,ATF4,IRS2,JUND,TXN,GCLM,PRKD1,GSTK1,PIK3C2B,DNAJC9,GSTM3,JUNB,TXNRD1,GSR,PIK3R3,PRKCD,RBX1,STIP1,DNAJB6,SQSTM1,ABCC4,MGST3,MAP2K5,FTH1,AKR7A2,NQO2,HSPB8,PRKCZ,AKT1,JUN,DNAJC4,GSTM4,PIK3R2,FKBP5,NFE2L2,PRKCA,GSTM1,GRB2,ACTB,MAP3K1,NQO1,MAPK9,HERPUD1,DNAJB9,DNAJC11,FOS,FTL,MGST2,DNAJB11,CAT,CCT7,PIK3CB,CDC34,AOX1,GSTO2	0.772681	0.392645	#NUM!	FGFR3,GSTM1,FTL,MGST1,GSTM2,MAPK1,DNAJC9,DNAJC4,IRS1,GSTM3,NQO1,HERPUD1,ENC1
Germ Cell-Sertoli Cell Junction Signaling	0.00467735	1.65959e-05	#NUM!	MAPK1,ILK,MAP3K5,MAP3K4,PTK2,PAK1,RHOB,FGFR4,TUBA3C/TUBA3D,RHOU,TGFB2,IRS2,ACTG2,TUBA3E,RAB8B,ITGB1,SRC,EPN1,PAK4,TUBB3,RHOC,TNFRSF1A,TJP1,RRAS,ACTB,MAP3K1,TUBA4A,GSN,RAC3,PIK3R3,RRAS2,RHOQ,RND3,MAPK10,TGFB3,ZYX,PIK3CB,CLINT1	0.000676083	1.38038e-05	#NUM!	RAC2,TUBA1B,PIK3R1,WASL,PDPK1,HRAS,MAP3K4,TUBB,ITGA3,RHOB,FGFR4,TUBA1C,IRS2,MAP3K2,PIK3C2B,TUBB3,RAC1,GSN,PLS1,PIK3R3,CDH1,RHOQ,RND3,MAPK10,ZYX,EPN3,ILK,BCAR1,AKT1,RHOD,TUBA3C/TUBA3D,RHOU,TGFB2,PIK3R2,RAB8B,PAK4,EPN1,RHOC,GRB2,TUBB4B,TNFRSF1A,ACTB,TUBG1,MAP3K1,ITGA2,TUBA4A,MAPK9,TUBA1A,TUBB6,PAK2,PIK3CB,A2M	0.516416	0.0616595	#NUM!	RAC2,MAPK1,MAP3K6,MAP3K4,GSN,TUBB,TUBB2B,FGFR3,EPN2,AGGF1,RND3,RHOD,IRS1,FER,MAPK10,TGFB3
RAR Activation	0.00537032	2.88403e-05	#NUM!	CSNK2A1,AKR1C3,MAPK1,SMAD3,NR2F2,ARID2,MAP3K5,NFKB1,PSMC5,PRKCZ,PTEN,TRIM24,KAT2B,ALDH1A3,TGFB2,PRKAR1B,SORBS3,RDH13,SRC,SRA1,DHRS3,RELB,ACTB,MAP3K1,ADCY3,SMARCE1,SMARCD1,SMARCD3,PIK3R3,FOS,SMARCA2,PRKCD,MAPK10,TGFB3,PRKAG2,PIK3CB,RDH12,NRIP1,CRABP2,HLTF	0.0223872	0.00229087	#NUM!	AKR1C3,RDH10,PIK3R1,SMAD3,NR2F2,PDPK1,SMAD5,PRKCZ,VEGFA,JUN,AKT1,ALDH1A3,RDH14,RARA,TGFB2,SORBS3,PIK3R2,STAT5B,CITED2,PRKD1,GTF2H3,PRKCA,SRA1,DHRS3,PRMT2,RDH11,ACTB,CDK7,MAP3K1,ADCY3,RAC1,MAPK9,SMARCD3,PRMT1,PIK3R3,CSNK2A2,ADCY9,FOS,PRKCD,ERCC3,ADCY1,MAPK10,NCOA1,PRKAG2,PIK3CB,CRABP2,HLTF,PHF10	0.808723	0.488652	#NUM!	ADCY9,TNIP1,MAPK1,ALDH1A3,SMAD3,ADCY3,MAPK10,PRKAR1B,TGFB3,RBP1,CRABP1,CITED2
Aryl Hydrocarbon Receptor Signaling	0.00794328	8.31764e-05	1.342	MAPK1,NFKB1,CCND1,GSTT1,CTSD,NCOA7,SP1,HSP90AB1,ALDH1A3,TGFB2,NFE2L2,AHR,GSTM1,ALDH1B1,SRC,RBL2,GSTA4,NQO1,SLC35A2,ALDH9A1,GSTO1,AIP,FOS,CCNE1,NFIA,TGFB3,HSP90AA1,ALDH18A1,NRIP1,CDKN1B,GSTO2	0.00125893	4.16869e-05	1.134	TRIP11,NFIX,POLA1,NQO2,TFF1,RBL1,CCND1,CHEK1,TGM2,MYC,CCNA2,CTSD,NCOA7,HSP90B1,GSTM2,JUN,HSP90AB1,ALDH1A3,RARA,TGFB2,GSTM4,NFE2L2,ALDH5A1,ALDH6A1,GSTK1,GSTM1,ALDH1B1,CCNE2,TFDP1,GSTM3,NQO1,CDK6,FOS,MGST2,ALDH1L2,ALDH3B1,NFIB,DHFR,ALDH3B2,GSTO2,CDK2,MGST3,MCM7	0.000616595	3.71535e-06	1	GSTM1,MGST1,CCNE2,NFIX,MAPK1,TFF1,GSTM3,POLA1,NQO1,CDK4,CDK6,RBL1,FAS,CHEK1,AIP,MYC,RB1,CCNE1,GSTM2,ALDH1A3,CDKN1A,TGFB3,ALDH3B2,CDK2
Integrin Signaling	0.00794328	8.31764e-05	2	RAP2A,RALA,ARPC1B,MAPK1,MYL5,ILK,PPP1CB,PTEN,PTK2,SHC1,TSPAN3,PAK1,RHOB,FGFR4,RHOU,ITGAV,CAV1,PFN2,IRS2,ACTG2,ITGB1,SRC,PAK4,PARVA,TSPAN5,ASAP1,RRAS,RHOC,ACTB,TNK2,GSN,RAC3,RAP1A,PIK3R3,RRAS2,RHOQ,RND3,WAS,ZYX,PIK3CB,TSPAN6,CTTN,NEDD9	0.0158489	0.00134896	1.131	RAF1,RAC2,MPRIP,PIK3R1,WASL,MYL5,HRAS,NCK2,ITGAE,TSPAN3,ITGA3,RHOB,FGFR4,CAV1,ITGAV,IRS2,ITGB5,CAPN5,PIK3C2B,RAC1,GSN,RAP1A,PIK3R3,DOCK1,TLN2,RHOQ,RND3,ZYX,CAPN2,CAPN7,TSPAN6,FYN,ILK,ABL1,BCAR1,SHC1,AKT1,RHOD,RHOU,PIK3R2,PAK4,PARVA,RHOC,ASAP1,ARPC5L,GRB2,ACTB,ITGA2,PLCG1,ITGB2,TSPAN1,PAK2,CAPN9,PIK3CB,ARPC4	0.616595	0.119674	-0.775	RAC2,PARVA,MAPK1,ASAP1,ARHGEF7,MYL5,BCAR3,GSN,FGFR3,ITGB2,TLN2,RND3,RHOD,IRS1,CAPN1,PFN4,PFN2,TSPAN6
Glioma Signaling	0.00794328	9.77237e-05	2.558	CAMK1,MAPK1,CAMK1D,CDKN2C,E2F3,CDKN2B,CCND1,PRKCZ,PTEN,IDH1,SHC1,CAMK2D,FGFR4,E2F5,IRS2,CAMK2B,CALML5,RBL2,RRAS,IGF2R,PIK3R3,RRAS2,PRKCD,TGFA,PIK3CB,IDH2	0.00123027	3.89045e-05	1.512	RAF1,CAMK1D,PIK3R1,SUV39H1,ABL1,CDKN2C,HRAS,RBL1,CDKN2B,CCND1,PRKCZ,IDH1,SHC1,CAMK2D,AKT1,FGFR4,IRS2,PIK3R2,E2F2,PRKD1,CAMK2B,PRKCA,PIK3C2B,CALML5,TFDP1,GRB2,CDK6,PLCG1,IGF2R,SIN3A,PIK3R3,CALM1 (includes others),CDKN2D,PRKCD,TGFA,PIK3CB	0.54325	0.0707946	0.302	FGFR3,RB1,CAMK1D,MAPK1,IRS1,CDKN1A,CDK6,CDK4,RBL1,E2F3,E2F2
Protein Ubiquitination Pathway	0.00794328	0.0001	#NUM!	USP18,HLA-A,USP5,PSMB10,DNAJC12,HLA-B,HSPB8,DNAJC3,PSMB8,DNAJC15,SKP1,TCEB2,PSMC5,UBE4A,USP7,PAN2,PSMD10,HSP90AB1,USP13,STUB1,DNAJC4,UBE2V1,USP16,USP47,PSMA3,SUGT1,DNAJB1,DNAJC22,HSPA4L,PSMB9,NEDD4,HSPH1,HSPD1,THOP1,SKP2,UBE2G2,HSPA8,UBE2L3,UBE2D2,DNAJC5,USP32,UBE2H,PSMD12,UBE2E2,HSP90AA1,PSMD4,UBC,PSMC3	0.00213796	0.000107152	#NUM!	HSPA14,UBE3B,UBE2V2,DNAJC15,DNAJB2,TCEB2,SKP1,UCHL5,BRCA1,DNAJC22,ANAPC11,UBE4B,UBE2Q1,DNAJC9,HSPA9,USP9X,BIRC6,THOP1,SKP2,UCHL3,PSMB7,PSMD11,UBE2H,PSMB2,RBX1,HSPB11,PSMD1,PSMD4,DNAJB6,VHL,UBE2C,CDC20,HLA-A,DNAJC12,HSPB8,ANAPC10,TAP1,USP39,HSP90B1,HSP90AB1,DNAJC4,UBE2V1,USP16,PSMD14,HSPA4L,NEDD4,UBE2M,PSMA1,HSPD1,USP1,DNAJB9,PSMB6,HSPA2,UBE2L6,PSMD8,DNAJC11,PSME1,DNAJC24,CUL2,DNAJB11,UBE2E2,USP37…	#N/A	#N/A	#N/A	#N/A
Breast Cancer Regulation by Stathmin1	0.00870964	0.000134896	#NUM!	CAMK1,CAMK1D,MAPK1,PPP1CB,E2F3,PRKCZ,ARHGEF19,SHC1,GNB4,PAK1,CAMK2D,FGFR4,TUBA3C/TUBA3D,E2F5,PRKAR1B,IRS2,TUBA3E,ARHGEF3,GNB1L,CAMK2B,CALML5,TUBB3,RRAS,ADCY3,TUBA4A,PPP1R11,CDK1,GNG10,PIK3R3,PPP2CB,CCNE1,RRAS2,PRKCD,PPP2R2B,ARHGEF6,ITPR3,PRKAG2,ARHGEF18,PIK3CB,CDKN1B	0.0199526	0.00194984	#NUM!	RAF1,TUBA1B,CAMK1D,PIK3R1,HRAS,TUBB,PPP1R14B,STMN1,GNB4,CAMK2D,FGFR4,TUBA1C,IRS2,E2F2,PRKD1,PIK3C2B,TUBB3,CCNE2,RAC1,PIK3R3,ADCY9,PRKCD,ARHGEF16,ARHGEF6,ARHGEF18,CDK2,PPP1R3C,PRKCZ,ARHGEF19,SHC1,RB1CC1,TUBA3C/TUBA3D,PPP2R5C,PIK3R2,ARHGEF3,PRKCA,CAMK2B,CALML5,GRB2,TUBB4B,TUBG1,ADCY3,TUBA4A,GNAQ,CDK1,CALM1 (includes others),TUBA1A,TUBB6,ADCY1,PRKAG2,PIK3CB	0.263633	0.0123027	#NUM!	CCNE2,MAPK1,CAMK1D,ARHGEF7,PPP1R3C,ADCY3,TUBB,E2F3,TUBB2B,FGFR3,GNB4,ADCY9,CCNE1,GNG11,IRS1,ARHGEF6,CDKN1A,PRKAR1B,PPP2R5C,E2F2,CDK2
Molecular Mechanisms of Cancer	0.00870964	0.000151356	#NUM!	JAK1,MAPK1,SMAD3,CDKN2C,CCND1,PTK2,ZBTB17,PAK1,CAMK2D,RHOB,FGFR4,IRS2,FZD2,RRAS,FZD9,RAP1A,RAC3,PIK3R3,RHOQ,RND3,PRKCD,ARHGEF6,MAPK10,TGFB3,APH1B,ARHGEF18,NOTCH1,RAP2A,RALA,PSEN2,HIF1A,MAP3K5,E2F3,NFKB1,CDKN2B,PRKCZ,BCL2,ARHGEF19,SHC1,FANCD2,CDK5,TGFB2,E2F5,PRKAR1B,RHOU,BID,ARHGEF3,CAMK2B,ITGB1,SRC,CDC25C,PAK4,PMAIP1,LRP5,RHOC,ADCY3,FOS,CCNE1,RRAS2,RASGRP1,PRKAG2,BMP7,PIK3CB,CDKN1B	3.71535e-05	3.16228e-07	#NUM!	RAC2,RAF1,BMP4,SUV39H1,PIK3R1,HRAS,CDKN2C,NCSTN,BMPR1B,RBL1,CCND1,LAMTOR3,ITGA3,IRS2,HIPK2,PRKD1,PIK3C2B,CCNE2,TFDP1,CDK7,RAP1A,DAXX,CDH1,ARHGEF6,APH1B,ARHGEF18,CFLAR,FYN,BMPR2,PRKCZ,CHEK1,DIABLO,ARHGEF19,AKT1,JUN,RHOD,RHOU,BID,ARHGEF3,PIK3R2,BMP1,CAMK2B,PRKDC,PMAIP1,GRB2,RHOC,ITGA2,GNAQ,SIN3A,FOS,CDKN2D,WNT3A,ADCY1,CYCS,BMP7,FZD7,GAB2,FZD3,SMAD3,MYC,CAMK2D,RHOB,FGFR4,BRCA1,RASA1,RALGDS,E2F2,CDC2…	0.197697	0.00758578	#NUM!	RAC2,GAB2,MAPK1,SMAD3,ARHGEF7,CDK4,E2F3,RBL1,FAS,CHEK1,CDC25B,MYC,FGFR3,RB1,RHOD,PRKAR1B,E2F2,PRKDC,CCNE2,STK36,GNA12,ADCY3,CDK6,FZD9,ADCY9,CCNE1,RND3,IRS1,ARHGEF6,CDKN1A,MAPK10,TGFB3,FZD6,LEF1,CDK2
Glycolysis I	0.00870964	0.000154882	#NUM!	PGK1,ENO1,GPI,TPI1,PKM,FBP1,ALDOA,GAPDH,PFKP,PFKL	0.302691	0.11722	#NUM!	ENO1,TPI1,PGAM1,ENO2,GAPDH,PGAM4,ALDOC	#N/A	#N/A	#N/A	#N/A
Tight Junction Signaling	0.0102329	0.000218776	#NUM!	MYH9,MYL6,MARK2,MYL5,NAPG,CPSF1,IGSF5,MYL6B,CLDN7,NFKB1,PRKCZ,PTEN,CGN,TGFB2,PRKAR1B,CSTF2,CLDN9,ACTG2,CSTF1,TJP1,TNFRSF1A,ACTB,CASK,FOS,PPP2CB,CLDN23,CLDN12,CLDN1,NUDT21,PPP2R2B,TGFB3,PRKAG2,GOSR2,CLDN3	0.274157	0.102329	#NUM!	MYH10,MYH9,CLDN15,MYL5,SYMPK,CLDN7,PRKCZ,CPSF4,CPSF6,NSF,JUN,AKT1,CGN,TGFB2,CEBPA,CSTF2,PPP2R5C,CLDN9,NAPB,TNFRSF11B,TNFRSF1A,ACTB,HSF1,RAC1,CASK,CNKSR3,GPAA1,FOS,CLDN1,NUDT21,PRKAG2,STX16,SPTAN1,CSTF3,CLDN3	#N/A	#N/A	#N/A	#N/A
EIF2 Signaling	0.0102329	0.000223872	0.853	RPL22,MAPK1,RPL36A,RPS23,PPP1CB,EIF2B2,EIF2A,RPS7,SHC1,EIF1,RPL13,EIF3D,UBA52,RPL23A,FGFR4,EIF5,RPS9,EIF3A,IRS2,EIF3H,RRAS,RPL29,EIF4G3,AGO2,RPS21,EIF2S2,RPL10A,PIK3R3,RPL15,RPL8,RPS15,RRAS2,RPL37,PIK3CB,RPL6,EIF1AX,EIF3K,RPLP0	0.000851138	2.45471e-05	1.859	RAF1,RPL22,PIK3R1,RPS23,PDPK1,HRAS,EIF4A2,RPL35A,RPS7,RPL13,EIF4G2,EIF3D,RPL23A,FGFR4,IRS2,PABPC1,PIK3C2B,EIF4G3,EIF2B3,EIF2S3,RPL28,PIK3R3,RPL15,RPS6,PPP1R15A,EIF2B5,RPL6,RPL13A,RPL41,EIF2B4,RPL36A,RPS3A,RPL26,EIF4G1,EIF2B2,RPL7,SHC1,RPL14,AKT1,RPS9,RPL39L,PIK3R2,RPS5,RPS24,EIF3H,RPL34,GRB2,RPS21,RPS29,EIF3G,RPS15,RPS26,RPL5,RPL37,PIK3CB,EIF3L	#N/A	#N/A	#N/A	#N/A
Agrin Interactions at Neuromuscular Junction	0.0131826	0.000301995	2.5	ITGB1,SRC,GABPB1,PAK4,MAPK1,RRAS,ACTB,ERBB3,RAC3,LAMC1,PTK2,PAK1,RRAS2,ARHGEF6,MAPK10,LAMB1,ACTG2,CTTN	0.0977237	0.0186209	1.414	GABPB1,RAC2,PAK4,ACTB,ITGA2,RAC1,HRAS,MAPK9,ERBB3,ITGB2,ITGA3,JUN,NRG3,ARHGEF6,PAK2,MAPK10,LAMB1,ERBB2,AGRN	0.671429	0.241546	-1.633	ITGB2,RAC2,MAPK1,ARHGEF7,ARHGEF6,MAPK10
Sertoli Cell-Sertoli Cell Junction Signaling	0.0138038	0.000354813	#NUM!	MAPK1,ILK,IGSF5,MAP3K5,CLDN7,MAP3K4,PTEN,CGN,TUBA3C/TUBA3D,PRKAR1B,ACTG2,CLDN9,TUBA3E,RAB8B,ITGB1,SRC,EPN1,TUBB3,TNFRSF1A,TJP1,RRAS,ACTB,MAP3K1,TUBA4A,CLDN23,RRAS2,CLDN12,CLDN1,WAS,ZAK,MAPK10,TGFB3,PRKAG2,CLINT1,CLDN3	0.0275423	0.00301995	#NUM!	EPN3,RAF1,TUBA1B,CLDN15,TGFBR3,ILK,HRAS,SYMPK,CLDN7,MAP3K4,TUBB,BCAR1,ITGA3,JUN,AKT1,CGN,TUBA3C/TUBA3D,TUBA1C,CLDN9,RAB8B,MAP3K2,SPTBN2,TUBB3,EPN1,GUCY1A3,TUBB4B,TNFRSF1A,ACTB,MAP3K1,ITGA2,TUBG1,TUBA4A,RAC1,MAPK9,PLS1,CDH1,TUBA1A,TUBB6,CLDN1,ZAK,MAPK10,PRKAG2,SPTAN1,A2M,CLDN3	0.619441	0.125603	#NUM!	MAPK1,MAP3K6,JAM2,YBX3,MAP3K4,TUBB,TUBB2B,EPN2,TJP3,AGGF1,CLDN1,ZAK,PRKAR1B,MAPK10,TGFB3
Glioma Invasiveness Signaling	0.0138038	0.000371535	0.471	TIMP3,MAPK1,RHOC,RRAS,PTK2,PIK3R3,RHOQ,RRAS2,RHOB,RND3,FGFR4,CD44,ITGAV,RHOU,PIK3CB,IRS2,MMP9,TIMP2	0.0112202	0.000870964	1.043	PIK3C2B,RHOC,GRB2,PIK3R1,HMMR,HRAS,PIK3R3,RHOQ,RHOB,RND3,TIMP1,RHOD,FGFR4,CD44,ITGAV,RHOU,IRS2,PIK3CB,PIK3R2,PLAU,MMP9,ITGB5,TIMP2	0.626614	0.13213	-1.134	FGFR3,RND3,MAPK1,RHOD,TIMP1,IRS1,CD44
CXCR4 Signaling	0.0269153	0.000794328	1.347	MAPK1,MYL6,MYL5,CXCL12,MYL6B,PRKCZ,PTK2,ELMO3,GNB4,PAK1,RHOB,FGFR4,RHOU,IRS2,GNB1L,SRC,PAK4,RHOC,RRAS,EGR1,ADCY3,GNG10,PIK3R3,FOS,RHOQ,RRAS2,RND3,PRKCD,ITPR3,MAPK10,LYN,PIK3CB	0.125314	0.0269153	1.183	RAF1,PIK3R1,MYL5,CXCL12,HRAS,BCAR1,PRKCZ,GNB4,AKT1,JUN,RHOB,RHOD,FGFR4,RHOU,IRS2,PIK3R2,PRKD1,PRKCA,PIK3C2B,PAK4,RHOC,GRB2,EGR1,ADCY3,RAC1,GNAQ,MAPK9,PIK3R3,DOCK1,ADCY9,FOS,RHOQ,RND3,PRKCD,ADCY1,PAK2,MAPK10,PIK3CB	0.626614	0.130317	-1.155	MAPK1,GNA12,ADCY3,MYL5,CXCL12,MYL6B,FGFR3,ADCY9,GNB4,GNG11,RND3,RHOD,IRS1,MAPK10
Gluconeogenesis I	0.0269153	0.000831764	#NUM!	PGK1,ENO1,GPI,ME3,FBP1,ALDOA,GAPDH,ME1,MDH1	0.0933254	0.017378	#NUM!	ENO1,PGAM1,ENO2,ME2,GAPDH,PGAM4,ME1,MDH1,ALDOC	#N/A	#N/A	#N/A	#N/A
IGF-1 Signaling	0.0269153	0.000870964	2.982	IGFBP6,IGFBP4,CSNK2A1,NEDD4,JAK1,MAPK1,RRAS,IGFBP5,STAT3,PRKCZ,PIK3R3,PTK2,SHC1,FOS,RRAS2,FGFR4,PRKAR1B,RPS6KB2,PRKAG2,SOCS2,IRS2,PIK3CB,CYR61	0.000676083	1.58489e-05	1.177	RAF1,CTGF,YWHAH,PIK3R1,PDPK1,HRAS,PRKCZ,YWHAQ,SHC1,AKT1,JUN,FGFR4,FOXO3,SOCS2,IRS2,PIK3R2,RASA1,IGFBP6,RPS6KB1,PIK3C2B,NEDD4,YWHAG,YWHAB,GRB2,IGFBP5,STAT3,IGFBP2,GRB10,PIK3R3,CSNK2A2,FOS,FOXO1,PRKAG2,PIK3CB,SFN,CYR61	0.707946	0.316228	-1	FGFR3,IGFBP4,MAPK1,YWHAH,IRS1,PRKAR1B,IGFBP5,IGFBP2
ILK Signaling	0.0323594	0.00109648	1.859	MYH9,MAPK1,MYL6,MYL5,ILK,MYL6B,HIF1A,NFKB1,CCND1,PTEN,PTK2,RHOB,FGFR4,RHOU,IRS2,ACTG2,TMSB10/TMSB4X,TESK1,ITGB1,PARVA,RHOC,TNFRSF1A,ACTB,FERMT2,CREB3L4,PIK3R3,PPP2CB,FOS,RHOQ,RND3,PPP2R2B,ARHGEF6,MAPK10,KRT18,PIK3CB,MMP9	0.0346737	0.00446684	2.359	MYH10,MYH9,PIK3R1,MYL5,MUC1,ILK,VEGFB,PDPK1,HIF1A,PPP1R14B,CCND1,MYC,VEGFA,NCK2,AKT1,JUN,RHOB,RHOD,FGFR4,RHOU,ATF4,IRS2,PPP2R5C,PIK3R2,ITGB5,DSP,PIK3C2B,PARVA,GRB2,TNFRSF1A,RHOC,ACTB,FERMT2,MAPK9,CREB3L4,PIK3R3,DOCK1,ITGB2,FOS,CDH1,RHOQ,RND3,ARHGEF6,MAPK10,LEF1,PIK3CB,KRT18,MMP9	0.599791	0.0891251	0.243	PARVA,MAPK1,MUC1,MYL5,VEGFC,MYL6B,RPS6KA5,MYC,FGFR3,ITGB2,RND3,RHOD,IRS1,ARHGEF6,MAPK10,PPP2R5C,LEF1
Phosphatidylethanolamine Biosynthesis II	0.0363078	0.00128825	#NUM!	ETNK2,PIGF,PCYT2,CHKA,ETNK1	#N/A	#N/A	#N/A	#N/A	#N/A	#N/A	#N/A	#N/A
Role of BRCA1 in DNA Damage Response	0.0371535	0.00144544	-0.707	RBL2,ACTB,BARD1,RBBP8,SMARCE1,SMARCD1,RPA1,ARID2,FANCC,E2F3,SMARCD3,MLH1,FANCE,FANCD2,SMARCA2,E2F5,BRE,HLTF	0.000676083	1.47911e-05	-1.886	BARD1,ATRIP,UIMC1,RBL1,MLH1,CHEK1,FANCE,RAD51,FANCB,FANCD2,RFC2,STAT1,BRIP1,BLM,BRCA1,E2F2,TOPBP1,ACTB,FANCG,MDC1,PLK1,RFC5,SMARCD3,RFC4,MSH6,HLTF,FANCA,RFC3,PHF10	0.00758578	6.16595e-05	0	FAAP100,ATRIP,PLK1,E2F3,RBL1,RFC5,FANCL,MLH1,CHEK1,RB1,CDKN1A,MSH6,STAT1,E2F2,RFC3
mTOR Signaling	0.0371535	0.00144544	1.8	ULK1,MAPK1,RPS23,FKBP1A,HIF1A,PRKCZ,RPS7,HMOX1,RHOB,EIF3D,FGFR4,RPS9,RHOU,RPS6KB2,EIF3A,IRS2,RPS6KA2,GNB1L,EIF4B,MAPKAP1,EIF3H,RHOC,RRAS,EIF4G3,RPS21,PIK3R3,PPP2CB,RPS15,RHOQ,RRAS2,RND3,PRKCD,PPP2R2B,PRKAG2,PIK3CB,EIF3K	0.00213796	0.000104713	1.859	PRKAB1,PIK3R1,RPS23,PDPK1,HRAS,EIF4A2,VEGFA,RPS7,RHOB,EIF4G2,EIF3D,FGFR4,PRKAA1,IRS2,PRKD1,EIF4B,PIK3C2B,RPS6KB1,PLD3,DDIT4,RAC1,EIF4G3,PIK3R3,RPS6,RHOQ,RND3,PRKCD,ULK1,RPS3A,VEGFB,FKBP1A,HIF1A,EIF4G1,PRKCZ,AKT1,RHOD,RPS9,RHOU,PPP2R5C,PIK3R2,RPS5,PRKCA,RPS24,MAPKAP1,EIF3H,RHOC,GRB2,RPS21,RPS29,EIF3G,RPS15,RPS26,PRKAG2,PIK3CB,EIF3L	0.77983	0.436516	-0.333	FGFR3,PRKAB2,DDIT4,PRKAB1,RND3,MAPK1,RHOD,IRS1,VEGFC,PPP2R5C,RPS6KA5,EIF4A2,RPS29
Regulation of Actin-based Motility by Rho	0.0380189	0.00154882	1.147	ITGB1,PAK4,MYL6,ARPC1B,RHOC,ACTB,MYL5,PPP1CB,MYL6B,GSN,RAC3,PAK1,RHOQ,RND3,RHOB,WAS,RHOU,PFN2,ACTG2,PIP4K2A	0.18197	0.0489779	2.4	RAC2,PAK4,MPRIP,RHOC,ARPC5L,ACTB,WASL,MYL5,ITGA2,RAC1,GSN,ITGA3,RHOQ,RND3,RHOB,PIP5K1C,RHOD,PAK2,RHOU,ARPC4,PIP4K2C,PI4KA	0.616595	0.101391	0.707	RAC2,RND3,RHOD,PFN4,MYL5,PFN2,MYL6B,ARHGDIA,GSN
Pancreatic Adenocarcinoma Signaling	0.040738	0.0017378	0.5	RALA,JAK1,MAPK1,SMAD3,STAT3,NFKB1,E2F3,CCND1,CDKN2B,BCL2,PIK3R3,HMOX1,CCNE1,FGFR4,TGFA,E2F5,MAPK10,TGFB3,TGFB2,IRS2,PIK3CB,CDKN1B,NOTCH1,MMP9	0.00204174	8.70964e-05	1.732	RAF1,PIK3R1,SMAD3,SUV39H1,ABL1,VEGFB,CDKN2B,CCND1,BCL2,VEGFA,RAD51,AKT1,FGFR4,TGFB2,IRS2,ERBB2,PIK3R2,STAT1,E2F2,RALGDS,PIK3C2B,PLD3,TFDP1,GRB2,RAC1,MAPK9,HBEGF,STAT3,BIRC5,SIN3A,PIK3R3,BCL2L1,MAPK10,TGFA,PIK3CB,MMP9,CDK2	0.187499	0.00524807	-2.121	MAPK1,SMAD3,CDK4,VEGFC,E2F3,FGFR3,RB1,CCNE1,IRS1,CDKN1A,TGFB3,MAPK10,STAT1,E2F2,CDK2
AMPK Signaling	0.047863	0.00213796	0.688	CAB39,ULK1,MAPK1,ARID2,PFKL,CCND1,KAT2B,CRTC2,FGFR4,PRKAR1B,PPM1A,IRS2,GNB1L,PFKFB3,SRC,ACTB,STRADA,AK3,SMARCE1,SMARCD1,CREB3L4,PFKP,SMARCD3,PIK3R3,PPP2CB,SMARCA2,PPP2R2B,SIRT1,PRKAG2,AK4,PIK3CB,AK2,HLTF,PPAT	0.338065	0.144544	2.043	CAB39,ULK1,PRKAB1,PIK3R1,PDPK1,CCND1,CCNA2,AKT1,PCK2,FGFR4,FASN,FOXO3,PRKAA1,ATF4,IRS2,PPP2R5C,CPT1C,PIK3R2,CHRNA5,PIK3C2B,PFKFB3,RPS6KB1,EEF2,GRB2,ACTB,AK3,CREB3L4,SMARCD3,PIK3R3,FOXO1,PPM1B,SIRT1,PRKAG2,ACACA,PIK3CB,HMGCR,HLTF,PHF10	0.676083	0.260615	0	PFKFB3,FOXO4,MAPK1,PRKAB2,PRKAB1,FGFR3,PCK2,IRS1,CDKN1A,PRKAR1B,PPP2R5C,CPT1C,EEF2K,CHRNA5
Cell Cycle Control of Chromosomal Replication	0.414	0.225944	#NUM!	PRIM1,CDK5,TOP2A,RPA1,MCM4,RPA2	1.62181e-08	2.51189e-11	#NUM!	LIG1,MCM6,CDT1,POLA1,CDC7,MCM4,CDK5,PRIM1,TOP2A,PRIM2,ORC1,MCM5,CDC45,CDK7,POLE,CDK6,ORC6,POLD1,MCM3,RPA3,PCNA,MCM2,POLA2,CDK2,MCM7	0.000371535	1.51356e-06	#NUM!	MCM5,MCM3,MCM6,CDC45,PCNA,PRIM1,POLA1,CDC7,CDK6,CDK4,MCM4,CDK2
phagosome maturation	0.136773	0.0218776	#NUM!	CALR,TUBB3,PRDX1,PRDX5,HLA-A,HLA-B,RAB7A,NAPG,TUBA4A,DYNLT1,CTSV,CTSD,CTSL,ATP6V1F,ATP6V1H,CTSH,TUBA3C/TUBA3D,VPS37A,TUBA3E,CTSC,GOSR2,ATP6V0E1,EEA1,PRDX2	8.12831e-07	2.75423e-09	#NUM!	TUBA1B,VPS28,ATP6V1C1,TUBB,DYNLRB2,CTSZ,CTSD,NSF,DYNLL1,CTSH,TUBA1C,VPS11,TUBB3,ATP6V1C2,GPAA1,DYNC1H1,CTSA,CTSL,ATP6V1H,ATP6V0D1,NCF2,CTSB,ATP6V0E1,ATP6V0A4,ATP6V0B,ATP6V1D,PRDX5,HLA-A,RAB5B,TAP1,ATP6AP1,PRDX6,CTSF,DYNC1I2,LAMP1,TUBA3C/TUBA3D,ATP6V1G1,NAPB,ATP6V0E2,TUBB4B,VPS41,TUBG1,ATP6V1E2,TUBA4A,RAB7A,ATP6V0A1,ATP6V1E1,LAMP2,TUBA1A,ATP6V1F,TUBB6,STX16,CTSC,ATP6V1B1	0.629506	0.166725	#NUM!	ATP6V0E2,CALR,LAMP2,CTSL,HLA-A,DYNC1I1,ATP6V0A2,CTSB,LAMP1,TUBB,PRDX6,TUBB2B
Cell Cycle: G2/M DNA Damage Checkpoint Regulation	0.274157	0.0776247	2.121	CDC25C,KAT2B,TRIP12,TOP2A,BORA,SKP1,CDK1,PRKCZ,SKP2	1.69824e-06	8.51138e-09	-0.447	YWHAH,ABL1,CCNB2,SKP1,PRKCZ,CHEK1,CDC25B,YWHAQ,TOP2A,BRCA1,HIPK2,PRKDC,CKS2,YWHAG,YWHAB,WEE1,CDK7,PLK1,RPRM,AURKA,CDK1,SKP2,CKS1B,PKMYT1,BORA,SFN	0.368978	0.0275423	2.236	CDC25B,PRKDC,YWHAH,CDKN1A,BORA,PLK1,CHEK1
Superpathway of Cholesterol Biosynthesis	0.390841	0.181134	#NUM!	SQLE,PMVK,TM7SF2,HADHA,SC5D	0.00017378	1.7378e-06	#NUM!	SQLE,NSDHL,ACAT2,IDI1,MVK,MSMO1,TM7SF2,SC5D,LBR,FDPS,FDFT1,EBP,DHCR7,LSS,HMGCR,HMGCS1	0.347536	0.0251189	#NUM!	ACAT2,DHCR24,TM7SF2,HMGCS1,GGPS1
Adipogenesis pathway	0.0724436	0.0047863	#NUM!	PPARG,ATG5,SAP18,TXNIP,TNFRSF1A,SMAD3,NR2F2,XBP1,CEBPD,SENP2,FZD9,SAP30,HIF1A,NOCT,KAT2B,CDK5,FGFR4,AGPAT2,SIRT1,BMP7,SOX9,PER2,FZD2,KAT2A,RBBP4	0.000177828	2.0893e-06	#NUM!	BMP4,DDIT3,FZD3,SMAD3,NR2F2,RBBP7,CEBPD,BMPR2,HIF1A,SMAD5,CTBP1,PAXIP1,AKT1,LPIN1,EGR2,CDK5,EZH2,FGFR4,AGPAT2,CEBPA,STAT5B,GTF2H3,SAP18,RPS6KB1,HDAC2,TNFRSF1A,TXNIP,CDK7,XBP1,SAP30,FZD9,SENP2,CEBPB,BSCL2,SIN3A,FOXO1,SREBF1,KAT6A,ERCC3,SIRT1,SOX9,BMP7,FGFRL1,PER2,FZD7	0.616595	0.115345	#NUM!	FGFR3,SAP18,NR1D2,RUNX1T1,DDIT3,TXNIP,SMAD3,CEBPD,FZD6,FZD9,FGFRL1,RBP1
Cholesterol Biosynthesis I	0.368978	0.160325	#NUM!	SQLE,TM7SF2,SC5D	0.000199526	3.38844e-06	#NUM!	SQLE,FDFT1,EBP,NSDHL,DHCR7,MSMO1,LSS,TM7SF2,SC5D,LBR	0.629506	0.185353	#NUM!	DHCR24,TM7SF2
Cholesterol Biosynthesis II (via 24,25-dihydrolanosterol)	0.368978	0.160325	#NUM!	SQLE,TM7SF2,SC5D	0.000199526	3.38844e-06	#NUM!	SQLE,FDFT1,EBP,NSDHL,DHCR7,MSMO1,LSS,TM7SF2,SC5D,LBR	0.629506	0.185353	#NUM!	DHCR24,TM7SF2
Cholesterol Biosynthesis III (via Desmosterol)	0.368978	0.160325	#NUM!	SQLE,TM7SF2,SC5D	0.000199526	3.38844e-06	#NUM!	SQLE,FDFT1,EBP,NSDHL,DHCR7,MSMO1,LSS,TM7SF2,SC5D,LBR	0.629506	0.185353	#NUM!	DHCR24,TM7SF2
p53 Signaling	0.0912011	0.00776247	0	PMAIP1,JMY,RRM2B,TIGAR,CSNK1D,PERP,HIF1A,CCND1,TP53I3,PTEN,BCL2,SERPINE2,SCO2,CCNG1,PIK3R3,KAT2B,THBS1,FGFR4,SIRT1,IRS2,PIK3CB	0.00040738	7.58578e-06	0.928	GADD45B,JMY,PIK3R1,RRM2B,HIF1A,ST13,CCND1,BCL2,CHEK1,JUN,AKT1,PPP1R13B,FGFR4,COQ8A,IRS2,PIK3R2,BRCA1,HIPK2,TNFRSF10A,PIK3C2B,PRKDC,TP53INP1,PMAIP1,TP63,GRB2,TOPBP1,PERP,RPRM,BIRC5,SERPINE2,TP53I3,PIK3R3,BCL2L1,PCNA,SIRT1,PIK3CB,SFN,CDK2	0.197697	0.0074131	1.667	PRKDC,TIGAR,CDK4,FAS,CHEK1,TP53I3,CCNG1,FGFR3,RB1,PCNA,THBS1,IRS1,CDKN1A,CDK2
Mitochondrial Dysfunction	0.120226	0.017378	#NUM!	PRDX5,TRAK1,NDUFB8,PSEN2,BCL2,GPD2,ATPAF1,GPX4,ACO1,ATP5I,NDUFAB1,AIFM1,ATP5J,ATP5G2,UCP2,NDUFS7,ATP5O,VPS9D1,NDUFS5,PRDX3,NDUFA6,UQCRC2,MAPK10,APH1B,NDUFA3,CYB5A,NDUFS3,COX15	0.000831764	2.0893e-05	#NUM!	FURIN,NDUFA9,COX8A,ATP5L,NCSTN,NDUFB8,DHODH,NDUFB10,NDUFS1,SOD2,UQCRFS1,GPX4,ATP5J,ATP5A1,ATP5O,BACE1,GSR,PRDX3,NDUFA6,NDUFB7,MAPK10,APH1B,NDUFS3,ATP5G1,COX7B,ATP5H,PRDX5,TRAK1,ATP5E,BCL2,PARK7,NDUFS2,ATPAF1,NDUFB6,CPT1C,OGDH,ATP5I,AIFM1,COX17,UCP2,GLRX2,MAPK9,VDAC3,APP,FIS1,CYC1,CAT,CYCS,CYB5A,MAOA,PINK1	#N/A	#N/A	#N/A	#N/A
Interferon Signaling	0.293089	0.0891251	1.89	JAK1,IFNGR1,PSMB8,IFITM2,IFNAR1,IRF1,BCL2	0.000851138	2.45471e-05	3	IFIT3,OAS1,IFNGR2,IRF9,IFNGR1,IFI35,IFITM2,TAP1,IRF1,BCL2,IFITM3,IFIT1,IFI6,STAT2,STAT1,IFNAR1,IFITM1	0.529663	0.0645654	1.342	IFITM3,OAS1,MX1,STAT1,IFITM2
ATM Signaling	0.21928	0.047863	1.941	USP7,SMC3,CDC25C,FANCD2,TRIM28,PPP2R2B,MAPK10,RBBP8,BID,TP53BP1,ZNF420,CREB3L4,KAT5,CDK1	0.000851138	2.5704e-05	-1.46	GADD45B,SUV39H1,ABL1,CCNB2,TDP1,CBX5,CHEK1,RAD51,JUN,FANCD2,BID,ATF4,HIST1H4J,BLM,BRCA1,CDC25A,SMC3,TOPBP1,TRIM28,MDC1,MAPK9,CREB3L4,CDK1,SMC2,H2AFX,MAPK10,TLK1,CBX3,CDK2	0.753356	0.359749	0.447	HERC2,CBX1,CDKN1A,MAPK10,CDK2,CHEK1
Mismatch Repair in Eukaryotes	0.665273	0.530884	#NUM!	RPA1,MLH1	0.00162181	5.7544e-05	#NUM!	PCNA,RFC4,MSH6,RFC2,FEN1,RFC5,POLD1,MLH1,EXO1,RFC3	0.0147911	0.000234423	#NUM!	PCNA,MSH6,FEN1,RFC5,MLH1,RFC3
autophagy	0.153462	0.025704	#NUM!	CTSV,CTSD,ATG5,ULK1,CTSL,CTSH,WIPI1,ATG4B,MAP1LC3B,SQSTM1,CTSC,BCL2	0.0017378	6.30957e-05	#NUM!	ATG12,ULK1,VPS41,ATG10,ATG3,BECN1,BCL2,CTSF,CTSZ,ATG4C,CTSD,CTSA,LAMP2,CTSL,CTSH,WIPI1,RB1CC1,CTSB,LAMP1,MAP1LC3B,SQSTM1,CTSC,VPS11	0.810588	0.500035	#NUM!	LAMP2,CTSL,CTSB,LAMP1
Cell Cycle: G1/S Checkpoint Regulation	0.124451	0.0186209	-1.667	CCNE1,RBL2,SMAD3,TGFB3,E2F5,TGFB2,CDKN2C,CDKN1B,SKP1,E2F3,CDKN2B,CCND1,SKP2	0.0017378	6.76083e-05	-0.229	CCNE2,TFDP1,HDAC2,SUV39H1,SMAD3,PAK1IP1,BMI1,ABL1,CDK6,CDKN2C,SKP1,RBL1,CDKN2B,CCND1,SIN3A,SKP2,MYC,CDKN2D,FOXO1,TGFB2,RPL5,E2F2,CDK2,CDC25A	0.00870964	0.000104713	-1.732	CCNE2,SMAD3,CDK4,CDK6,E2F3,RBL1,MYC,RB1,CCNE1,CDKN1A,TGFB3,E2F2,CDK2
14-3-3-mediated Signaling	0.109648	0.0125893	#NUM!	SRC,TUBB3,MAPK1,TNFRSF1A,RRAS,STRADA,EDC3,TUBA4A,MAP3K5,PRKCZ,PIK3R3,SRPK2,FOS,RRAS2,FGFR4,PRKCD,MAPK10,TUBA3C/TUBA3D,IRS2,PIK3CB,TUBA3E,CDKN1B,PDCD6IP	0.0018197	7.24436e-05	-2.121	RAF1,TUBA1B,YWHAH,PIK3R1,HRAS,TUBB,PRKCZ,YWHAQ,PLCD3,SRPK2,AKT1,JUN,FGFR4,TUBA3C/TUBA3D,TUBA1C,IRS2,PIK3R2,PDCD6IP,PRKD1,PRKCA,PIK3C2B,TUBB3,YWHAG,TUBB4B,GRB2,YWHAB,TNFRSF1A,TUBG1,TUBA4A,MAPK9,PLCG1,PIK3R3,FOS,TUBA1A,FOXO1,TUBB6,PRKCD,MAPK10,PIK3CB,SFN	0.833681	0.53827	#NUM!	FGFR3,SRPK2,MAPK1,YWHAH,IRS1,MAPK10,TUBB,TUBB2B
Unfolded protein response	0.107399	0.011749	#NUM!	PPARG,HSPA8,CALR,HSPH1,XBP1,CEBPD,DNAJC3,OS9,MAP3K5,NFE2L2,EIF2A,BCL2	0.00213796	0.000102329	#NUM!	DDIT3,HSPA14,INSIG1,HSPA9,CEBPD,XBP1,CEBPB,DNAJB9,HSPA2,CEBPG,BCL2,SEL1L,SYVN1,HSP90B1,UBXN4,SREBF1,MBTPS1,PPP1R15A,CEBPA,ATF4,NFE2L2	0.616595	0.108393	#NUM!	HSPA8,CALR,DDIT3,HSPA1A/HSPA1B,CEBPD,EIF2A
Virus Entry via Endocytic Pathways	0.109648	0.0128825	#NUM!	ITGB1,SRC,ITSN1,RRAS,HLA-A,ACTB,HLA-B,RAC3,PRKCZ,PIK3R3,RRAS2,FGFR4,PRKCD,CAV1,TFRC,IRS2,PIK3CB,ACTG2,CXADR	0.00213796	0.000104713	#NUM!	RAC2,FYN,ITSN1,HLA-A,PIK3R1,CLTB,ABL1,HRAS,AP1B1,PRKCZ,ITGA3,FGFR4,CAV1,IRS2,PIK3R2,DNM2,PRKD1,ITGB5,PRKCA,PIK3C2B,AP2M1,GRB2,ACTB,ITGA2,RAC1,PLCG1,AP2S1,PIK3R3,ITGB2,CLTA,PRKCD,PIK3CB,CXADR	0.77983	0.427563	#NUM!	FGFR3,ITGB2,RAC2,HLA-A,IRS1,TFRC,FOLR1
ErbB Signaling	0.246604	0.0630957	#NUM!	PAK4,MAPK1,RRAS,ERBB3,PRKCZ,PIK3R3,FOS,SHC1,PAK1,RRAS2,PRKCD,FGFR4,MAPK10,TGFA,PIK3CB,IRS2	0.00213796	0.000107152	#NUM!	RAF1,PIK3R1,PDPK1,HRAS,PRKCZ,NCK2,SHC1,AKT1,JUN,FGFR4,IRS2,ERBB2,PIK3R2,PRKD1,PRKCA,PIK3C2B,RPS6KB1,PAK4,GRB2,PLCG1,MAPK9,HBEGF,ERBB3,PIK3R3,FOS,FOXO1,NRG3,PRKCD,PAK2,MAPK10,TGFA,PIK3CB	#N/A	#N/A	#N/A	#N/A
Mitotic Roles of Polo-Like Kinase	0.222844	0.0501187	-0.816	SLK,PPP2CB,SMC3,CDC25C,HSP90AB1,PLK2,PTTG1,PPP2R2B,HSP90AA1,CDK1,KIF11,STAG2	0.00229087	0.00011749	-1.698	KIF23,SMC3,ESPL1,CDC20,WEE1,PTTG1,PRC1,CDC7,CCNB2,ANAPC10,PLK1,ANAPC7,CDK1,CDC25B,HSP90B1,PLK4,HSP90AB1,PKMYT1,FBXO5,PPP2R5C,ANAPC11,CDC26,KIF11,CDC25A	0.308319	0.0177828	0	CDC25B,PLK2,PTTG1,CAPN1,CDC7,ANAPC5,PLK1,PPP2R5C,CDC16
Hereditary Breast Cancer Signaling	0.0501187	0.00263027	#NUM!	BARD1,ARID2,DDB2,POLR2B,CCND1,MLH1,PTEN,FANCE,FANCD2,FGFR4,IRS2,CDC25C,RRAS,ACTB,SMARCE1,SMARCD1,RPA1,FANCC,SMARCD3,CDK1,PIK3R3,PALB2,RRAS2,SMARCA2,PIK3CB,UBC,HLTF	0.00245471	0.000131826	#NUM!	GADD45B,PIK3R1,BARD1,HRAS,DDB2,CCND1,MLH1,CHEK1,RAD51,FANCE,FANCB,AKT1,FANCD2,FGFR4,RFC2,IRS2,PIK3R2,BRCA1,BLM,POLR2I,PIK3C2B,HDAC2,GRB2,FANCG,ACTB,WEE1,TUBG1,CDK6,POLR2H,RFC5,SMARCD3,CDK1,PIK3R3,RFC4,H2AFX,MSH6,PIK3CB,SFN,HLTF,FANCA,RFC3,PHF10	0.608135	0.0912011	#NUM!	FAAP100,CDK4,CDK6,RFC5,FANCL,MLH1,CHEK1,FGFR3,RB1,IRS1,CDKN1A,MSH6,RFC3
Prolactin Signaling	0.172187	0.0323594	2.324	MAPK1,RRAS,STAT3,PRKCZ,IRF1,PIK3R3,FOS,SHC1,RRAS2,SP1,PRKCD,FGFR4,SOCS2,PIK3CB,IRS2	0.00275423	0.000151356	2.117	RAF1,FYN,PIK3R1,PDPK1,HRAS,PRKCZ,MYC,SHC1,JUN,FGFR4,SOCS2,IRS2,PIK3R2,PRLR,STAT1,STAT5B,PRKD1,PRKCA,PIK3C2B,GRB2,PLCG1,CEBPB,STAT3,IRF1,PIK3R3,FOS,PRKCD,PIK3CB	#N/A	#N/A	#N/A	#N/A
Neuregulin Signaling	0.0501187	0.00251189	2	ITGB1,SRC,MAPK1,RRAS,ERBB3,CDK5R1,PRKCZ,PTEN,PIK3R3,SHC1,RRAS2,CDK5,HSP90AB1,PRKCD,RPS6KB2,TGFA,HSP90AA1,CDKN1B,RNF41	0.00323594	0.000186209	2.6	RAF1,PIK3R1,PDPK1,HRAS,PRKCZ,MYC,SHC1,ITGA3,HSP90B1,AKT1,CDK5,HSP90AB1,ERRFI1,ERBB2,PIK3R2,STAT5B,PRKD1,PRKCA,RPS6KB1,GRB2,ITGA2,PLCG1,HBEGF,ERBB3,PIK3R3,RPS6,NRG3,PRKCD,TGFA	#N/A	#N/A	#N/A	#N/A
Thrombopoietin Signaling	0.20797	0.0457088	2.309	PIK3R3,SHC1,FOS,RRAS2,MAPK1,RRAS,PRKCD,FGFR4,IRS2,PIK3CB,STAT3,PRKCZ	0.0042658	0.000263027	1.46	PIK3C2B,RAF1,GAB2,GRB2,PIK3R1,HRAS,PLCG1,STAT3,PRKCZ,MYC,PIK3R3,SHC1,FOS,JUN,FGFR4,PRKCD,IRS2,PIK3CB,PIK3R2,STAT1,STAT5B,PRKD1,PRKCA	0.629506	0.202302	-0.816	FGFR3,MYC,GAB2,MAPK1,IRS1,STAT1
Hypoxia Signaling in the Cardiovascular System	0.060256	0.00354813	1.342	NQO1,CSNK1D,CREB3L4,HIF1A,PTEN,UBE2G2,UBE2D2,UBE2L3,HSP90AB1,UBE2H,EDN1,UBE2V1,UBE2E2,HSP90AA1,LDHA	0.0042658	0.000263027	1	UBE2M,UBE2Q1,NQO1,BIRC6,UBE2V2,CREB3L4,HIF1A,UBE2L6,VEGFA,HSP90B1,AKT1,JUN,UBE2H,EDN1,HSP90AB1,UBE2V1,UBE2E2,ATF4,CDC34,LDHA,VHL,UBE2D3,UBE2C	#N/A	#N/A	#N/A	#N/A
Regulation of eIF4 and p70S6K Signaling	0.0776247	0.00562341	2.309	MAPK1,RPS23,EIF2B2,EIF2A,PRKCZ,RPS7,SHC1,EIF1,EIF3D,FGFR4,RPS9,EIF3A,IRS2,ITGB1,EIF3H,RRAS,EIF4G3,AGO2,RPS21,EIF2S2,PIK3R3,PPP2CB,RPS15,RRAS2,PPP2R2B,PIK3CB,EIF1AX,EIF3K	0.00549541	0.000354813	1.147	RAF1,EIF2B4,EIF4EBP2,RPS3A,PIK3R1,RPS23,PDPK1,HRAS,EIF4A2,EIF4G1,EIF2B2,PRKCZ,RPS7,SHC1,ITGA3,AKT1,EIF4G2,EIF3D,FGFR4,RPS9,IRS2,PPP2R5C,PIK3R2,RPS5,RPS24,PABPC1,RPS6KB1,PIK3C2B,EIF3H,GRB2,ITGA2,EIF2B3,EIF4G3,EIF2S3,RPS21,RPS29,RPS6,PIK3R3,EIF3G,RPS15,RPS26,EIF2B5,PIK3CB,EIF3L	#N/A	#N/A	#N/A	#N/A
Huntington's Disease Signaling	0.620869	0.460257	-2.309	MAPK1,PACSIN1,NAPG,POLR2B,CDK5R1,PRKCZ,CTSD,SHC1,GNB4,CDK5,SP1,FGFR4,IRS2,DNAJB1,GNB1L,ATP5J,GLS,CREB3L4,GNG10,PIK3R3,HSPA8,DNAJC5,PRKCD,PIK3CB,UBC,DNM1L,GOSR2	0.00549541	0.000354813	-1.183	HSPA14,SGK1,PIK3R1,CLTB,HRAS,PDPK1,GNB4,NSF,CTSD,FGFR4,TCERG1,ATF4,IRS2,RASA1,PRKD1,DNM2,ATP5J,CAPN5,POLR2I,PIK3C2B,HDAC2,HSPA9,DNM3,POLR2H,CREB3L4,STX1A,GPAA1,TAF9B,PIK3R3,BCL2L1,CLTA,PRKCD,CAPN2,CAPN7,PACSIN1,CASP4,RCOR2,PRKCZ,TGM2,SHC1,DYNC1I2,JUN,AKT1,CDK5,PIK3R2,NAPB,PRKCA,GRB2,RCOR3,SH3GL3,GLS,GNAQ,MAPK9,HIP1,HSPA2,PSME3,SIN3A,PSME1,STX16,PIK3CB,CAPN9,CYCS	#N/A	#N/A	#N/A	#N/A
Small Cell Lung Cancer Signaling	0.0912011	0.00812831	#NUM!	TRAF3,FHIT,NFKB1,CCND1,CDKN2B,SKP2,PTEN,BCL2,PIK3R3,PTK2,CCNE1,FGFR4,BID,PIK3CB,IRS2,CHUK,CDKN1B	0.00724436	0.00047863	#NUM!	PIK3R1,SUV39H1,ABL1,CCND1,CDKN2B,BCL2,MYC,AKT1,FGFR4,BID,IRS2,PIK3R2,CHUK,PIK3C2B,CCNE2,TFDP1,GRB2,CDK6,SIN3A,SKP2,PIK3R3,BCL2L1,PIAS3,CKS1B,PIK3CB,CYCS,CDK2	0.539511	0.0691831	#NUM!	FGFR3,MYC,RB1,CCNE2,CCNE1,IRS1,CDK6,CDK4,CDK2
PTEN Signaling	0.0676083	0.0042658	-2.132	ITGB1,CSNK2A1,MAPK1,RRAS,ILK,NFKB1,CCND1,IGF2R,RAC3,DDR1,PRKCZ,PTEN,BCL2,PTK2,PIK3R3,SHC1,RRAS2,SYNJ1,FGFR4,RPS6KB2,PIK3CB,CHUK,CDKN1B	0.00758578	0.000512861	-1.616	RAC2,RAF1,YWHAH,PIK3R1,TGFBR3,ILK,BMPR2,PDPK1,HRAS,BMPR1B,BCAR1,CCND1,PRKCZ,BCL2,SHC1,ITGA3,AKT1,FGFR4,FOXO3,CHUK,PIK3R2,RPS6KB1,GRB2,ITGA2,RAC1,CNKSR3,IGF2R,DDR1,PIK3R3,BCL2L1,CSNK2A2,FOXO1,INPP5J,PIK3CB,FGFRL1	0.706318	0.298538	1.414	FGFR3,FOXO4,RAC2,GHR,INPP5J,MAPK1,YWHAH,CDKN1A,FGFRL1
HGF Signaling	0.0501187	0.00269153	2.236	ETS1,ITGB1,MAPK1,RRAS,MAP3K1,MAP3K4,MAP3K5,STAT3,RAP1A,CCND1,PRKCZ,PTK2,PIK3R3,FOS,PAK1,ELF3,RRAS2,FGFR4,PRKCD,MAPK10,IRS2,PIK3CB,ELF5	0.00812831	0.000549541	1.257	RAF1,PIK3R1,HRAS,MAP3K4,CCND1,PRKCZ,ITGA3,ELF3,AKT1,JUN,FGFR4,IRS2,PIK3R2,ELF5,PRKD1,PRKCA,MAP3K2,PIK3C2B,GRB2,ITGA2,MAP3K1,RAC1,PLCG1,MAPK9,STAT3,RAP1A,ELF1,PIK3R3,DOCK1,FOS,PRKCD,MAPK10,PIK3CB,CDK2	0.629506	0.161808	-0.707	FGFR3,MAP3K6,MAPK1,IRS1,CDKN1A,MAPK10,MAP3K4,ELF5,CDK2,ELF1
DNA Methylation and Transcriptional Repression Signaling	0.368978	0.164816	#NUM!	SAP18,SAP30,DNMT1,RBBP4	0.00954993	0.000691831	#NUM!	DNMT3B,SAP18,HDAC2,MBD3,RBBP7,MTA2,SAP30,MBD2,DNMT1,SIN3A	0.368978	0.0301995	#NUM!	SAP18,MTA1,MTA2,DNMT1
Purine Nucleotides De Novo Biosynthesis II	0.30761	0.108393	#NUM!	ADSSL1,IMPDH2,PPAT	0.00954993	0.000691831	#NUM!	ADSS,ADSSL1,GMPS,IMPDH1,PAICS,PFAS,GART	0.810588	0.498884	#NUM!	ADSS
FAK Signaling	0.128529	0.0194984	#NUM!	ITGB1,SRC,PAK4,MAPK1,ASAP1,RRAS,ACTB,PTEN,PIK3R3,PTK2,PAK1,RRAS2,WAS,FGFR4,ARHGEF6,PIK3CB,IRS2,ACTG2	0.00977237	0.000724436	#NUM!	RAF1,FYN,PIK3R1,HMMR,PDPK1,HRAS,BCAR1,ITGA3,AKT1,FGFR4,IRS2,PIK3R2,CAPN5,PIK3C2B,PAK4,GRB2,ASAP1,ACTB,ITGA2,RAC1,PLCG1,PIK3R3,DOCK1,TLN2,ARHGEF6,PAK2,PIK3CB,CAPN9,CAPN2,CAPN7	0.671429	0.254097	#NUM!	FGFR3,TLN2,MAPK1,ASAP1,IRS1,ARHGEF7,CAPN1,ARHGEF6
Myc Mediated Apoptosis Signaling	0.335738	0.133352	#NUM!	PIK3R3,SHC1,RRAS2,RRAS,FGFR4,MAPK10,BID,IRS2,PIK3CB,PRKCZ,BCL2	0.0112202	0.000870964	#NUM!	PIK3C2B,YWHAG,YWHAH,YWHAB,GRB2,PIK3R1,HRAS,MAPK9,PRKCZ,BCL2,YWHAQ,MYC,PIK3R3,SHC1,AKT1,FGFR4,MAPK10,BID,IRS2,PIK3CB,CYCS,PIK3R2,SFN	0.671429	0.251768	#NUM!	FGFR3,MYC,YWHAH,IRS1,MAPK10,FAS
Estrogen-mediated S-phase Entry	0.107399	0.0114815	1.134	CCNE1,E2F5,CDKN1B,E2F3,CCND1,CDK1,SKP2	0.011749	0.000933254	-1.265	MYC,CCNA2,CCNE2,TFDP1,RBL1,CCND1,CDK1,E2F2,CDK2,SKP2,CDC25A	0.000295121	6.0256e-07	1.897	MYC,RB1,CCNE2,CCNE1,CDKN1A,CDK4,RBL1,E2F3,E2F2,CDK2
Aldosterone Signaling in Epithelial Cells	0.179887	0.0354813	0.577	NEDD4,MAPK1,HSPH1,SLC12A2,DNAJC12,HSPB8,DNAJC3,HSPD1,DNAJC15,SLC9A1,PRKCZ,PIK3R3,HSPA8,DNAJC5,HSP90AB1,DNAJC4,FGFR4,PRKCD,ITPR3,HSP90AA1,IRS2,PIK3CB,DNAJB1,DNAJC22,PIP4K2A,HSPA4L	0.0154882	0.00125893	2.041	RAF1,ICMT,HSPA14,SGK1,PIK3R1,DNAJC12,HSPB8,PDPK1,DNAJB2,DNAJC15,SLC9A1,PRKCZ,PLCD3,HSP90B1,HSP90AB1,DNAJC4,FGFR4,IRS2,PIK3R2,DNAJC22,PI4KA,PRKD1,HSPA4L,PRKCA,PIK3C2B,NEDD4,DNAJC9,GRB2,HSPA9,PLCG1,HSPD1,DNAJB9,HSPA2,DNAJC11,PIK3R3,DNAJC24,PIP5K1C,PRKCD,DNAJB11,ASIC1,HSPB11,PIK3CB,DNAJB6,PIP4K2C	0.629506	0.134896	-0.447	CRYAB,MAPK1,DNAJC9,SLC12A2,HSPA1A/HSPA1B,HSPA12A,SCNN1A,FGFR3,HSPA8,DNAJC24,HSCB,DNAJC4,IRS1,HSPB11
Glucocorticoid Receptor Signaling	0.0891251	0.00724436	#NUM!	JAK1,MAPK1,GTF2F2,SMAD3,SLPI,GTF2E2,ARID2,POLR2B,NFKB1,FGG,BCL2,HMGB1,SHC1,KAT2B,HSP90AB1,PPP3CB,ANXA1,FGFR4,TGFB2,IRS2,CHUK,FKBP5,TAF2,CREBZF,SRA1,RRAS,ACTB,MAP3K1,SMARCE1,SMARCD1,STAT3,SMARCD3,PIK3R3,HSPA8,FOS,RRAS2,TAF5,SMARCA2,MAPK10,TGFB3,PRKAG2,HSP90AA1,PIK3CB,NRIP1,HLTF	0.0154882	0.00128825	#NUM!	RAF1,YWHAH,HSPA14,PRKAB1,SGK1,SMAD3,PIK3R1,PBX1,HRAS,TSC22D3,PGR,FGFR4,PRKAA1,IRS2,CREBZF,POLR2I,PIK3C2B,CDK7,HSPA9,RAC1,POLR2H,STAT3,SMARCD3,TAF9B,PIK3R3,BCL2L1,TAF5,ERCC3,NCOA1,MAPK10,PHF10,GTF2F2,CCL5,TAF7,BCL2,SHC1,HSP90B1,JUN,AKT1,NFAT5,HSP90AB1,PCK2,FOXO3,TGFB2,CEBPA,CHUK,PIK3R2,STAT5B,STAT1,FKBP5,GTF2H3,SRA1,TAF6,GRB2,TAF5L,ACTB,MAP3K1,MAPK9,CEBPB,HSPA2,FOS,TAF6L,FKBP4,PRKAG2,PIK3CB,PLAU,A…	0.772681	0.384592	#NUM!	YWHAH,MAPK1,PRKAB2,PRKAB1,GTF2F2,SMAD3,HSPA1A/HSPA1B,TSC22D3,PGR,HSPA8,FGFR3,PCK2,VIPR1,IRS1,ANXA1,CDKN1A,MAPK10,TGFB3,STAT1
EGF Signaling	0.166341	0.0295121	1.941	PIK3R3,SHC1,SRC,FOS,CSNK2A1,JAK1,MAPK1,FGFR4,MAP3K1,ITPR3,IRS2,PIK3CB,STAT3	0.0162181	0.00141254	0.853	PIK3C2B,RAF1,RPS6KB1,GRB2,PIK3R1,MAP3K1,HRAS,PLCG1,STAT3,PIK3R3,SHC1,FOS,CSNK2A2,JUN,AKT1,FGFR4,IRS2,PIK3CB,PIK3R2,STAT1,RASA1,PRKCA	#N/A	#N/A	#N/A	#N/A
Prostate Cancer Signaling	0.0776247	0.00537032	#NUM!	MAPK1,KLK3,SRD5A1,RRAS,CREB3L4,NFKB1,CCND1,PTEN,BCL2,PIK3R3,CCNE1,RRAS2,HSP90AB1,FGFR4,HSP90AA1,PIK3CB,IRS2,CHUK,CDKN1B	0.0162181	0.00144544	#NUM!	RAF1,KLK3,PIK3R1,SUV39H1,ABL1,PDPK1,HRAS,CCND1,BCL2,HSP90B1,AKT1,HSP90AB1,FGFR4,ATF4,IRS2,CHUK,PIK3R2,PIK3C2B,CCNE2,TFDP1,GRB2,CREB3L4,SIN3A,PIK3R3,FOXO1,PIK3CB,LEF1,CDK2	0.511682	0.0588844	#NUM!	FGFR3,RB1,CCNE2,CCNE1,MAPK1,IRS1,CDKN1A,NKX3-1,LEF1,CDK2
Renal Cell Carcinoma Signaling	0.0776247	0.00549541	0.577	ETS1,PAK4,MAPK1,RRAS,HIF1A,TCEB2,RAP1A,PIK3R3,FOS,PAK1,RRAS2,FGFR4,TGFA,PIK3CB,IRS2,UBC,FH	0.0162181	0.00147911	-0.243	PIK3C2B,RAF1,PAK4,GRB2,PIK3R1,RAC1,HRAS,HIF1A,TCEB2,RAP1A,PIK3R3,VEGFA,FOS,JUN,AKT1,CUL2,RBX1,FGFR4,PAK2,TGFA,IRS2,PIK3CB,PIK3R2,FH,VHL	#N/A	#N/A	#N/A	#N/A
PDGF Signaling	0.118032	0.0158489	2.183	SRC,CSNK2A1,JAK1,MAPK1,RRAS,MAP3K1,ACP1,STAT3,PIK3R3,FOS,SHC1,RRAS2,SYNJ1,FGFR4,CAV1,PIK3CB,IRS2	0.0169824	0.00154882	0.577	RAF1,PIK3R1,SPHK2,ABL1,HRAS,ACP1,MYC,SHC1,JUN,FGFR4,SPHK1,CAV1,IRS2,PIK3R2,STAT1,RASA1,PRKCA,PIK3C2B,GRB2,MAP3K1,PLCG1,STAT3,PIK3R3,FOS,CSNK2A2,INPP5J,PIK3CB	0.787046	0.468813	-1.633	FGFR3,MYC,INPP5J,MAPK1,IRS1,STAT1
Docosahexaenoic Acid (DHA) Signaling	0.64121	0.501187	#NUM!	PIK3R3,FGFR4,BID,IRS2,PIK3CB,BCL2	0.0169824	0.00158489	#NUM!	PIK3C2B,GRB2,PIK3R1,PDPK1,PNPLA2,APP,BCL2,PIK3R3,BCL2L1,AKT1,FOXO1,FGFR4,BIK,BID,IRS2,PIK3CB,CYCS,PIK3R2	#N/A	#N/A	#N/A	#N/A
ErbB2-ErbB3 Signaling	0.118032	0.0151356	#NUM!	MAPK1,RRAS,ERBB3,STAT3,CCND1,PTEN,PIK3R3,SHC1,RRAS2,SP1,FGFR4,PIK3CB,IRS2,CDKN1B	0.018197	0.0017378	2	PIK3C2B,RAF1,GRB2,PIK3R1,HRAS,PDPK1,ERBB3,STAT3,CCND1,MYC,PIK3R3,SHC1,JUN,AKT1,FOXO1,NRG3,FGFR4,IRS2,PIK3CB,PIK3R2,ERBB2,STAT5B	#N/A	#N/A	#N/A	#N/A
Cyclins and Cell Cycle Regulation	0.197242	0.0398107	2.309	CDKN2C,E2F3,SKP1,CCND1,CDKN2B,CDK1,SKP2,PPP2CB,CCNE1,PPP2R2B,E2F5,TGFB2,TGFB3,CDKN1B	0.0194984	0.00190546	-0.728	RAF1,CCNE2,TFDP1,HDAC2,SUV39H1,CDK7,WEE1,ABL1,CDK6,CDKN2C,CCNB2,SKP1,CDKN2B,CCND1,CDK1,SIN3A,SKP2,CCNA2,CDKN2D,TGFB2,PPP2R5C,E2F2,CDK2,CDC25A	0.197697	0.0074131	2.111	RB1,CCNE2,CCNE1,CDKN1A,CDK6,CDK4,TGFB3,PPP2R5C,E2F3,E2F2,CDK2
Antiproliferative Role of TOB in T Cell Signaling	0.0724436	0.00489779	#NUM!	CCNE1,MAPK1,SMAD3,TGFB3,TGFB2,CDKN1B,SKP1,SKP2	0.020893	0.0020893	#NUM!	PABPC1,CCNA2,CCNE2,PABPC4,SMAD3,TGFB2,CDC34,TWSG1,SKP1,CDK2,SKP2	0.0398107	0.000707946	#NUM!	RB1,CCNE2,CCNE1,MAPK1,SMAD3,TGFB3,CDK2
JAK/Stat Signaling	0.118032	0.0158489	2	STAT6,JAK1,PIAS2,MAPK1,RRAS,STAT3,NFKB1,STAT4,PIK3R3,FOS,SHC1,RRAS2,FGFR4,SOCS2,PIK3CB,IRS2	0.020893	0.00213796	1.4	RAF1,PIAS2,PIK3R1,HRAS,SHC1,AKT1,JUN,FGFR4,CISH,SOCS2,IRS2,PIK3R2,STAT1,STAT5B,PIK3C2B,GRB2,GNAQ,CEBPB,STAT3,PIK3R3,PIAS3,FOS,BCL2L1,PIK3CB,STAT2	#N/A	#N/A	#N/A	#N/A
Ceramide Signaling	0.136773	0.0213796	1.5	TNFRSF1A,RRAS,MAP3K1,CERK,NFKB1,SMPD2,PRKCZ,BCL2,PIK3R3,FOS,PPP2CB,CTSD,RRAS2,FGFR4,PPP2R2B,PIK3CB,IRS2	0.0251189	0.00263027	1.8	RAF1,PIK3R1,SPHK2,HRAS,SMPD1,PRKCZ,BCL2,DIABLO,CTSD,AKT1,JUN,FGFR4,SPHK1,PPP2R5C,IRS2,PIK3R2,NSMAF,TNFRSF11B,PIK3C2B,GRB2,TNFRSF1A,MAP3K1,CERK,PIK3R3,FOS,PIK3CB,CYCS	#N/A	#N/A	#N/A	#N/A
TR/RXR Activation	0.380189	0.17338	#NUM!	UCP2,AKR1C1/AKR1C2,AKR1C3,BCL3,PFKP,ME1,HIF1A,NCOA4,PIK3R3,ENO1,SCARB1,FGFR4,PIK3CB,IRS2	0.0269153	0.00281838	#NUM!	AKR1C3,PIK3R1,ME1,HIF1A,NCOA4,KLF9,SLC16A3,AKT1,SCARB1,FGFR4,FASN,IRS2,PIK3R2,PIK3C2B,UCP2,AKR1C1/AKR1C2,GPS2,GRB2,BCL3,PIK3R3,ENO1,LDLR,SREBF1,DIO1,NCOA1,PIK3CB,ACACA,SYT12	0.772681	0.387258	#NUM!	FGFR3,SLC16A3,UCP2,IRS1,DIO1,BCL3,THRSP
ERK5 Signaling	0.431519	0.240436	1.414	SRC,FOS,RRAS2,RRAS,RPS6KB2,CREB3L4,RPS6KA2,PRKCZ,ELK4	0.0269153	0.00288403	1.069	RPS6KB1,YWHAG,YWHAH,SGK1,YWHAB,GNAQ,HRAS,CREB3L4,PRKCZ,MYC,YWHAQ,FOS,AKT1,MEF2D,FOXO3,ATF4,SFN,WNK1,MAP2K5,MAP3K2	0.833681	0.53827	#NUM!	MYC,YWHAH,GNA12,RPS6KA5
Remodeling of Epithelial Adherens Junctions	0.243781	0.060256	1	SRC,TUBB3,RALA,ARPC1B,ACTB,TUBA4A,TUBA3C/TUBA3D,RAB7A,ZYX,ACTG2,TUBA3E,DNM1L	0.0295121	0.00338844	1.134	TUBA1B,NME1,TUBB3,ARPC5L,TUBB4B,ACTB,TUBG1,RAB7A,TUBA4A,DNM3,RAB5B,TUBB,CDH1,TUBA1A,TUBB6,TUBA3C/TUBA3D,ZYX,TUBA1C,ARPC4,MAPRE3,DNM2	#N/A	#N/A	#N/A	#N/A
tRNA Charging	#N/A	#N/A	#N/A	#N/A	0.0295121	0.00346737	#NUM!	NARS,CARS,WARS,YARS,FARS2,GARS,LARS2,DARS2,SARS2,SARS,VARS,MARS,IARS,EPRS	#N/A	#N/A	#N/A	#N/A
Non-Small Cell Lung Cancer Signaling	0.395367	0.209894	0.302	PIK3R3,FHIT,RRAS2,MAPK1,RRAS,FGFR4,ITPR3,TGFA,IRS2,PIK3CB,CCND1	0.0295121	0.00354813	0	PIK3C2B,RAF1,TFDP1,GRB2,SUV39H1,PIK3R1,ABL1,CDK6,HRAS,PDPK1,PLCG1,CCND1,SIN3A,PIK3R3,AKT1,FGFR4,FOXO3,TGFA,IRS2,PIK3CB,PIK3R2,ERBB2,PRKCA	0.629506	0.187068	-1	FGFR3,RB1,MAPK1,IRS1,CDK6,CDK4,RASSF1
Endometrial Cancer Signaling	0.28119	0.0812831	#NUM!	PIK3R3,RRAS2,MAPK1,RRAS,FGFR4,ILK,IRS2,PIK3CB,CCND1,MLH1,PTEN	0.0295121	0.00354813	#NUM!	PIK3C2B,RAF1,GRB2,PIK3R1,ILK,HRAS,PDPK1,CCND1,MLH1,MYC,PIK3R3,CDH1,AKT1,FGFR4,FOXO3,PIK3CB,IRS2,LEF1,PIK3R2,ERBB2	0.629506	0.192752	#NUM!	FGFR3,MYC,MAPK1,IRS1,LEF1,MLH1
Tetrahydrofolate Salvage from 5,10-methenyltetrahydrofolate	#N/A	#N/A	#N/A	#N/A	0.0295121	0.00354813	#NUM!	MTHFD1L,MTHFD2,MTHFD1,GART	0.676083	0.269153	#NUM!	MTHFD1L
dTMP De Novo Biosynthesis	0.608135	0.436516	#NUM!	TYMS	0.0295121	0.00354813	#NUM!	TYMS,SHMT1,DHFR,SHMT2	0.368978	0.0323594	#NUM!	TYMS,SHMT1
Folate Polyglutamylation	#N/A	#N/A	#N/A	#N/A	0.0295121	0.00354813	#NUM!	MTHFD1L,SHMT1,MTHFD1,SHMT2	0.368978	0.0323594	#NUM!	MTHFD1L,SHMT1
ERK/MAPK Signaling	0.0977237	0.00891251	2.611	MAPK1,PPP1CB,PTK2,SHC1,PAK1,ELF3,FGFR4,PRKAR1B,IRS2,ELF5,PLA2G12A,ETS1,PPARG,ITGB1,SRC,PAK4,RRAS,PLA2G3,PPP1R11,STAT3,CREB3L4,MKNK2,RAP1A,RAC3,PIK3R3,PPP2CB,FOS,RRAS2,H3F3A/H3F3B,PRKCD,PPP2R2B,PRKAG2,PIK3CB	0.0295121	0.00363078	1.809	FYN,RAC2,RAF1,YWHAH,DUSP6,PLA2G10,PPP1R3C,PIK3R1,HRAS,BCAR1,PPP1R14B,MYC,YWHAQ,SHC1,LAMTOR3,ITGA3,ELF3,FGFR4,ATF4,PPP2R5C,IRS2,PIK3R2,STAT1,ELF5,PRKCA,MYCN,PIK3C2B,PAK4,YWHAG,GRB2,YWHAB,ITGA2,PLA2G4C,RAC1,PLA2G3,PLCG1,MKNK2,CREB3L4,STAT3,RAP1A,ELF1,PIK3R3,FOS,DOCK1,TLN2,PRKCD,PAK2,PRKAG2,PIK3CB	0.511682	0.060256	-0.243	MYCN,RAC2,YWHAH,MAPK1,PPP1R3C,DUSP6,PLA2G4C,RPS6KA5,MKNK2,ELF1,MYC,FGFR3,TLN2,IRS1,PRKAR1B,PPP2R5C,STAT1,ELF5
PI3K/AKT Signaling	0.060256	0.00346737	1.877	ITGB1,JAK1,MAPK1,RRAS,ILK,MAP3K5,NFKB1,CCND1,PRKCZ,BCL2,PTEN,PIK3R3,SHC1,PPP2CB,RRAS2,SYNJ1,HSP90AB1,PPP2R2B,RPS6KB2,HSP90AA1,PIK3CB,CHUK,CDKN1B,MCL1	0.0346737	0.00446684	-0.756	RAF1,GAB2,YWHAH,PIK3R1,GDF15,ILK,PDPK1,HRAS,CCND1,PRKCZ,BCL2,YWHAQ,SHC1,ITGA3,HSP90B1,AKT1,HSP90AB1,FOXO3,PPP2R5C,CHUK,PIK3R2,MCL1,RPS6KB1,YWHAG,GRB2,YWHAB,ITGA2,PIK3R3,BCL2L1,FOXO1,INPP5J,PIK3CB,SFN	#N/A	#N/A	#N/A	#N/A
IL-3 Signaling	0.118032	0.0158489	#NUM!	STAT6,JAK1,MAPK1,RRAS,STAT3,PRKCZ,PIK3R3,FOS,SHC1,PAK1,RRAS2,PPP3CB,FGFR4,PRKCD,PIK3CB,IRS2	0.0363078	0.00467735	2	PIK3C2B,RAF1,GAB2,GRB2,PIK3R1,RAC1,HRAS,STAT3,PRKCZ,PIK3R3,FOS,SHC1,JUN,AKT1,FOXO1,FGFR4,PRKCD,IRS2,PIK3CB,PIK3R2,STAT1,STAT5B,PRKD1,PRKCA	#N/A	#N/A	#N/A	#N/A
Renin-Angiotensin Signaling	0.100462	0.00954993	#NUM!	PAK4,MAPK1,RRAS,ADCY3,MAP3K1,STAT3,NFKB1,PRKCZ,PIK3R3,PTK2,FOS,SHC1,PAK1,RRAS2,FGFR4,PRKCD,ITPR3,PRKAR1B,MAPK10,PRKAG2,IRS2,PIK3CB	0.0371535	0.00489779	#NUM!	RAF1,PIK3R1,HRAS,CCL5,PRKCZ,SHC1,JUN,FGFR4,IRS2,PIK3R2,STAT1,PRKD1,PRKCA,PIK3C2B,PAK4,GRB2,ADCY3,MAP3K1,GNAQ,RAC1,PLCG1,MAPK9,STAT3,PIK3R3,ADCY9,FOS,PRKCD,ADCY1,PAK2,MAPK10,PRKAG2,PIK3CB	0.706318	0.306902	#NUM!	FGFR3,ADCY9,MAPK1,IRS1,ADCY3,MAPK10,PRKAR1B,PTGER2,STAT1
Methylglyoxal Degradation I	0.172187	0.0331131	#NUM!	HAGHL,HAGH	0.0371535	0.00489779	#NUM!	HAGHL,HAGH,GLO1	0.629506	0.171396	#NUM!	HAGHL
Dolichyl-diphosphooligosaccharide Biosynthesis	0.52723	0.338844	#NUM!	ALG13,ALG1	0.0380189	0.00501187	#NUM!	ALG14,ALG3,DPM1,DPM2,DPAGT1,ALG8	0.629506	0.141254	#NUM!	ALG14,ALG5
Mechanisms of Viral Exit from Host Cells	0.260615	0.0707946	#NUM!	SNF8,NEDD4,PRKCD,ACTB,VPS36,ACTG2,PDCD6IP,PRKCZ	0.042658	0.0057544	#NUM!	NEDD4,VPS28,ACTB,CHMP4B,SH3GL3,LMNB1,PRKCZ,PRKCD,CHMP4C,LMNB2,SH3GLB2,PDCD6IP,PRKD1,PRKCA	0.785236	0.458142	#NUM!	CHMP6,VPS36,SH3GLB2
VEGF Signaling	0.159221	0.0281838	2.138	SRC,MAPK1,RRAS,ACTB,HIF1A,EIF2B2,EIF2S2,BCL2,PIK3R3,PTK2,SHC1,RRAS2,EIF1,FGFR4,PIK3CB,IRS2,ACTG2,EIF1AX	0.0446684	0.0060256	-0.655	RAF1,EIF2B4,PIK3R1,VEGFB,HRAS,HIF1A,EIF2B2,BCL2,VEGFA,SHC1,AKT1,FGFR4,FOXO3,IRS2,PIK3R2,PRKCA,PIK3C2B,GRB2,ACTB,PLCG1,EIF2B3,EIF2S3,PIK3R3,BCL2L1,FOXO1,EIF2B5,PIK3CB,SFN	#N/A	#N/A	#N/A	#N/A
GDNF Family Ligand-Receptor Interactions	0.247742	0.0645654	1.508	MAPK1,RRAS,PIK3R3,FOS,SHC1,RRAS2,PDLIM7,FGFR4,ITPR3,MAPK10,DOK7,IRS2,PIK3CB	0.0467735	0.00645654	-0.447	PIK3C2B,RAF1,ARTN,GRB2,PIK3R1,RAC1,HRAS,PLCG1,MAPK9,PIK3R3,FOS,SHC1,JUN,PDLIM7,FGFR4,GFRA1,MAPK10,IRS2,PIK3CB,PIK3R2,RET,RASA1	0.808723	0.494311	-2.236	FGFR3,MAPK1,GFRA1,IRS1,MAPK10
Type II Diabetes Mellitus Signaling	0.243781	0.0562341	1	PPARG,MAPK1,TNFRSF1A,PKM,MAP3K1,MAP3K5,NFKB1,SMPD2,PRKCZ,PIK3R3,PRKCD,FGFR4,MAPK10,PRKAG2,SOCS2,IRS2,PIK3CB,CHUK,SLC27A3,ADIPOR2	0.0467735	0.00660693	1	PRKAB1,SLC27A2,PIK3R1,PDPK1,SMPD1,PRKCZ,TRADD,SLC27A5,AKT1,FGFR4,PRKAA1,SOCS2,ACSL4,IRS2,CHUK,PIK3R2,NSMAF,PRKD1,TNFRSF11B,PRKCA,PIK3C2B,TNFRSF1A,GRB2,MAP3K1,MAPK9,CEBPB,PIK3R3,PRKCD,MAPK10,PRKAG2,PIK3CB,SLC27A3,ACSL1	0.758578	0.367282	-1.89	FGFR3,PRKAB2,PRKAB1,MAPK1,IRS1,CD36,MAPK10,ACSL4,SLC27A1
ErbB4 Signaling	0.28774	0.0870964	1.897	PIK3R3,SHC1,RRAS2,MAPK1,RRAS,PRKCD,FGFR4,APH1B,PSEN2,IRS2,PIK3CB,PRKCZ	0.0489779	0.00691831	0.688	PIK3C2B,RAF1,GRB2,PIK3R1,HRAS,PDPK1,PLCG1,NCSTN,PRKCZ,PIK3R3,SHC1,AKT1,NRG3,FGFR4,PRKCD,APH1B,IRS2,PIK3CB,PIK3R2,PRKD1,PRKCA	#N/A	#N/A	#N/A	#N/A
Chronic Myeloid Leukemia Signaling	0.168267	0.0301995	#NUM!	RBL2,MAPK1,MECOM,RRAS,SMAD3,NFKB1,E2F3,CCND1,PIK3R3,RRAS2,FGFR4,E2F5,TGFB3,TGFB2,PIK3CB,IRS2,CHUK,CDKN1B	0.0489779	0.00707946	#NUM!	RAF1,GAB2,SMAD3,PIK3R1,SUV39H1,ABL1,HRAS,RBL1,CCND1,CTBP1,MYC,AKT1,FGFR4,TGFB2,IRS2,PIK3R2,CHUK,STAT5B,E2F2,PIK3C2B,TFDP1,HDAC2,GRB2,CDK6,SIN3A,PIK3R3,BCL2L1,PIK3CB	0.0724436	0.00154882	#NUM!	GAB2,MECOM,MAPK1,SMAD3,CDK6,CDK4,RBL1,E2F3,MYC,FGFR3,RB1,IRS1,CDKN1A,TGFB3,E2F2
GADD45 Signaling	0.348337	0.143549	#NUM!	CCNE1,MAP3K4,CCND1,CDK1	0.057544	0.00870964	#NUM!	PCNA,CCNE2,GADD45B,MAP3K4,BRCA1,CCND1,CDK1,CDK2	0.00794328	7.94328e-05	#NUM!	PCNA,CCNE2,CCNE1,CDKN1A,CDK4,MAP3K4,CDK2
Cell Cycle Regulation by BTG Family Proteins	0.107399	0.0104713	1.633	PPP2CB,CCNE1,PPP2R2B,BTG2,E2F5,BTG1,E2F3,CCND1,NOCT	0.314051	0.125893	-0.816	CCNE2,CNOT7,BTG2,BTG1,PPP2R5C,CCND1,E2F2,CDK2,PRMT1	0.0131826	0.000186209	1.414	RB1,CCNE2,CCNE1,CDK4,BTG1,PPP2R5C,E2F3,E2F2,CDK2
