# Supplementary material for: Tumour kinome re-wiring governs resistance to palbociclib in oestrogen receptor positive breast cancers, highlighting new therapeutic modalities
Source: Oncogene. 2020 Apr 19;39(25):4781–97. doi: 10.1038/s41388-020-1284-6 (PMC7299844; doi:10.1038/s41388-020-1284-6)
Supplement: Supplementary file 9 — Supplementary File S2 [file 41388_2020_1284_MOESM9_ESM.xlsx]

## Sheet: filtered_LTED991RvsLTED
Phosphoproteomics
Group	Proteins	Protein names	Gene names	Positions within proteins	Amino acid	Multiplicity	id	MCF7-LTED	MCF7-LTED	MCF7-LTED	MCF7LTED 991R	MCF7LTED 991R	MCF7LTED 991R	P	Log2(ratio) MCF7LTED 991R-MCF7LTED
Replicate								1	2	3	1	2	3
5	A1L170;A1L170-2	Uncharacterized protein C1orf226	C1orf226	222;265	S	___1	28___1	1.82448	1.5118	1.60495	2.86659	2.84711	3.18323	0.000769	1.31857
8	A1L170;A1L170-2	Uncharacterized protein C1orf226	C1orf226	258;301	S	___1	34___1	0.368286	0.263149	0.750458	1.62737	1.87615	2.15104	0.00254	1.42422
28	A6NDB9	Paralemmin-3	PALM3	260	S	___1	83___1	-3.17976	-3.73043	-3.1222	-1.67154	-1.0382	-0.75203	0.002789	2.19021
40	O00151	PDZ and LIM domain protein 1	PDLIM1	90	S	___1	207___1	0.497152	0.964374	0.056839	-0.81308	-0.84541	-0.79392	0.007266	-1.32359
48	O00231;O00231-2	26S proteasome non-ATPase regulatory subunit 11	PSMD11	14;14	S	___1	233___1	-0.32366	-0.70878	-0.42502	1.17256	1.69344	2.09624	0.001825	2.1399
65	O00515	Ladinin-1	LAD1	272	S	___1	276___1	-1.40534	-1.06975	-0.16359	-2.62322	-1.82562	-1.94827	0.048405	-1.25281
68	O00515	Ladinin-1	LAD1	38	S	___1	280___1	1.67703	1.56323	0.42502	2.3852	2.50169	2.75347	0.03294	1.32503
71	O00515	Ladinin-1	LAD1	485	S	___1	287___1	-1.63558	-1.9388	-2.20916	0.027846	-0.1486	0.516384	0.001351	2.05972
75	O00571-2;O00571;O15523-2;O15523	ATP-dependent RNA helicase DDX3X;ATP-dependent RNA helicase DDX3Y	DDX3X;DDX3Y	578;594;589;592	S	___1	298___1	-1.44758	-1.19986	-1.25517	-2.96711	-3.11135	-2.52598	0.001212	-1.56728
95	O14617-2;O14617-5;O14617-3;O14617;O14617-4	AP-3 complex subunit delta-1	AP3D1	9;9;9;9;9	S	___1	345___1	-1.1926	-1.55776	-1.69662	0.324749	0.539913	-0.71217	0.020893	1.53315
124	O14974-5;O14974-3;O14974-2;O14974	Protein phosphatase 1 regulatory subunit 12A	PPP1R12A	531;562;618;618	S	___1	434___1	1.35332	-0.19693	0.107245	2.64323	3.10769	3.3514	0.007248	2.61289
127	O15013-7;O15013-4;O15013-5;O15013-6;O15013	Rho guanine nucleotide exchange factor 10	ARHGEF10	1221;1255;1259;1283;1284	S	___1	448___1	-0.32597	-0.41706	-1.17258	-1.66012	-1.24136	-2.0726	0.047239	-1.01949
141	O15027-5;O15027;O15027-4;O15027-2;O15027-3	Protein transport protein Sec16A	SEC16A	136;136;136;136;136	S	___1	480___1	-1.64795	-1.00972	-1.29205	-2.10745	-2.84556	-2.57414	0.01368	-1.19248
152	O15084-2;O15084;O15084-4;O15084-1	Serine/threonine-protein phosphatase 6 regulatory ankyrin repeat subunit A	ANKRD28	857;1011;1041;1044	S	___1	533___1	-1.95473	-2.4117	-2.82867	-1.03435	-0.09918	0.267819	0.01033	2.1098
156	O15143	Actin-related protein 2/3 complex subunit 1B	ARPC1B	310	S	___1	555___1	0.038227	-0.21929	-1.03057	0.348054	0.883454	0.937097	0.03911	1.12675
195	O43237-2;O43237	Cytoplasmic dynein 1 light intermediate chain 2	DYNC1LI2	306;383	S	___1	685___1	0.291346	0.503859	-0.93963	-1.17309	-1.82611	-1.82978	0.035444	-1.56152
204	O43318-4;O43318-3;O43318-2;O43318	Mitogen-activated protein kinase kinase kinase 7	MAP3K7	389;389;389;389	S	___1	712___1	-2.51161	-1.82434	-2.60322	-1.61149	-0.87932	-0.72846	0.027848	1.23997
237	O43752	Syntaxin-6	STX6	2	S	___1	792___1	-0.2813	-2.10847	-1.48134	0.670104	0.605835	0.42403	0.026484	1.85702
243	O43852-9;O43852-5;O43852-2;O43852;O43852-4;O43852-3;O43852-12;O43852-13;O43852-14;O43852-7;O43852-11;O43852-8;O43852-10;O43852-6	Calumenin	CALU	44;44;44;44;52;52;44;44;52;44;44;44;44;44	S	___1	812___1	1.642	1.06878	0	2.81262	4.87092	5.27788	0.019304	3.41688
251	O60256-3;O60256-2;O60256;O60256-4	Phosphoribosyl pyrophosphate synthase-associated protein 2	PRPSAP2	198;158;198;112	S	___1	834___1	0	-1.58623	0	-2.37081	-2.41754	-2.17057	0.028493	-1.7909
252	O60264	SWI/SNF-related matrix-associated actin-dependent regulator of chromatin subfamily A member 5	SMARCA5	137	S	___1	835___1	-2.47705	-2.72739	-3.05587	-0.7895	-0.52815	-0.57568	0.000336	2.12233
272	O60343-2;O60343-3;O60343	TBC1 domain family member 4	TBC1D4	588;588;588	S	___1	880___1	0.934929	1.04338	0.888432	-0.80578	-1.3622	-1.37798	0.000383	-2.13756
273	O60343-2;O60343-3;O60343	TBC1 domain family member 4	TBC1D4	591;591;591	S	___1	881___1	0.249323	-0.07113	1.46282	-1.21912	-2.76123	-2.4835	0.015387	-2.70162
274	O60343-2;O60343-3;O60343	TBC1 domain family member 4	TBC1D4	341;341;341	S	___1	882___1	2.06719	2.20357	1.78062	0.537947	0.718628	1.00988	0.002445	-1.26164
282	O60504-2;O60504	Vinexin	SORBS3	6;348	S	___1	903___1	0.24416	0.5389	0.568964	-0.98693	-0.15688	-1.93215	0.047775	-1.476
311	O60934	Nibrin	NBN	397	S	___1	985___1	-1.28711	-1.20475	-1.71149	0.378259	0.951622	1.3468	0.002055	2.29334
339	O75363;O75363-2	Breast carcinoma-amplified sequence 1	BCAS1	552;561	S	___1	1087___1	-2.15977	-1.64634	0	0.317406	0.753913	0.983241	0.045352	1.95356
340	O75369-8;O75369-2;O75369-9;O75369;O75369-7;O75369-5;O75369-4	Filamin-B	FLNB	2138;2083;2096;2107;1927;2107;2107	S	___1	1092___1	-0.65416	-0.67534	-0.16493	0.554071	1.0462	1.34131	0.006467	1.47867
349	O75396	Vesicle-trafficking protein SEC22b	SEC22B	137	S	___1	1123___1	2.24197	2.34968	2.69946	4.11073	3.67208	3.22331	0.013106	1.23834
351	O75420	PERQ amino acid-rich with GYF domain-containing protein 1	GIGYF1	137	S	___1	1144___1	-0.98145	-1.48173	-2.23579	0.692079	0.51103	0.973791	0.004135	2.29196
362	O75533	Splicing factor 3B subunit 1	SF3B1	488	S	___1	1184___1	-2.49151	-2.33066	-1.60501	0	0	0	0.001418	2.14239
403	O94885	SAM and SH3 domain-containing protein 1	SASH1	813	S	___1	1320___1	-1.55294	-2.02175	-2.551	-1.06779	-0.78361	-0.53673	0.018861	1.24586
421	O95071-2;O95071	E3 ubiquitin-protein ligase UBR5	UBR5	327;327	S	___1	1374___1	0.37	-0.04663	-0.48892	1.9011	1.82479	1.94008	0.001482	1.94384
423	O95155-2;O95155;O95155-4	Ubiquitin conjugation factor E4 B	UBE4B	105;105;105	S	___1	1382___1	1.74129	2.1034	1.81563	2.61507	3.10157	3.1699	0.006498	1.0754
427	O95210	Starch-binding domain-containing protein 1	STBD1	211	S	___1	1392___1	-2.04751	-1.19279	-1.1204	0.080928	0.16628	-0.49145	0.019315	1.37215
430	O95235-2;O95235	Kinesin-like protein KIF20A	KIF20A	514;532	S	___1	1402___1	-0.57467	0.102622	-0.12617	-1.21547	-1.08528	-1.31731	0.008682	-1.00661
448	O95425-2;O95425-3;O95425-4;O95425	Supervillin	SVIL	488;887;882;914	S	___1	1451___1	1.3016	-0.00159	-0.16447	1.78113	1.89387	2.02238	0.031636	1.52061
461	O95685	Protein phosphatase 1 regulatory subunit 3D	PPP1R3D	25	S	___1	1506___1	-1.16298	-1.29893	-2.10177	-0.31545	0.044774	0.504124	0.013235	1.59904
475	O95817	BAG family molecular chaperone regulator 3	BAG3	289	S	___1	1555___1	0.848999	1.91253	2.27352	0.383061	-0.00128	0.452286	0.035866	-1.40033
484	Q9NZH5-2;Q9NZH5;O95997	Securin-2;Securin	PTTG2;PTTG1	165;165;165	S	___1	1576___1	-0.34419	0.295436	-0.25592	-1.32009	-1.58561	-1.48144	0.003163	-1.36083
523	P05549-2;P05549-5;P05549-6;P05549;Q92754-2;Q92754;Q6VUC0;Q7Z6R9;Q92481;Q92481-2	Transcription factor AP-2-alpha;Transcription factor AP-2 gamma;Transcription factor AP-2-epsilon;Transcription factor AP-2-delta;Transcription factor AP-2-beta	TFAP2A;TFAP2C;TFAP2E;TFAP2D;TFAP2B	223;217;219;223;67;236;230;223;242;251	S	___1	1684___1	-0.67696	0.169015	0.491013	-1.08533	-1.7449	-2.19364	0.024466	-1.66898
532	P05783;CON__H-INV:HIT000015463	Keratin, type I cytoskeletal 18	KRT18	305;205	S	___1	1711___1	-2.05823	-2.43748	-1.47124	-0.26119	0.279778	0.206794	0.003266	2.06411
548	P06748;P06748-2;P06748-3	Nucleophosmin	NPM1	137;137;137	S	___1	1742___1	-1.02633	0.6071	-0.78499	-1.59192	-2.53984	-3.23019	0.042034	-2.05258
566	P08238	Heat shock protein HSP 90-beta	HSP90AB1	452	S	___1	1798___1	-3.4761	-3.18026	-3.99606	-2.10887	-2.45879	-2.08334	0.007558	1.3338
592	P10636;P10636-9;P10636-2;P10636-6;P10636-3;P10636-5;P10636-8;P10636-4;P10636-7	Microtubule-associated protein tau	MAPT	673;691;267;298;231;325;356;296;327	S	___1	1873___1	-1.28141	-1.90967	-1.42149	0.23319	0.760732	0.88507	0.00143	2.16386
594	P10636;P10636-9	Microtubule-associated protein tau	MAPT	411;411	S	___1	1875___1	1.31431	0.311646	1.10472	2.51954	2.2034	2.30082	0.010979	1.43103
596	P10636;P10636-9;P10636-2;P10636-6;P10636-3;P10636-5;P10636-8;P10636-4;P10636-7	Microtubule-associated protein tau	MAPT	531;549;156;156;120;214;214;185;185	S	___1	1880___1	-1.29435	-2.015	-1.30197	0.249711	0.466131	0.149079	0.002064	1.82541
615	P12270	Nucleoprotein TPR	TPR	2155	S	___1	1938___1	-0.46985	-0.33727	-0.12841	-1.37208	-1.46391	-1.16812	0.001509	-1.02285
617	P12830-2;P12830	Cadherin-1;E-Cad/CTF1;E-Cad/CTF2;E-Cad/CTF3	CDH1	732;793	S	___1	1940___1	-1.76438	-1.04038	-1.73677	-2.95872	-2.55331	-2.59214	0.011675	-1.18755
619	P13489	Ribonuclease inhibitor	RNH1	2	S	___1	1949___1	-2.50317	-3.10155	-2.54047	-1.53327	-1.31162	-0.42444	0.01408	1.62529
620	P13804;P13804-2	Electron transfer flavoprotein subunit alpha, mitochondrial	ETFA	172;123	S	___1	1958___1	1.03006	0.24568	0.139635	1.50409	1.70424	1.69378	0.015705	1.16225
626	P15056	Serine/threonine-protein kinase B-raf	BRAF	446	S	___1	1987___1	1.31042	0.365472	0.609949	1.64408	1.92083	1.93401	0.02301	1.07103
640	P15924;P15924-2;P15924-3	Desmoplakin	DSP	2209;1610;1766	S	___1	2025___1	2.62031	1.84957	1.97052	2.84797	3.29354	4.05693	0.042502	1.25268
654	P16989-2;P16989	Y-box-binding protein 3	YBX3	277;346	S	___1	2060___1	-1.65701	-1.62916	-1.55851	0.304639	0.605812	0.485399	2.3e-05	2.08018
664	P17858;P17858-2	ATP-dependent 6-phosphofructokinase, liver type	PFKL	775;822	S	___1	2105___1	2.12552	1.52699	1.85849	4.00093	4.31694	4.65574	0.000631	2.48753
669	P18206-2;P18206	Vinculin	VCL	579;579	S	___1	2115___1	-1.02101	-1.05193	-0.9307	-1.69626	-2.28517	-2.16236	0.004625	-1.04671
671	P18206-2;P18206	Vinculin	VCL	290;290	S	___1	2118___1	2.22653	1.90129	1.90025	1.09889	0.99865	0.82101	0.001574	-1.0365
677	P18615;P18615-3;P18615-4	Negative elongation factor E	NELFE	165;172;135	S	___1	2140___1	-1.55789	-1.72784	-1.74802	0.46	0.58629	0.638004	9.78e-06	2.23935
700	P19634	Sodium/hydrogen exchanger 1	SLC9A1	796	S	___1	2195___1	-0.21608	-0.53457	0.064298	0.756178	0.990063	1.33185	0.006444	1.25481
724	P21266	Glutathione S-transferase Mu 3	GSTM3	122	S	___1	2254___1	-2.28729	-2.41311	-2.52818	-0.70634	-0.95986	-1.32463	0.001834	1.41259
725	P21266	Glutathione S-transferase Mu 3	GSTM3	2	S	___1	2255___1	-0.72291	0	-1.69194	1.46541	2.20402	2.07379	0.007323	2.71936
744	P22392-2;P22392;O60361	Nucleoside diphosphate kinase B;Putative nucleoside diphosphate kinase	NME2;NME2P1	235;120;105	S	___1	2301___1	0.088588	0.368032	-0.04752	-1.09637	-1.21223	-0.83696	0.001998	-1.18489
745	P22466	Galanin peptides;Galanin;Galanin message-associated peptide	GAL	116	S	___1	2303___1	-0.42082	0.156106	-0.46912	-1.75037	-1.48847	-0.91673	0.022953	-1.14058
749	P23443-3;P23443-5;P23443-2;P23443;P23443-4	Ribosomal protein S6 kinase beta-1	RPS6KB1	374;404;404;427;427	S	___1	2322___1	1.1327	1.41285	0.858438	2.30526	2.43069	2.71764	0.002573	1.34987
753	P23528	Cofilin-1	CFL1	3	S	___1	2335___1	5.26899	5.44395	5.79511	4.81599	3.23351	3.36056	0.032835	-1.69933
754	P23528	Cofilin-1	CFL1	41	S	___1	2337___1	-1.26013	-1.70741	-2.11949	0.896441	0.632021	0.950394	0.0007	2.52196
756	P23588-2;P23588	Eukaryotic translation initiation factor 4B	EIF4B	168;207	S	___1	2341___1	-0.20928	-1.71346	-1.56457	1.34279	1.3725	1.31973	0.006351	2.50745
761	P23588-2;P23588	Eukaryotic translation initiation factor 4B	EIF4B	458;497	S	___1	2353___1	3.01001	3.38206	2.91539	4.61279	5.00291	4.73811	0.000779	1.68212
763	P23588-2;P23588	Eukaryotic translation initiation factor 4B	EIF4B	465;504	S	___1	2355___1	2.26109	2.90566	2.88992	1.06719	0.874462	1.34218	0.003217	-1.59094
778	P25929	Neuropeptide Y receptor type 1	NPY1R	368	S	___1	2405___1	-0.4335	-0.67041	0.730606	2.21197	1.99619	2.58195	0.006841	2.38781
795	P27816;P27816-2;P27816-4	Microtubule-associated protein 4	MAP4	1151;978;871	S	___1	2444___1	-1.12345	-0.65287	-0.50083	-2.20388	-1.48844	-2.69501	0.02609	-1.37006
810	P28290-3;P28290;P28290-2	Sperm-specific antigen 2	SSFA2	737;737;584	S	___1	2467___1	-2.15897	-2.72728	-1.88405	-1.01148	-0.90208	-0.97674	0.006672	1.29334
827	P29692;P29692-2;P29692-3;P29692-4	Elongation factor 1-delta	EEF1D	133;499;109;114	S	___1	2514___1	6.50048	5.73791	6.62196	5.65073	4.75435	4.36854	0.044157	-1.36224
846	P30566-2;P30566	Adenylosuccinate lyase	ADSL	9;9	S	___1	2558___1	1.53706	1.25269	0.491088	0.247061	-0.02146	-0.66992	0.040032	-1.24172
863	P33240-2;P33240	Cleavage stimulation factor subunit 2	CSTF2	507;524	S	___1	2604___1	0.530356	1.5557	1.54729	2.13879	2.79746	2.88872	0.027987	1.39721
882	P35580;P35580-5;P35580-2;P35580-3;P35580-4	Myosin-10	MYH10	1956;1965;1972;1977;1987	S	___1	2662___1	1.26554	0.697378	1.79	0.020597	-0.29283	-0.14023	0.013367	-1.38846
885	P35611;P35611-3;P35612;Q9UEY8-2;Q9UEY8	Alpha-adducin;Beta-adducin;Gamma-adducin	ADD1;ADD2;ADD3	726;757;713;661;693	S	___1	2665___1	-1.02331	-1.06903	-1.97272	0.123411	0.013618	-0.52788	0.02938	1.22473
891	P35659	Protein DEK	DEK	51	S	___1	2678___1	-1.01833	-0.52971	-0.93338	-1.56374	-3.06321	-2.0015	0.042341	-1.38234
938	P42166	Lamina-associated polypeptide 2, isoform alpha;Thymopoietin;Thymopentin	TMPO	351	S	___1	2793___1	2.52195	3.26766	2.78727	2.03532	1.36213	1.5703	0.015179	-1.20305
942	P42224	Signal transducer and activator of transcription 1-alpha/beta	STAT1	727	S	___1	2800___1	-0.63512	-1.39154	-1.03869	0.183998	0.47641	0.940953	0.007426	1.55557
963	P45973	Chromobox protein homolog 5	CBX5	95	S	___1	2871___1	-1.39265	-0.8755	-2.269	0	-0.06868	-0.18303	0.025294	1.42848
976	P46100-4;P46100;P46100-2;P46100-5;P46100-3;P46100-6	Transcriptional regulator ATRX	ATRX	639;677;473;522;560;609	S	___1	2928___1	3.41228	3.24058	3.05508	0.766163	2.01606	0	0.017993	-2.30857
982	P46379-2;P46379;P46379-3;P46379-5	Large proline-rich protein BAG6	BAG6	958;964;994;958	S	___1	2946___1	0.506781	0.907274	1.67982	2.55939	3.27256	3.51732	0.009661	2.08513
988	P46937-6;P46937-7;P46937;P46937-9;P46937-5;P46937-3;P46937-2;P46937-8	Yorkie homolog	YAP1	109;109;109;109;109;109;109;109	S	___1	2983___1	0.999515	0.671902	1.23707	2.00057	2.18644	2.13075	0.00277	1.13642
993	P47736;P47736-3;P47736-4	Rap1 GTPase-activating protein 1	RAP1GAP	484;514;548	S	___1	2993___1	-1.16524	-1.89504	-1.60708	-2.93407	-3.03404	-2.4114	0.012517	-1.23739
999	P48634;P48634-2;P48634-3;P48634-4	Protein PRRC2A	PRRC2A	456;444;456;456	S	___1	3027___1	0.315855	0.390208	0.06007	1.79087	2.03	1.58111	0.000703	1.54528
1017	P49407-2;P49407	Beta-arrestin-1	ARRB1	404;412	S	___1	3082___1	0.52359	0.060645	-0.11066	2.34457	2.18138	1.03301	0.020243	1.69513
1061	P50402	Emerin	EMD	171	S	___1	3212___1	1.39243	0.880366	1.87152	0.342439	-0.41871	-0.54253	0.016282	-1.5877
1089	P52272-2;P52272	Heterogeneous nuclear ribonucleoprotein M	HNRNPM	598;637	S	___1	3309___1	-0.98245	-1.35161	-2.33222	1.53699	1.64195	1.90163	0.001465	3.24895
1091	P52272-2;P52272	Heterogeneous nuclear ribonucleoprotein M	HNRNPM	536;575	S	___1	3311___1	1.52724	2.53236	1.28717	2.76193	2.95855	3.15086	0.041762	1.17486
1092	P52272-2;P52272	Heterogeneous nuclear ribonucleoprotein M	HNRNPM	579;618	S	___1	3312___1	1.68725	0.277605	0.910689	4.25113	3.16402	3.18184	0.009065	2.57382
1093	P52272-2;P52272	Heterogeneous nuclear ribonucleoprotein M	HNRNPM	489;528	S	___1	3313___1	1.76387	0.422234	1.40135	3.58484	3.05838	2.83121	0.012865	1.96233
1108	P52943;P52943-2	Cysteine-rich protein 2	CRIP2	115;189	S	___1	3358___1	3.91536	3.31252	2.67561	4.79347	5.19843	5.55277	0.010996	1.88039
1114	P53396	ATP-citrate synthase	ACLY	481	S	___1	3376___1	1.54765	1.28842	2.322	2.55391	3.08558	3.52011	0.033105	1.33384
1116	P53602	Diphosphomevalonate decarboxylase	MVD	96	S	___1	3380___1	1.36328	0.599327	1.75006	2.32949	2.74886	2.77336	0.019872	1.37969
1138	P55081	Microfibrillar-associated protein 1	MFAP1	94	S	___1	3434___1	-2.01161	-1.74593	-1.7462	-0.6434	-0.66226	-0.81362	0.000404	1.12815
1156	P56211;P56211-2	cAMP-regulated phosphoprotein 19	ARPP19	104;88	S	___1	3504___1	-0.01149	0.503588	1.00693	1.78178	1.56147	2.17473	0.017692	1.33965
1157	P56270-3;P56270;P56270-2	Myc-associated zinc finger protein	MAZ	338;361;361	S	___1	3508___1	-0.71347	-0.98469	-1.23651	-1.64349	-2.56594	-2.02623	0.023142	-1.10033
1174	P60981	Destrin	DSTN	3	S	___1	3551___1	2.4145	2.61826	2.52549	1.33719	0.258121	0.436213	0.005572	-1.84224
1179	P61978;P61978-2;P61978-3	Heterogeneous nuclear ribonucleoprotein K	HNRNPK	379;379;355	S	___1	3563___1	0.428637	0.324913	0.023185	1.00877	1.45537	1.68158	0.008407	1.12299
1187	P62753	40S ribosomal protein S6	RPS6	236	S	___1	3581___1	0.457458	0.350637	0.460679	1.93516	1.39131	3.59537	0.046946	1.88435
1201	P68363;P68363-2;Q71U36-2;Q71U36;Q13748;Q13748-2;Q6PEY2;Q9BQE3	Tubulin alpha-1B chain;Tubulin alpha-1A chain;Tubulin alpha-3C/D chain;Tubulin alpha-3E chain;Tubulin alpha-1C chain	TUBA1B;TUBA1A;TUBA3C;TUBA3E;TUBA1C	48;48;13;48;48;48;48;48	S	___1	3625___1	2.29402	2.76988	2.06912	1.44474	1.29397	1.20713	0.00819	-1.06239
1208	P78345	Ribonuclease P protein subunit p38	RPP38	253	S	___1	3647___1	-2.9603	-3.21877	-3.03509	-1.27834	-1.23052	-1.03458	6.04e-05	1.89024
1241	Q00587-2;Q00587	Cdc42 effector protein 1	CDC42EP1	346;353	S	___1	3761___1	-1.41189	-1.76357	-1.76738	-1.1574	0.059638	0.451761	0.045343	1.43228
1254	Q01105-2	Protein SET	SET	15	S	___1	3797___1	0.875642	0.937609	0.399191	0.241074	-0.68409	-0.50077	0.033287	-1.05208
1267	Q01664	Transcription factor AP-4	TFAP4	139	S	___1	3833___1	-0.68112	-0.9767	-0.98641	-1.54226	-1.82	-2.28221	0.013659	-1.00008
1294	Q04637-6;Q04637-5;Q04637-4;Q04637-3;Q04637;Q04637-9;Q04637-7;Q04637-8	Eukaryotic translation initiation factor 4 gamma 1	EIF4G1	1013;1045;1122;1169;1209;1216;1014;1210	S	___1	3916___1	5.95279	4.56912	4.97168	7.04504	7.04648	7.20308	0.009532	1.93367
1296	Q04637-6;Q04637-5;Q04637-4;Q04637-3;Q04637;Q04637-9;Q04637-7;Q04637-8	Eukaryotic translation initiation factor 4 gamma 1	EIF4G1	881;913;990;1037;1077;1084;882;1078	S	___1	3919___1	0.992206	0	-0.06697	2.25358	2.69364	3.21324	0.005424	2.41174
1300	Q05209-2;Q05209-3;Q05209	Tyrosine-protein phosphatase non-receptor type 12	PTPN12	319;330;449	S	___1	3943___1	-0.96298	-2.08506	-1.26075	-0.1517	0.323578	0.154171	0.013128	1.54495
1306	Q05682-5;Q05682-4			196;202	S	___1	3964___1	0	0	0	-0.96473	-1.70495	-2.19506	0.010541	-1.62158
1337	Q08AD1-2;Q08AD1-3;Q08AD1	Calmodulin-regulated spectrin-associated protein 2	CAMSAP2	1286;1302;1313	S	___1	4069___1	-1.92757	-2.28602	-1.74788	-0.02332	-0.30621	-0.12666	0.000504	1.83509
1338	Q08AD1-2;Q08AD1-3;Q08AD1	Calmodulin-regulated spectrin-associated protein 2	CAMSAP2	1292;1308;1319	S	___1	4070___1	-0.9765	-1.53831	-1.72481	-2.12974	-2.46325	-3.0653	0.032388	-1.13956
1363	Q09666	Neuroblast differentiation-associated protein AHNAK	AHNAK	570	S	___1	4115___1	-1.82291	-1.22566	-0.75896	0.368991	0.36523	1.38511	0.01253	1.97562
1368	Q09666	Neuroblast differentiation-associated protein AHNAK	AHNAK	1068	S	___1	4126___1	-1.98936	-2.86297	-3.80596	-1.07129	-0.04807	-0.05766	0.016248	2.49376
1373	Q12756;Q12756-3;Q12756-2	Kinesin-like protein KIF1A	KIF1A	937;1038;1038	S	___1	4146___1	-0.52749	-0.34787	-0.67763	0.91406	0.785615	0.720377	0.000283	1.32434
1376	Q12774	Rho guanine nucleotide exchange factor 5	ARHGEF5	11	S	___1	4157___1	-0.17458	-0.87561	-1.03087	0.065338	1.3826	0.437718	0.048837	1.32224
1381	Q12792-4;Q12792;Q12792-3	Twinfilin-1	TWF1	45;143;143	S	___1	4182___1	0	0	0	-2.28564	-2.89309	-2.58163	0.000123	-2.58679
1409	Q12888;Q12888-3;Q12888-2	Tumor suppressor p53-binding protein 1	TP53BP1	1462;1467;1467	S	___1	4268___1	-0.2371	0.154952	-0.87533	1.06237	0.938744	0.448073	0.032663	1.13556
1421	Q12923-3;Q12923;Q12923-4	Tyrosine-protein phosphatase non-receptor type 13	PTPN13	1033;1033;1033	S	___1	4309___1	-0.5618	-0.54069	-2.21536	1.22246	0.278552	1.42764	0.034036	2.08217
1443	Q13112	Chromatin assembly factor 1 subunit B	CHAF1B	410	S	___1	4379___1	2.77241	3.31981	3.27681	2.16068	1.9404	2.09329	0.004847	-1.05822
1459	Q13188;Q13188-2	Serine/threonine-protein kinase 3;Serine/threonine-protein kinase 3 36kDa subunit;Serine/threonine-protein kinase 3 20kDa subunit	STK3	316;344	S	___1	4408___1	1.75826	0.963492	1.95363	2.72376	3.34511	3.51924	0.013384	1.63758
1465	Q13207	T-box transcription factor TBX2	TBX2	384	S	___1	4420___1	0.251207	-0.4929	-0.15704	0.738163	0.956091	1.43197	0.016744	1.17498
1472	Q13233	Mitogen-activated protein kinase kinase kinase 1	MAP3K1	292	S	___1	4430___1	0	-0.80775	-0.80452	-1.70334	-2.16502	-2.41248	0.010174	-1.55619
1482	Q13263;Q13263-2;Q9Y3R5-2;Q9Y3R5	Transcription intermediary factor 1-beta;Protein dopey-2	TRIM28;DOPEY2	489;407;610;610	S	___1	4475___1	1.10191	1.31485	1.65064	2.32868	2.42667	2.47559	0.003109	1.05451
1523	Q13442	28 kDa heat- and acid-stable phosphoprotein	PDAP1	178	S	___1	4569___1	-2.12726	-1.37909	-1.34677	-0.93002	-0.32321	-0.35286	0.028409	1.08235
1558	Q13671-2;Q13671	Ras and Rab interactor 1	RIN1	351;351	S	___1	4725___1	-2.25968	-2.19272	-1.88748	-0.84083	-0.78171	-0.24709	0.002516	1.49008
1578	Q14152-2;Q14152	Eukaryotic translation initiation factor 3 subunit A	EIF3A	848;882	S	___1	4812___1	1.62623	1.96593	1.02294	0.0364	-0.64398	-0.31584	0.005496	-1.84617
1581	Q14155-1;Q14155-5	Rho guanine nucleotide exchange factor 7	ARHGEF7	560;645	S	___1	4817___1	-0.51921	-1.55256	-1.31335	-0.03445	0.67236	0.958397	0.018075	1.66047
1589	Q14160;Q14160-2;Q14160-3	Protein scribble homolog	SCRIB	853;772;853	S	___1	4841___1	1.89904	1.85697	1.82074	0.140693	0.686096	-0.83477	0.013926	-1.86158
1623	Q14676-3;Q14676;Q14676-2;Q14676-4	Mediator of DNA damage checkpoint protein 1	MDC1	376;376;376;376	S	___1	4950___1	3.62709	3.57963	4.50836	1.15664	0	0	0.001986	-3.51948
1651	Q14978;Q14978-3;Q14978-2	Nucleolar and coiled-body phosphoprotein 1	NOLC1	686;687;696	S	___1	5038___1	-1.98143	-1.88273	-1.68914	-0.50544	0.031473	0.084536	0.001144	1.72129
1660	Q14980-2;Q14980;Q14980-5	Nuclear mitotic apparatus protein 1	NUMA1	2033;2047;911	S	___1	5050___1	-2.0675	-3.16858	-2.83568	-0.65148	-1.32101	-0.88959	0.010297	1.73656
1661	Q14980-2;Q14980;Q14980-5	Nuclear mitotic apparatus protein 1	NUMA1	1955;1969;833	S	___1	5051___1	0.311904	0.488381	0.326276	0.88774	2.50201	2.90337	0.049608	1.72219
1674	Q15032-2;Q15032-4;Q15032;Q15032-3	R3H domain-containing protein 1	R3HDM1	845;918;973;974	S	___1	5096___1	-0.31818	-1.05166	-0.90559	1.56095	1.2914	0.446121	0.010018	1.85797
1681	Q15054-3;Q15054-2;Q15054	DNA polymerase delta subunit 3	POLD3	352;419;458	S	___1	5116___1	-1.34739	-1.65544	-2.479	-0.63633	-0.8489	-0.84231	0.038087	1.05144
1689	Q15139	Serine/threonine-protein kinase D1	PRKD1	910	S	___1	5133___1	-3.26917	-3.16092	-3.38162	0	0	0	8.62e-07	3.27057
1693	Q15149;Q15149-3;Q15149-2;Q15149-7;Q15149-8;Q15149-9;Q15149-5;Q15149-6;Q15149-4	Plectin	PLEC	4054;3940;3944;3885;3895;3903;3917;3921;3917	S	___1	5146___1	-3.31068	-3.80974	-3.35913	-2.25368	-1.78119	-1.59336	0.00306	1.61711
1698	Q15149	Plectin	PLEC	125	S	___1	5158___1	-1.18537	-0.53169	0.406542	-2.01242	-1.97891	-2.3544	0.02453	-1.6784
1699	Q15149;Q15149-3;Q15149-2;Q15149-7;Q15149-8;Q15149-9;Q15149-5;Q15149-6;Q15149-4	Plectin	PLEC	1732;1618;1622;1563;1573;1581;1595;1599;1595	S	___1	5162___1	-0.06277	-0.73316	-0.34773	1.55505	2.02026	2.13925	0.000973	2.28607
1701	Q15149;Q15149-3;Q15149-2;Q15149-7;Q15149-8;Q15149-9;Q15149-5;Q15149-6;Q15149-4	Plectin	PLEC	4396;4282;4286;4227;4237;4245;4259;4263;4259	S	___1	5168___1	0.650427	0.299413	0.810168	-0.24144	-0.96249	-1.50765	0.01979	-1.49053
1723	Q15390-2;Q15390	Mitochondrial fission regulator 1	MTFR1	86;119	S	___1	5243___1	-0.79337	-1.46738	-0.77928	-0.36301	0.899816	0.529842	0.0354	1.36889
1724	Q15390-2;Q15390	Mitochondrial fission regulator 1	MTFR1	257;290	S	___1	5244___1	1.48263	1.17669	0.84779	3.03001	3.16416	2.98704	0.000583	1.89137
1734	Q15596	Nuclear receptor coactivator 2	NCOA2	493	S	___1	5275___1	-1.1886	-1.99016	-2.21386	-0.78821	-0.31855	-0.42089	0.019721	1.28832
1751	Q15751	Probable E3 ubiquitin-protein ligase HERC1	HERC1	1328	S	___1	5335___1	-1.38407	-0.92672	-0.86707	0.19125	0.153655	0.491363	0.002369	1.33804
1811	Q3KQU3-2;Q3KQU3-4;Q3KQU3	MAP7 domain-containing protein 1	MAP7D1	113;113;113	S	___1	5557___1	0.923817	0.22575	1.19389	2.70782	2.25017	2.22553	0.007963	1.61336
1826	Q4L180-6;Q4L180-5;Q4L180-3;Q4L180-7;Q4L180-2;Q4L180	Filamin A-interacting protein 1-like	FILIP1L	367;537;551;551;791;791	S	___1	5607___1	0.460275	0.18355	0.031418	-1.07498	-1.16022	-0.43463	0.012951	-1.11503
1827	Q4L180-6;Q4L180-5;Q4L180-3;Q4L180-7;Q4L180-2;Q4L180	Filamin A-interacting protein 1-like	FILIP1L	625;795;809;809;1049;1049	S	___1	5608___1	-0.21294	-0.24698	-0.95831	-1.76903	-1.65363	-1.14124	0.027796	-1.04855
1866	Q5JSZ5;Q5JSZ5-5	Protein PRRC2B	PRRC2B	416;416	S	___1	5770___1	-0.43634	-0.3391	-0.98094	0.404351	0.830103	1.09878	0.008667	1.36321
1878	Q5QP82;Q5QP82-2	DDB1- and CUL4-associated factor 10	DCAF10	63;63	S	___1	5813___1	-3.04266	-2.49794	-1.9324	0	0	0	0.001478	2.491
1879	Q5QP82	DDB1- and CUL4-associated factor 10	DCAF10	349	S	___1	5815___1	-1.39224	-1.81537	-2.04454	0	0	0	0.000787	1.75072
1893	Q5T1M5-2;Q5T1M5	FK506-binding protein 15	FKBP15	1154;1164	S	___1	5866___1	1.44735	1.33249	1.878	0.547125	0.540579	0.51007	0.003591	-1.02002
1894	Q5T1R4-2;Q5T1R4	Transcription factor HIVEP3	HIVEP3	720;720	S	___1	5869___1	-1.26734	-1.66801	-2.01431	-0.86698	-0.55324	-0.18162	0.01895	1.11594
1896	Q5T1R4-2;Q5T1R4	Transcription factor HIVEP3	HIVEP3	948;948	S	___1	5872___1	-2.18743	-2.36856	-2.56989	-1.63782	-1.20549	-1.16612	0.005156	1.03882
1975	Q5VZK9-2;Q5VZK9	Leucine-rich repeat-containing protein 16A	LRRC16A	880;880	S	___1	6169___1	-1.68113	-0.59944	0	1.0433	0.979326	0.363921	0.044365	1.5557
1986	Q63HR2-6;Q63HR2;Q63HR2-4;Q63HR2-2	Tensin-like C1 domain-containing phosphatase	TENC1	120;120;130;120	S	___1	6193___1	-1.54621	-1.64119	-2.16392	0.119899	0.250951	0.763562	0.001408	2.16191
1989	Q641Q2-2;Q641Q2	WASH complex subunit FAM21A	FAM21A	909;909	S	___1	6209___1	-0.84367	-0.43303	-1.08483	0.66465	0.590021	1.00856	0.00257	1.54159
1996	Q66K14-2;Q66K14	TBC1 domain family member 9B	TBC1D9B	411;411	S	___1	6231___1	2.24156	1.38305	2.25715	2.66917	3.40456	3.18312	0.035868	1.12503
2007	Q68EM7-6;Q68EM7-5;Q68EM7;Q68EM7-7;Q68EM7-3	Rho GTPase-activating protein 17	ARHGAP17	575;575;575;108;302	S	___1	6283___1	1.36946	1.09015	1.6875	0.546841	-0.54788	-0.44073	0.017045	-1.52963
2020	Q6GQQ9-2;Q6GQQ9	OTU domain-containing protein 7B	OTUD7B	100;100	S	___1	6332___1	-2.92242	-2.78374	-3.05742	-2.16605	-1.80548	-1.3354	0.010402	1.15222
2027	Q6IBW4-2;Q6IBW4;Q6IBW4-4	Condensin-2 complex subunit H2	NCAPH2	262;284;284	S	___1	6358___1	0.755521	0.781553	0.529427	-0.43204	-0.20522	-0.42898	0.000682	-1.04425
2030	Q6IN85-4;Q6IN85-2;Q6IN85	Serine/threonine-protein phosphatase 4 regulatory subunit 3A	SMEK1	502;728;741	S	___1	6367___1	2.94133	3.1325	2.56739	2.12809	1.80622	1.29303	0.018064	-1.13795
2060	Q6P2E9	Enhancer of mRNA-decapping protein 4	EDC4	6	S	___1	6456___1	-0.63457	-1.64137	-1.20834	0.883441	1.64976	2.19532	0.00465	2.7376
2061	Q6P2E9;Q6P2E9-2	Enhancer of mRNA-decapping protein 4	EDC4	879;498	S	___1	6458___1	3.37253	3.06526	3.52041	2.15771	1.86786	1.9454	0.001136	-1.32907
2066	Q6P597;Q6P597-3;Q6P597-2	Kinesin light chain 3	KLC3	466;480;465	S	___1	6470___1	0.18448	-0.94996	-0.55608	0.370725	1.16822	1.76497	0.042089	1.54183
2067	Q6P597;Q6P597-3;Q6P597-2	Kinesin light chain 3	KLC3	173;187;172	S	___1	6474___1	-3.83097	-3.81621	-3.75926	-2.72254	-3.04227	-2.00262	0.017024	1.213
2070	Q6P6C2-3;Q6P6C2	RNA demethylase ALKBH5	ALKBH5	373;384	S	___1	6482___1	0.261829	0.617616	0.18775	-0.82065	-0.60119	-0.91835	0.002203	-1.1358
2104	Q6UUV7-3;Q6UUV7	CREB-regulated transcription coactivator 3	CRTC3	62;62	S	___1	6595___1	0	-0.38152	-0.7779	-1.32687	-1.52061	-1.45532	0.010636	-1.0478
2118	Q6WKZ4-2;Q6WKZ4-3;Q6WKZ4	Rab11 family-interacting protein 1	RAB11FIP1	287;435;435	S	___1	6650___1	-0.59364	-2.2968	-1.66678	0.88266	0.557137	1.22408	0.010702	2.40703
2120	Q6Y7W6;Q6Y7W6-4;Q6Y7W6-5;Q6Y7W6-3	PERQ amino acid-rich with GYF domain-containing protein 2	GIGYF2	201;201;201;223	S	___1	6662___1	-0.05515	-0.39326	0.030536	0.843283	0.863293	1.26413	0.0039	1.12953
2126	Q6ZNC4	Zinc finger protein 704	ZNF704	77	S	___1	6678___1	0.188335	-1.25977	-1.7088	0.808903	0.999905	1.0988	0.030609	1.89595
2142	Q6ZRV2	Protein FAM83H	FAM83H	1098	S	___1	6716___1	0.505776	-0.75118	-0.4847	1.12904	1.16429	1.25048	0.020669	1.42464
2163	Q765P7	MTSS1-like protein	MTSS1L	456	S	___1	6781___1	1.543	1.70738	1.54754	2.95638	2.797	3.1254	0.000238	1.36029
2175	Q7KZI7-13;Q7KZI7-15;Q7KZI7-16;Q7KZI7-14	Serine/threonine-protein kinase MARK2	MARK2	376;409;409;376	S	___1	6819___1	1.04574	0.378911	0.323675	1.55606	2.17046	1.88983	0.011576	1.28934
2223	Q7Z465-3;Q7Z465-2;Q7Z465	Bcl-2/adenovirus E1B 19 kDa-interacting protein 2-like protein	BNIPL	6;6;88	S	___1	6965___1	-2.24525	-2.02926	-1.4001	0.197348	-0.11576	-0.2669	0.003146	1.82977
2231	Q7Z4V5;Q7Z4V5-3;Q7Z4V5-2;Q7Z4V5-4	Hepatoma-derived growth factor-related protein 2	HDGFRP2	454;454;454;454	S	___1	6980___1	3.12392	2.44357	2.28368	3.20454	3.93762	4.07173	0.039683	1.12091
2262	Q86TI0;Q86TI0-2	TBC1 domain family member 1	TBC1D1	627;627	S	___1	7081___1	-0.10863	-0.07207	-0.46246	0.605712	0.55885	1.24661	0.016102	1.01811
2278	Q86UU1-3;Q86UU1-2;Q86UU1	Pleckstrin homology-like domain family B member 1	PHLDB1	430;430;430	S	___1	7152___1	-0.75737	-0.3935	-0.86191	-2.12553	-2.17358	-1.89776	0.001086	-1.3947
2280	Q86UU1-3;Q86UU1-2;Q86UU1	Pleckstrin homology-like domain family B member 1	PHLDB1	419;419;419	S	___1	7156___1	-1.52446	-2.01428	-1.21424	0	0	0	0.002439	1.58433
2283	Q86V48-2;Q86V48-3;Q86V48	Leucine zipper protein 1	LUZP1	440;440;440	S	___1	7166___1	-0.87785	-0.41449	-0.94131	-0.11535	0.743568	1.12631	0.02995	1.3294
2286	Q86V81	THO complex subunit 4	ALYREF	239	S	___1	7171___1	-2.57977	-3.21819	-2.66906	-0.89565	-1.48123	-1.24007	0.003509	1.61669
2311	Q86WB0;Q86WB0-2	Nuclear-interacting partner of ALK	ZC3HC1	394;373	S	___1	7243___1	1.06644	1.71681	0.902829	0.224107	0	-1.15238	0.035656	-1.53812
2316	Q86WB0;Q86WB0-2	Nuclear-interacting partner of ALK	ZC3HC1	359;338	S	___1	7250___1	0.221019	0.812999	-0.278	-1.31089	-0.7792	-1.23926	0.018801	-1.36179
2317	Q86WB0;Q86WB0-2	Nuclear-interacting partner of ALK	ZC3HC1	370;349	S	___1	7251___1	1.9013	1.7483	1.89906	0.668012	1.01313	0.789446	0.000817	-1.02603
2338	Q86YV5	Tyrosine-protein kinase SgK223	SGK223	696	S	___1	7324___1	-1.68801	-1.73266	-1.8289	-1.15367	-0.47188	-0.20172	0.016335	1.14076
2369	Q8IWZ3-6;Q8IWZ3;Q8IWZ3-4	Ankyrin repeat and KH domain-containing protein 1	ANKHD1	1679;1679;1679	S	___1	7433___1	-0.55666	0.536353	-0.14193	-0.74238	-1.2103	-1.30203	0.046752	-1.03082
2370	Q8IX01-4;Q8IX01-3;Q8IX01	SURP and G-patch domain-containing protein 2	SUGP2	315;315;315	S	___1	7443___1	-2.78291	-3.16415	-2.0668	-1.89101	-0.70829	-0.11055	0.045061	1.768
2375	Q8IX90-3;Q8IX90	Spindle and kinetochore-associated protein 3	SKA3	155;155	S	___1	7456___1	-0.67686	-0.57919	-0.39752	-1.47544	-1.69619	-1.49708	0.000738	-1.00504
2376	Q8IXF0-4;Q8IXF0-2;Q8IXF0-3;Q8IXF0	Neuronal PAS domain-containing protein 3	NPAS3	607;609;626;639	S	___1	7458___1	-0.81758	-1.0625	-1.31397	0	0	0	0.001752	1.06468
2407	Q8IYB3;Q8IYB3-2	Serine/arginine repetitive matrix protein 1	SRRM1	756;754	S	___1	7571___1	0.504551	0.08666	-0.03217	1.47998	1.50395	1.28972	0.002165	1.2382
2427	Q8IZP0-2;Q8IZP0-4;Q8IZP0-3;Q8IZP0-5;Q8IZP0-6;Q8IZP0-9;Q8IZP0-12;Q8IZP0	Abl interactor 1	ABI1	290;295;296;291;295;296;340;323	S	___1	7612___1	1.72594	1.71348	1.94691	2.70931	2.85803	3.18089	0.002112	1.12063
2440	Q8N1F8	Serine/threonine-protein kinase 11-interacting protein	STK11IP	788	S	___1	7655___1	-3.65295	-2.30838	-3.36953	0	0	0	0.001608	3.11028
2456	Q8N370-4;Q8N370-2;Q8N370;Q8N370-3	Large neutral amino acids transporter small subunit 4	SLC43A2	137;274;274;274	S	___1	7718___1	-0.00092	0.519749	-0.06083	1.73155	1.34914	2.00336	0.004317	1.54202
2465	Q8N4C8;Q8N4C8-4	Misshapen-like kinase 1	MINK1	701;681	S	___1	7745___1	-1.40647	-1.51608	-1.28334	-0.60846	-0.42118	-0.16136	0.002336	1.00496
2480	Q8N6H7;Q8N6H7-2;Q8N6H7-3	ADP-ribosylation factor GTPase-activating protein 2	ARFGAP2	432;325;163	S	___1	7798___1	2.05138	1.28531	1.58237	3.71236	4.48116	4.5739	0.00176	2.61612
2481	Q8N6H7;Q8N6H7-2	ADP-ribosylation factor GTPase-activating protein 2	ARFGAP2	240;133	S	___1	7802___1	-0.91486	0	-1.64238	0.843068	0.791164	1.36914	0.022039	1.85354
2502	Q8NBJ4-2;Q8NBJ4	Golgi membrane protein 1	GOLM1	177;187	S	___1	7854___1	-0.34991	-0.6526	-0.9238	1.64452	1.14942	0.722374	0.004446	1.81421
2517	Q8NCN4	E3 ubiquitin-protein ligase RNF169	RNF169	403	S	___1	7907___1	-2.34916	-1.76941	-1.82797	-2.80431	-3.03717	-3.28176	0.010019	-1.0589
2532	Q8NDX5-2;Q8NDX5;Q8NDX5-7	Polyhomeotic-like protein 3	PHC3	823;842;854	S	___1	7963___1	-0.28246	-0.2078	-0.32479	0.904162	0.364998	1.04878	0.007745	1.04433
2534	Q8NDX5-2;Q8NDX5;Q8NDX5-7;Q8NDX5-3	Polyhomeotic-like protein 3	PHC3	244;263;275;275	S	___1	7966___1	2.32834	2.72095	1.86156	1.61568	0.261462	0.774588	0.038249	-1.41971
2536	Q8NE71;Q8NE71-2	ATP-binding cassette sub-family F member 1	ABCF1	166;166	S	___1	7972___1	-0.08256	-0.89414	-1.15282	1.24945	1.19937	1.09575	0.004369	1.89136
2541	Q8NEF9	Serum response factor-binding protein 1	SRFBP1	367	S	___1	7981___1	-2.79856	-2.94331	-2.26999	-0.67558	-0.32575	-0.61223	0.000767	2.13276
2548	Q8NEY8-5;Q8NEY8-6;Q8NEY8-8;Q8NEY8-2;Q8NEY8-3;Q8NEY8;Q8NEY8-9	Periphilin-1	PPHLN1	62;62;110;117;55;110;110	S	___1	8004___1	0.316002	-0.08372	-0.34594	1.19987	1.11092	1.32068	0.003472	1.24837
2558	Q8NFC6	Biorientation of chromosomes in cell division protein 1-like 1	BOD1L1	3019	S	___1	8040___1	0.596547	0.839578	1.44777	0.08175	-0.63589	-0.16236	0.021886	-1.20013
2563	Q8NFH8-3;Q8NFH8-2;Q8NFH8-4;Q8NFH8	RalBP1-associated Eps domain-containing protein 2	REPS2	353;354;492;493	S	___1	8050___1	-0.60902	-1.1282	-1.02815	0.680555	0.045372	0.802094	0.007235	1.43113
2572	Q8NHV4-2;Q8NHV4;Q8NHV4-3	Protein NEDD1	NEDD1	308;397;404	S	___1	8080___1	-1.62533	-2.74735	-3.08919	0.013697	0.053312	-0.1618	0.005352	2.45569
2583	Q8TAQ2;Q8TAQ2-2;Q8TAQ2-3	SWI/SNF complex subunit SMARCC2	SMARCC2	347;347;347	S	___1	8110___1	1.25387	1.58919	1.6877	2.30321	2.5476	2.70242	0.004547	1.00749
2594	Q8TBP0;Q8TBP0-3;Q8TBP0-4;Q8TBP0-2	TBC1 domain family member 16	TBC1D16	383;21;22;21	S	___1	8143___1	0.055297	-1.12845	-0.66021	0.527299	0.975515	0.616033	0.025675	1.28407
2604	Q8TCU6;Q8TCU6-3	Phosphatidylinositol 3,4,5-trisphosphate-dependent Rac exchanger 1 protein	PREX1	436;436	S	___1	8177___1	3.14398	2.84081	3.25804	6.17812	5.9414	5.93846	3.76e-05	2.93839
2608	Q8TDB6;Q8TDB6-2	E3 ubiquitin-protein ligase DTX3L	DTX3L	9;9	S	___1	8189___1	0.049669	0.028631	-0.37313	1.2339	0.666445	0.898606	0.008613	1.03126
2609	Q8TDB6	E3 ubiquitin-protein ligase DTX3L	DTX3L	532	S	___1	8191___1	-0.31487	0.063671	-0.66058	0.744213	0.897678	1.04763	0.006111	1.20043
2627	Q8TEM1	Nuclear pore membrane glycoprotein 210	NUP210	1874	S	___1	8266___1	-0.65105	-0.68287	-0.58877	-1.06031	-1.94405	-1.99076	0.028051	-1.02414
2639	Q8TEW0-4;Q8TEW0-11;Q8TEW0-2;Q8TEW0;Q8TEW0-7;Q8TEW0-6;Q8TEW0-3;Q8TEW0-5	Partitioning defective 3 homolog	PARD3	1141;1162;1175;1178;1095;1132;1088;1066	S	___1	8294___1	-0.32903	0	0	1.36613	1.45608	1.49396	0.000182	1.5484
2669	Q8WWI1-3;Q8WWI1-4;Q8WWI1-2;Q8WWI1	LIM domain only protein 7	LMO7	246;246;246;246	S	___1	8448___1	-2.093	-2.75886	-2.65638	-1.14955	-1.02327	-0.89602	0.002525	1.4798
2670	Q8WWI1-3;Q8WWI1-4;Q8WWI1-2;Q8WWI1;Q8WWI1-5	LIM domain only protein 7	LMO7	1176;1510;1510;1510;1225	S	___1	8451___1	1.93783	1.55588	1.16092	2.37614	2.80532	2.89843	0.014413	1.14175
2671	Q8WWI1-3;Q8WWI1-4;Q8WWI1-2;Q8WWI1;Q8WWI1-5	LIM domain only protein 7	LMO7	471;805;805;805;520	S	___1	8452___1	-1.23275	-1.07727	-1.26551	-0.02252	0.945373	1.92981	0.019404	2.14273
2674	Q8WWI1-3;Q8WWI1-4;Q8WWI1-2;Q8WWI1;Q8WWI1-5	LIM domain only protein 7	LMO7	1089;1423;1423;1423;1138	S	___1	8458___1	0.973517	0.388552	0.266181	1.60977	1.62965	1.76314	0.007322	1.12477
2686	Q8WWQ0	PH-interacting protein	PHIP	671	S	___1	8493___1	-0.40242	-0.99851	0	0.43538	1.0044	0.479612	0.032023	1.10677
2689	Q8WX93-8;Q8WX93-3;Q8WX93-2;Q8WX93-9;Q8WX93-5;Q8WX93;Q8WX93-4;Q8WX93-7	Palladin	PALLD	515;739;897;914;897;1121;410;123	S	___1	8506___1	0.338619	0.697939	0.444303	-0.46899	-0.28223	-1.31157	0.024106	-1.18121
2699	Q8WXX5	DnaJ homolog subfamily C member 9	DNAJC9	109	S	___1	8548___1	-0.57299	-2.32371	-1.4049	-0.28987	1.70299	1.82543	0.041951	2.51338
2770	Q92870;Q92870-4;Q92870-2	Amyloid beta A4 precursor protein-binding family B member 2	APBB2	123;123;123	S	___1	8745___1	0.856152	0.265431	1.3227	-0.35422	-0.33362	-0.15113	0.024884	-1.09442
2778	Q92934	Bcl2-associated agonist of cell death	BAD	75	S	___1	8772___1	0.651569	-0.06002	0.338837	1.35387	1.75054	2.04752	0.008096	1.40718
2794	Q96A22	Uncharacterized protein C11orf52	C11orf52	62	S	___1	8826___1	-0.59664	-0.40099	-0.44987	1.00309	0.896821	1.21009	0.000155	1.51917
2827	Q96D71-4;Q96D71-3;Q96D71;Q96D71-2	RalBP1-associated Eps domain-containing protein 1	REPS1	143;143;143;143	S	___1	8926___1	0.947658	0.565822	0.916685	2.5472	2.13972	3.00715	0.00326	1.75464
2834	Q96DR7-3;Q96DR7-4;Q96DR7	Rho guanine nucleotide exchange factor 26	ARHGEF26	80;80;80	S	___1	8953___1	-0.10723	-0.50897	-0.47898	-1.83526	-1.63847	-2.28635	0.002547	-1.55497
2855	Q96EY5-3;Q96EY5	Multivesicular body subunit 12A	MVB12A	170;170	S	___1	8994___1	1.29012	1.38459	1.48055	1.99951	2.71448	3.44961	0.034036	1.33611
2861	Q96FQ6	Protein S100-A16	S100A16	2	S	___1	9012___1	0.831825	1.25792	1.03105	-0.43816	-0.04767	0.478728	0.023562	-1.04263
2871	Q96GV9	UNC119-binding protein C5orf30	C5orf30	167	S	___1	9040___1	-2.13197	-1.95957	-2.54688	-1.11561	-1.11778	-0.84002	0.003821	1.18834
2883	Q96HP0	Dedicator of cytokinesis protein 6	DOCK6	176	S	___1	9083___1	0.634691	0.03477	-0.41314	1.35877	1.40363	1.36126	0.013242	1.28911
2887	Q96I25	Splicing factor 45	RBM17	169	S	___1	9099___1	0.274606	0.005404	-0.45856	0.918536	1.41786	1.46439	0.00865	1.32645
2891	Q96IZ0	PRKC apoptosis WT1 regulator protein	PAWR	231	S	___1	9109___1	1.51355	2.15052	0	4.44679	4.2883	4.70275	0.007389	3.25792
2892	Q96IZ0	PRKC apoptosis WT1 regulator protein	PAWR	233	S	___1	9110___1	0.370757	0.205618	-0.00786	1.22453	1.21797	1.16368	0.000809	1.01255
2933	Q96N67-4;Q96N67-3;Q96N67-5;Q96N67-2;Q96N67-6;Q96N67;Q96N67-7	Dedicator of cytokinesis protein 7	DOCK7	182;182;182;182;182;182;182	S	___1	9278___1	-0.13707	0.415335	0.752856	1.23772	1.84399	1.90437	0.01712	1.31832
2936	Q96NB3	Zinc finger protein 830	ZNF830	351	S	___1	9284___1	1.52249	1.67631	1.16815	-0.23492	-0.79795	0.11578	0.004503	-1.76135
2948	Q96PK6	RNA-binding protein 14	RBM14	618	S	___1	9307___1	-0.83244	-0.67415	-0.81507	0.605713	0.789465	0.900255	0.000102	1.53903
2970	Q96RR4-6;Q96RR4-5;Q96RR4-2;Q96RR4-3;Q96RR4-4;Q96RR4-7;Q96RR4	Calcium/calmodulin-dependent protein kinase kinase 2	CAMKK2	468;468;511;511;468;511;511	S	___1	9389___1	-0.80971	-1.67085	-1.68605	-0.39215	0.003521	-0.22463	0.019062	1.18445
2983	Q96S94-3;Q96S94	Cyclin-L2	CCNL2	108;330	S	___1	9429___1	-0.79842	-1.46483	-1.39813	-0.1556	-0.32892	-0.11219	0.010019	1.02156
2985	Q96SB3	Neurabin-2	PPP1R9B	100	S	___1	9433___1	2.39423	1.64154	1.6063	3.474	4.12716	4.22225	0.004091	2.06045
2989	Q96ST2;Q96ST2-3;Q96ST2-2	Protein IWS1 homolog	IWS1	720;513;395	S	___1	9462___1	0.24553	0.238221	-0.14066	1.43877	1.97511	2.0885	0.001931	1.71976
3026	Q99584	Protein S100-A13	S100A13	32	S	___1	9586___1	1.2779	0.197621	0.365746	1.37109	1.71637	1.98206	0.047028	1.07609
3053	Q99959-2;Q99959	Plakophilin-2	PKP2	151;151	S	___1	9682___1	1.21885	0.042185	0.433956	-0.71448	-1.28889	-1.70638	0.016063	-1.80158
3054	Q99959-2;Q99959	Plakophilin-2	PKP2	251;251	S	___1	9685___1	-0.6007	0.504131	0.174639	-1.90304	-1.51454	-1.18728	0.015735	-1.56098
3056	Q9BPX5	Actin-related protein 2/3 complex subunit 5-like protein	ARPC5L	64	S	___1	9692___1	0.451734	0.716915	0.546716	-0.38374	-0.57383	-0.81043	0.001346	-1.16112
3096	Q9BUA3	Uncharacterized protein C11orf84	C11orf84	308	S	___1	9853___1	2.19037	1.87648	1.60319	0.872859	0.913843	0.838455	0.004042	-1.01496
3104	Q9BV36-2;Q9BV36-3	Melanophilin	MLPH	337;297	S	___1	9895___1	0.493474	-0.03541	-0.94783	1.66888	1.1822	1.6205	0.021069	1.65378
3122	Q9BWU0	Kanadaptin	SLC4A1AP	82	S	___1	9970___1	-0.25622	-0.60117	0.145276	-1.23584	-1.04973	-1.79578	0.022557	-1.12308
3128	Q9BXB4	Oxysterol-binding protein-related protein 11	OSBPL11	181	S	___1	9993___1	1.89181	2.10963	1.73072	0.143806	0.754557	0.982707	0.009345	-1.2837
3134	Q9BXW6-4;Q9BXW6	Oxysterol-binding protein-related protein 1	OSBPL1A	117;499	S	___1	10025___1	-2.86014	-2.14169	-1.52231	0	-0.81058	-0.48047	0.018233	1.74436
3137	Q9BY89;Q9BY89-2	Uncharacterized protein KIAA1671	KIAA1671	1669;176	S	___1	10034___1	-0.96582	-1.36529	-1.64327	-0.23452	-0.30975	0.177049	0.008359	1.20239
3138	Q9BY89	Uncharacterized protein KIAA1671	KIAA1671	508	S	___1	10041___1	-2.88635	-2.43999	-2.28849	-1.46369	-1.60814	-1.39294	0.005266	1.05002
3149	Q9BZ67-2;Q9BZ67-3;Q9BZ67	FERM domain-containing protein 8	FRMD8	383;405;439	S	___1	10068___1	-1.71969	-1.82808	-1.694	-1.19003	-0.4739	-0.20107	0.019429	1.12559
3150	Q9BZD4	Kinetochore protein Nuf2	NUF2	247	S	___1	10073___1	-0.9404	-0.78542	-0.65396	-1.95484	-2.30178	-1.99354	0.000718	-1.29013
3171	Q9C0C2	182 kDa tankyrase-1-binding protein	TNKS1BP1	221	S	___1	10132___1	1.62314	0.85928	0.812041	2.52903	2.76775	2.89658	0.004538	1.63297
3174	Q9C0C2	182 kDa tankyrase-1-binding protein	TNKS1BP1	429	S	___1	10138___1	1.376	0.80626	1.43363	1.97479	2.27359	2.51274	0.01444	1.04841
3177	Q9C0C2;Q9C0C2-2	182 kDa tankyrase-1-binding protein	TNKS1BP1	836;287	S	___1	10149___1	0.821346	0.833253	0.857084	1.99483	2.05739	2.43149	0.000636	1.32401
3181	Q9C0C2;Q9C0C2-2	182 kDa tankyrase-1-binding protein	TNKS1BP1	1158;609	S	___1	10156___1	-1.58573	-1.89455	-1.73027	-1.11979	0.20064	0.395275	0.032084	1.56223
3214	Q9H0B6;Q9H0B6-2	Kinesin light chain 2	KLC2	589;512	S	___1	10256___1	0.104343	-0.07229	-0.79095	0.393004	0.93592	1.1127	0.037795	1.06684
3318	Q9H788-2;Q9H788	SH2 domain-containing protein 4A	SH2D4A	270;315	S	___1	10578___1	2.91962	3.06534	2.77061	1.105	1.14392	1.53908	0.000525	-1.65586
3345	Q9HAU0-5;Q9HAU0-8;Q9HAU0;Q9HAU0-2;Q9HAU0-4;Q9HAU0-6;Q9HAU0-3	Pleckstrin homology domain-containing family A member 5	PLEKHA5	410;302;410;410;410;416;410	S	___1	10676___1	-1.12323	-1.09753	-2.78233	-0.32457	0.817389	1.53313	0.039296	2.34301
3346	Q9HAW4-2;Q9HAW4-3;Q9HAW4	Claspin	CLSPN	1225;1289;1289	S	___1	10678___1	-2.99443	-1.77492	-4.43842	0	0	0	0.016304	3.06925
3354	Q9HB58-2;Q9HB58-5;Q9HB58-3;Q9HB58-7;Q9HB58;Q9HB58-6	Sp110 nuclear body protein	SP110	41;244;244;250;244;244	S	___1	10690___1	0	0	0	-0.66218	-1.06428	-1.27835	0.005172	-1.0016
3355	Q9HB58-2;Q9HB58-5;Q9HB58-3;Q9HB58-7;Q9HB58;Q9HB58-6	Sp110 nuclear body protein	SP110	53;256;256;262;256;256	S	___1	10691___1	-0.78195	0	-0.86017	0.379402	0.503212	0.606389	0.020899	1.04371
3356	Q9HB58-2;Q9HB58-5;Q9HB58-3;Q9HB58-7;Q9HB58;Q9HB58-6;Q9HB58-4	Sp110 nuclear body protein	SP110	177;378;380;386;380;380;79	S	___1	10692___1	0	0	0	-1.63592	-1.8269	-2.11857	0.000187	-1.86046
3364	Q9HC62-2;Q9HC62	Sentrin-specific protease 2	SENP2	334;344	S	___1	10717___1	-0.92831	-2.00046	-1.56297	-0.10171	-0.50484	-0.44764	0.026958	1.14585
3366	Q9HCD6;Q9HCD6-2	Protein TANC2	TANC2	1545;1555	S	___1	10727___1	-0.12193	-0.84362	0	0.305059	0.940744	1.17539	0.037983	1.12891
3381	Q9HCH5;Q9HCH5-13;Q9HCH5-15;Q9HCH5-14;Q9HCH5-6	Synaptotagmin-like protein 2	SYTL2	316;317;174;268;316	S	___1	10768___1	-0.31924	0	0	1.10783	1.29414	1.22385	0.000387	1.31502
3384	Q9HCH5-7;Q9HCH5-8;Q9HCH5-11	Synaptotagmin-like protein 2	SYTL2	241;241;241	S	___1	10780___1	1.5484	1.208	1.15858	2.97425	2.9773	3.11373	0.000195	1.71677
3385	Q9HCH5-7;Q9HCH5-8;Q9HCH5-11	Synaptotagmin-like protein 2	SYTL2	74;74;74	S	___1	10781___1	-1.53222	-2.00814	-2.01247	-0.68761	-0.60933	-0.80735	0.002465	1.14951
3386	Q9HCJ0;Q9HCJ0-2	Trinucleotide repeat-containing gene 6C protein	TNRC6C	1011;1008	S	___1	10784___1	0.436356	0.391141	-0.12167	1.26684	1.6981	1.98491	0.006763	1.41467
3391	Q9HDC5	Junctophilin-1	JPH1	216	S	___1	10807___1	0.616844	0.568946	1.64417	-0.19098	-0.47077	-1.00118	0.024111	-1.49763
3392	Q9NP64-2;Q9NP64-3;Q9NP64	Nucleolar protein of 40 kDa	ZCCHC17	90;106;114	S	___1	10810___1	0.17204	0.186605	0.207815	1.90793	2.26272	2.17327	5.61e-05	1.92582
3395	Q9NPH3	Interleukin-1 receptor accessory protein	IL1RAP	557	S	___1	10819___1	0	0	0	-2.2419	-2.29121	-1.11403	0.008064	-1.88238
3404	Q9NQ84;Q9NQ84-2	G-protein coupled receptor family C group 5 member C	GPRC5C	344;356	S	___1	10836___1	-2.61222	-2.51975	-2.53796	-1.41711	-1.39848	-0.20678	0.018152	1.54919
3443	Q9NS91	E3 ubiquitin-protein ligase RAD18	RAD18	471	S	___1	10967___1	1.48999	1.50569	1.98444	1.1034	-0.09087	-0.04793	0.034153	-1.33851
3444	Q9NSC5-5;Q9NSC5-2;Q9NSC5	Homer protein homolog 3	HOMER3	123;159;159	S	___1	10970___1	0.758127	0.958459	0.643398	2.24201	2.2523	2.10332	0.000169	1.41255
3446	Q9NSI6-3;Q9NSI6-2;Q9NSI6	Bromodomain and WD repeat-containing protein 1	BRWD1	2131;2131;2131	S	___1	10973___1	0	0	0	-0.68676	-1.46417	-1.16539	0.008146	-1.10544
3448	Q9NSK0-5;Q9NSK0;Q9NSK0-3	Kinesin light chain 4	KLC4	489;566;584	S	___1	10978___1	0.193705	-0.04261	0.816528	1.37028	1.40358	1.47106	0.013316	1.09243
3460	Q9NUL7	Probable ATP-dependent RNA helicase DDX28	DDX28	524	S	___1	11014___1	-1.12045	-1.87409	-2.26541	-0.62744	-0.6891	-0.32868	0.027172	1.20491
3483	Q9NWH9;Q9NWH9-3	SAFB-like transcription modulator	SLTM	553;122	S	___1	11072___1	1.98044	1.30147	2.20222	2.66782	3.46349	3.82957	0.02692	1.49225
3494	Q9NY27-2;Q9NY27-3;Q9NY27	Serine/threonine-protein phosphatase 4 regulatory subunit 2	PPP4R2	102;103;159	S	___1	11109___1	-0.47388	-0.92909	-2.05696	0.212209	0.912723	1.46262	0.027377	2.01583
3498	Q9NYB9-3;Q9NYB9-2;Q9NYB9-4;Q9NYB9	Abl interactor 2	ABI2	191;236;236;242	S	___1	11124___1	0.831568	0.685595	0.33775	1.938	2.14706	2.28768	0.001075	1.50594
3516	Q9NYL2	Mitogen-activated protein kinase kinase kinase MLT	ZAK	637	S	___1	11181___1	1.54618	1.61643	1.54382	0.669998	0.217822	0.510132	0.001206	-1.10283
3526	Q9NZ53-2;Q9NZ53	Podocalyxin-like protein 2	PODXL2	460;536	S	___1	11221___1	0	0	0	-2.61576	-2.00213	-2.0283	0.00038	-2.2154
3570	Q9P260;Q9P260-2	LisH domain and HEAT repeat-containing protein KIAA1468	KIAA1468	180;180	S	___1	11352___1	-1.20934	-1.36309	-0.77402	-0.52182	0.240408	-0.02087	0.023533	1.01472
3579	Q9P2B4	CTTNBP2 N-terminal-like protein	CTTNBP2NL	568	S	___1	11387___1	-0.86385	-0.86708	-1.3477	-2.02232	-2.84991	-2.00527	0.017027	-1.26629
3590	Q9P2M7-2;Q9P2M7	Cingulin	CGN	332;332	S	___1	11405___1	-0.26906	-0.2542	0.011411	0.978437	0.540102	1.11456	0.00587	1.04832
3600	Q9UBC2-3;Q9UBC2;Q9UBC2-2;Q9UBC2-4	Epidermal growth factor receptor substrate 15-like 1	EPS15L1	49;49;49;49	S	___1	11440___1	-1.35329	-1.31616	-0.89794	-2.67885	-2.52035	-1.9177	0.012464	-1.18317
3603	Q9UBF8-2;Q9UBF8;Q9UBF8-3	Phosphatidylinositol 4-kinase beta	PI4KB	496;511;179	S	___1	11452___1	1.76797	0.766373	1.64792	-0.31626	-1.62116	-1.25982	0.007988	-2.45983
3610	Q9UBT7-3;Q9UBT7-2;Q9UBT7	Alpha-catulin	CTNNAL1	454;538;538	S	___1	11468___1	-1.62292	-1.708	-0.64044	-3.49421	-3.04143	-2.83076	0.010353	-1.79834
3628	Q9UEY8-2;Q9UEY8	Gamma-adducin	ADD3	649;681	S	___1	11513___1	-0.22775	-0.42165	-0.8906	1.07148	0.873087	0.572776	0.005211	1.35245
3634	Q9UGV2-3;Q9UGV2-2;Q9UGV2	Protein NDRG3	NDRG3	242;319;331	S	___1	11552___1	2.2146	1.59846	1.70331	2.74259	3.43104	3.28858	0.009711	1.31528
3635	Q9UHB6-4;Q9UHB6;Q9UHB6-5;Q9UHB6-2;Q9UHB6-3	LIM domain and actin-binding protein 1	LIMA1	370;369;210;209;67	S	___1	11560___1	1.88733	0.909054	0.837877	2.85859	3.1754	3.32937	0.006428	1.9097
3642	Q9UHB6-4;Q9UHB6;Q9UHB6-5;Q9UHB6-2;Q9UHB6-3	LIM domain and actin-binding protein 1	LIMA1	727;726;567;566;424	S	___1	11575___1	-1.21196	-0.79624	-1.55872	0.2323	1.55407	1.55513	0.009498	2.3028
3651	Q9UHD8;Q9UHD8-7;Q9UHD8-2;Q9UHD8-5	Septin-9	2009-09-01	85;66;67;78	S	___1	11600___1	5.23677	5.23894	5.27311	4.20466	4.08046	4.3176	0.000112	-1.0487
3652	Q9UHD8	Septin-9	2009-09-01	22	S	___1	11601___1	-0.41715	-0.75347	-0.63588	2.02095	1.76252	1.99161	3.88e-05	2.5272
3704	Q9UKA4	A-kinase anchor protein 11	AKAP11	18	S	___1	11758___1	-1.03858	-1.26376	-1.29365	0.359685	0.111422	0.319351	0.000194	1.46215
3705	Q9UKA4	A-kinase anchor protein 11	AKAP11	1171	S	___1	11761___1	-1.39903	-1.57056	-3.54765	-0.57719	0.060652	0.325044	0.046347	2.10858
3739	Q9UKV8-2;Q9UKV8	Protein argonaute-2	AGO2	387;387	S	___1	11837___1	0.342626	-0.79006	0.080874	0.897374	0.943348	1.14957	0.033298	1.11895
3787	Q9UNF1-2;Q9UNF1	Melanoma-associated antigen D2	MAGED2	173;191	S	___1	11993___1	0.539541	0.324707	-0.22313	1.513	1.31657	0.95877	0.019786	1.04907
3790	Q9UNS1-2;Q9UNS1	Protein timeless homolog	TIMELESS	1086;1087	S	___1	11998___1	-0.96509	-0.7278	-0.78103	-2.38958	-2.01004	-1.86435	0.00184	-1.26335
3811	Q9UPQ0-9;Q9UPQ0-8;Q9UPQ0-6;Q9UPQ0-5;Q9UPQ0-10;Q9UPQ0-2;Q9UPQ0-4;Q9UPQ0;Q9UPQ0-3	LIM and calponin homology domains-containing protein 1	LIMCH1	211;218;223;206;377;377;365;377;762	S	___1	12045___1	-0.25514	-1.13924	-1.11799	0.226386	-0.10479	0.673048	0.040198	1.10233
3829	Q9UQ35;Q9UQ35-2	Serine/arginine repetitive matrix protein 2	SRRM2	1404;1404	S	___1	12114___1	0.648335	0.908421	1.32817	2.00513	1.8182	2.28844	0.011077	1.07561
3855	Q9UQ35;Q9UQ35-2	Serine/arginine repetitive matrix protein 2	SRRM2	2449;2031	S	___1	12213___1	3.1593	3.12943	3.21507	4.71087	4.86856	5.03967	6.46e-05	1.7051
3856	Q9UQ35	Serine/arginine repetitive matrix protein 2	SRRM2	2123	S	___1	12218___1	0.633718	0.494907	1.77487	1.97861	2.72655	3.2536	0.037289	1.68509
3862	Q9UQ35;Q9UQ35-2	Serine/arginine repetitive matrix protein 2	SRRM2	1694;1694	S	___1	12243___1	2.60983	2.4986	2.53597	1.36937	1.71441	1.50439	0.000645	-1.01875
3883	Q9UQC2-2;Q9UQC2	GRB2-associated-binding protein 2	GAB2	172;210	S	___1	12368___1	-1.26182	-0.52864	-0.81764	0.332659	0.530092	0.362788	0.00451	1.27788
3901	Q9Y2H5	Pleckstrin homology domain-containing family A member 6	PLEKHA6	314	S	___1	12426___1	-1.6732	-4.85788	-2.71673	-0.3921	0.672513	1.39045	0.027311	3.63956
3902	Q9Y2H5	Pleckstrin homology domain-containing family A member 6	PLEKHA6	842	S	___1	12428___1	0.309656	-0.51458	-1.27671	1.64996	1.25411	1.02577	0.021605	1.80382
3906	Q9Y2H5	Pleckstrin homology domain-containing family A member 6	PLEKHA6	940	S	___1	12434___1	-1.99671	-2.08491	-2.61077	-0.6195	-1.33467	-1.43381	0.0263	1.10147
3914	Q9Y2K6	Ubiquitin carboxyl-terminal hydrolase 20	USP20	333	S	___1	12461___1	-0.573	-1.19567	-0.46055	0.396731	0.389723	0.263145	0.009331	1.09294
3926	Q9Y2W1	Thyroid hormone receptor-associated protein 3	THRAP3	377	S	___1	12492___1	-0.58123	-0.89954	0	0.432832	1.47395	1.34799	0.019909	1.57851
3933	Q9Y2W1	Thyroid hormone receptor-associated protein 3	THRAP3	575	S	___1	12506___1	2.3491	0.186989	0.894157	2.63329	3.66767	3.08637	0.047674	1.9857
3945	Q9Y3E7-2;Q9Y3E7-4;Q9Y3E7;Q9Y3E7-3	Charged multivesicular body protein 3	CHMP3	134;160;200;229	S	___1	12553___1	0.252804	-1.06669	-0.75275	1.05734	1.08485	1.56503	0.015084	1.75795
3960	Q9Y3Z3-3;Q9Y3Z3-4;Q9Y3Z3-2;Q9Y3Z3	Deoxynucleoside triphosphate triphosphohydrolase SAMHD1	SAMHD1	33;33;33;33	S	___1	12603___1	-0.78228	0	0	1.79685	1.83509	2.21497	0.001654	2.20973
3979	Q9Y4F5-3;Q9Y4F5-2;Q9Y4F5	Centrosomal protein of 170 kDa protein B	CEP170B	970;1040;1040	S	___1	12665___1	-1.30346	-1.74708	-1.10735	0.79887	0.828449	1.43052	0.001003	2.40524
3983	Q9Y4F5-3;Q9Y4F5-2;Q9Y4F5	Centrosomal protein of 170 kDa protein B	CEP170B	1129;1199;1199	S	___1	12675___1	-1.07469	-0.99784	-1.12282	0.554065	0.346307	0.976789	0.000864	1.69084
3984	Q9Y4H2	Insulin receptor substrate 2	IRS2	560	S	___1	12684___1	1.54546	1.84154	1.95367	0.624493	0.596545	0.545964	0.000655	-1.19122
3985	Q9Y4H2	Insulin receptor substrate 2	IRS2	306	S	___1	12686___1	0	0.089093	-0.01175	-1.411	-1.78406	-1.70834	0.000149	-1.66025
3986	Q9Y4H2	Insulin receptor substrate 2	IRS2	365	S	___1	12688___1	1.5883	1.32251	1.00534	-0.3845	0.364238	-0.08003	0.008235	-1.33882
4011	Q9Y5K6	CD2-associated protein	CD2AP	256	S	___1	12769___1	-2.60122	-3.15927	-4.15703	-0.56148	-0.61634	-0.62808	0.004039	2.70387
4034	Q9Y6D6	Brefeldin A-inhibited guanine nucleotide-exchange protein 1	ARFGEF1	1079	S	___1	12863___1	2.27417	1.09126	1.76467	4.55997	4.40032	4.64968	0.00128	2.82662
4035	Q9Y6D6	Brefeldin A-inhibited guanine nucleotide-exchange protein 1	ARFGEF1	1569	S	___1	12868___1	0.826512	-0.79587	1.26325	2.02377	2.81981	3.3877	0.035479	2.31246
4067	O15551	Claudin-3	CLDN3	204	T	___1	13145___1	0.97423	0.698415	0	1.76677	1.39966	1.83905	0.025606	1.11095
4086	O95365	Zinc finger and BTB domain-containing protein 7A	ZBTB7A	405	T	___1	13275___1	-1.43447	-0.58914	-1.76673	0	0	0	0.02267	1.26344
4105	P12107-4;P12107-3;P12107;P12107-2	Collagen alpha-1(XI) chain	COL11A1	457;534;573;585	T	___1	13364___1	-0.04649	0.483075	0.70809	-0.44724	-0.94447	-0.54495	0.019147	-1.02711
4119	P19338	Nucleolin	NCL	76	T	___1	13412___1	-0.05363	1.0253	1.02804	-0.3551	-0.32001	-0.53305	0.043206	-1.0693
4151	P50548;P50548-2	ETS domain-containing transcription factor ERF	ERF	526;451	T	___1	13622___1	-0.10531	0.045435	-0.84007	-1.31385	-1.22255	-1.46698	0.021587	-1.03448
4163	P58107	Epiplakin	EPPK1	1543	T	___1	13679___1	-0.26666	0.571701	-0.45685	3.47761	2.55004	2.60043	0.002575	2.92663
4175	P80723-2;P80723	Brain acid soluble protein 1	BASP1	36;36	T	___1	13705___1	0.626675	0.650446	1.17838	-1.03948	-1.7264	-1.11018	0.001724	-2.11052
4199	Q13501;Q13501-2	Sequestosome-1	SQSTM1	269;185	T	___1	13852___1	0.467716	0.821028	0.359411	-0.88377	-0.55272	-0.75557	0.001645	-1.28007
4201	Q13557;Q13557-6;Q13557-11;Q13557-10;Q13557-3;Q13557-12;Q13557-8	Calcium/calmodulin-dependent protein kinase type II subunit delta	CAMK2D	337;351;362;351;348;337;337	T	___1	13871___1	-1.18928	0	-1.18994	2.84958	2.7189	2.01242	0.00219	3.32004
4202	Q13557;Q13557-6;Q13557-11;Q13557-10;Q13557-3;Q13557-12;Q13557-8;Q9UQM7;Q9UQM7-2;Q13557-4;Q13557-5;Q13557-9	Calcium/calmodulin-dependent protein kinase type II subunit delta;Calcium/calmodulin-dependent protein kinase type II subunit alpha	CAMK2D;CAMK2A	287;287;287;287;287;287;287;286;286;287;287;287	T	___1	13872___1	0.412564	-0.96967	-0.95232	2.85192	2.32641	3.29266	0.003436	3.3268
4215	Q15149;Q15149-3;Q15149-2;Q15149-7;Q15149-8;Q15149-9;Q15149-5;Q15149-6;Q15149-4	Plectin	PLEC	4030;3916;3920;3861;3871;3879;3893;3897;3893	T	___1	13961___1	-0.19381	-0.72187	-1.2417	1.8513	1.73015	2.14477	0.001295	2.62787
4281	Q8NFA0	Ubiquitin carboxyl-terminal hydrolase 32	USP32	1326	T	___1	14426___1	1.51019	1.34785	2.23139	0.393133	0.594029	0.515085	0.012595	-1.19573
4286	Q8WWI1-3;Q8WWI1-4;Q8WWI1-2;Q8WWI1;Q8WWI1-5	LIM domain only protein 7	LMO7	598;932;932;932;647	T	___1	14491___1	-3.42298	-2.70756	-2.86665	-1.83379	-1.36735	-0.75389	0.011541	1.68072
4293	Q96B36;Q96B36-3;Q96B36-2	Proline-rich AKT1 substrate 1	AKT1S1	246;266;116	T	___1	14545___1	3.22995	3.46666	3.9243	1.74233	2.58518	1.95138	0.011239	-1.44734
4346	Q9UJU6-5;Q9UJU6;Q9UJU6-4;Q9UJU6-6;Q9UJU6-2;Q9UJU6-3	Drebrin-like protein	DBNL	188;291;197;243;292;300	T	___1	14937___1	-1.33529	-0.77237	-0.67073	1.55007	1.20736	1.97613	0.001178	2.50399
4379	Q9Y3Z3-3;Q9Y3Z3-4;Q9Y3Z3-2;Q9Y3Z3	Deoxynucleoside triphosphate triphosphohydrolase SAMHD1	SAMHD1	522;557;568;592	T	___1	15106___1	0.9088	0.764966	-0.14213	1.42391	2.18897	1.96487	0.027939	1.3487
4428	O15440-5;O15440	Multidrug resistance-associated protein 5	ABCC5	505;505	S	___2	629___2	-1.44988	-1.26171	-1.59097	-0.12898	-0.4229	-0.23087	0.000799	1.17327
4429	O15440-5;O15440	Multidrug resistance-associated protein 5	ABCC5	509;509	S	___2	630___2	-1.44988	-1.26171	-1.59097	-0.12898	-0.4229	-0.23087	0.000799	1.17327
4516	O95817	BAG family molecular chaperone regulator 3	BAG3	279	S	___2	1548___2	4.03902	5.14224	4.83724	3.46821	2.89044	3.26469	0.016665	-1.46506
4517	O95817	BAG family molecular chaperone regulator 3	BAG3	289	S	___2	1555___2	1.62143	1.6824	2.35517	0.524339	0.104664	0.028527	0.004052	-1.66716
4545	P10644-2;P10644	cAMP-dependent protein kinase type I-alpha regulatory subunit;cAMP-dependent protein kinase type I-alpha regulatory subunit, N-terminally processed	PRKAR1A	83;83	S	___2	1886___2	-1.46123	-0.38109	-0.04382	1.36503	2.05179	1.7713	0.007495	2.35809
4553	P17275	Transcription factor jun-B	JUNB	259	S	___2	2078___2	-0.80328	-0.65552	-0.38315	0.282868	0.900898	0.648046	0.004898	1.22459
4639	P49585	Choline-phosphate cytidylyltransferase A	PCYT1A	329	S	___2	3091___2	2.01467	1.89322	2.97516	3.16208	3.39019	3.64149	0.04036	1.10357
4640	P49585	Choline-phosphate cytidylyltransferase A	PCYT1A	331	S	___2	3092___2	2.01467	1.89322	2.97516	3.16208	3.39019	3.64149	0.04036	1.10357
4705	Q09666	Neuroblast differentiation-associated protein AHNAK	AHNAK	5780	S	___2	4107___2	-0.60272	-0.67273	-0.79829	0.495325	0.332204	1.63777	0.021797	1.51301
4706	Q09666	Neuroblast differentiation-associated protein AHNAK	AHNAK	5782	S	___2	4108___2	-0.60272	-0.67273	-0.79829	0.495325	0.332204	1.63777	0.021797	1.51301
4894	Q6PJG2	ELM2 and SANT domain-containing protein 1	ELMSAN1	700	S	___2	6519___2	-1.54616	-2.12245	-1.52575	0.306574	-0.30743	-0.11392	0.003151	1.6932
4980	Q8IYB3;Q8IYB3-2	Serine/arginine repetitive matrix protein 1	SRRM1	393;392	S	___2	7541___2	3.70853	3.33168	4.26201	2.55727	3.055	2.19706	0.033842	-1.1643
5013	Q8ND56-2;Q8ND56;Q8ND56-3	Protein LSM14 homolog A	LSM14A	183;183;142	S	___2	7920___2	2.87776	2.57411	2.55253	3.23092	4.33335	4.53008	0.030965	1.36332
5014	Q8ND56-2;Q8ND56	Protein LSM14 homolog A	LSM14A	178;178	S	___2	7921___2	2.87776	2.57411	2.55253	3.23092	4.33335	4.53008	0.030965	1.36332
5016	Q8NDX5-2;Q8NDX5;Q8NDX5-7	Polyhomeotic-like protein 3	PHC3	597;616;628	S	___2	7969___2	1.72805	1.13199	2.29313	0.662758	0.618416	-0.0273	0.03203	-1.29977
5034	Q8TD16;Q8TD16-2	Protein bicaudal D homolog 2	BICD2	568;568	S	___2	8184___2	1.91553	1.99884	2.00455	0.295866	-0.33106	-0.93594	0.002996	-2.29668
5058	Q8WXI9	Transcriptional repressor p66-beta	GATAD2B	129	S	___2	8538___2	-1.69068	-0.92119	-1.2805	0	0	0	0.004295	1.29746
5059	Q92466-3;Q92466-2;Q92466-5;Q92466-4;Q92466	DNA damage-binding protein 2	DDB2	24;24;24;24;24	S	___2	8581___2	0.435736	-0.36269	-0.05327	-0.99588	-1.15101	-1.15931	0.009661	-1.10866
5060	Q92466-3;Q92466-2;Q92466-5;Q92466-4;Q92466	DNA damage-binding protein 2	DDB2	26;26;26;26;26	S	___2	8582___2	0.435736	-0.36269	-0.05327	-0.99588	-1.15101	-1.15931	0.009661	-1.10866
5075	Q96B23-2;Q96B23	Uncharacterized protein C18orf25	C18orf25	143;143	S	___2	8856___2	-0.68412	-0.86622	-0.71839	0.330872	0.649952	0.625616	0.00038	1.29172
5104	Q96N67-4;Q96N67-3;Q96N67-5;Q96N67-2;Q96N67-6;Q96N67	Dedicator of cytokinesis protein 7	DOCK7	1392;1392;1401;1423;1423;1432	S	___2	9279___2	-0.91241	-1.50446	-1.08028	0.181574	0.311824	0.63595	0.002256	1.54217
5105	Q96N67-4;Q96N67-3;Q96N67-5;Q96N67-2;Q96N67-6;Q96N67	Dedicator of cytokinesis protein 7	DOCK7	1398;1398;1407;1429;1429;1438	S	___2	9280___2	-0.91241	-1.50446	-1.08028	0.181574	0.311824	0.63595	0.002256	1.54217
5140	Q9BRD0;Q9BRD0-2	BUD13 homolog	BUD13	163;163	S	___2	9738___2	0.838448	0.753635	0.288828	-0.77423	-0.1523	-1.22603	0.019323	-1.34449
5255	Q9NYF8-3;Q9NYF8-2;Q9NYF8;Q9NYF8-4	Bcl-2-associated transcription factor 1	BCLAF1	832;881;883;710	S	___2	11163___2	-1.53659	-2.16116	-2.7155	-0.06032	0.232226	-0.05171	0.003535	2.17781
5256	Q9NYF8-3;Q9NYF8-2;Q9NYF8;Q9NYF8-4	Bcl-2-associated transcription factor 1	BCLAF1	833;882;884;711	S	___2	11164___2	-1.53659	-2.16116	-2.7155	-0.06032	0.232226	-0.05171	0.003535	2.17781
5393	Q9UQ35;Q9UQ35-2	Serine/arginine repetitive matrix protein 2	SRRM2	1112;1112	S	___2	12330___2	1.25344	0.81934	0.720197	1.61097	2.05849	2.33731	0.016071	1.07127
5451	P17275	Transcription factor jun-B	JUNB	255	T	___2	13394___2	-0.80328	-0.65552	-0.43632	0.282868	0.900898	0.648046	0.003995	1.24231
5472	Q14676-3;Q14676;Q14676-2;Q14676-4	Mediator of DNA damage checkpoint protein 1	MDC1	448;448;448;448	T	___2	13926___2	1.00628	1.09631	1.91766	0.442463	-1.01061	-0.01043	0.041586	-1.53294
5473	Q14676-3;Q14676;Q14676-2;Q14676-4	Mediator of DNA damage checkpoint protein 1	MDC1	455;455;455;455	T	___2	13928___2	1.00628	1.09631	1.71048	0.442463	0.045839	0.01635	0.013324	-1.10281
5488	Q6PJG2	ELM2 and SANT domain-containing protein 1	ELMSAN1	704	T	___2	14171___2	-1.54616	-2.12245	-1.52575	0.306574	-0.30743	-0.11392	0.003151	1.6932
5507	Q8NDX5-2;Q8NDX5;Q8NDX5-7	Polyhomeotic-like protein 3	PHC3	590;609;621	T	___2	14418___2	1.72805	1.13199	2.29313	0.662758	0.618416	-0.0273	0.03203	-1.29977
5511	Q8TD16;Q8TD16-2	Protein bicaudal D homolog 2	BICD2	573;573	T	___2	14452___2	1.91553	1.99884	2.00455	0.231013	-0.47925	-0.93594	0.002253	-2.3677
5522	Q9BRD0;Q9BRD0-2	BUD13 homolog	BUD13	159;159	T	___2	14680___2	0.838448	0.753635	0.288828	-0.77423	-0.1523	-1.22603	0.019323	-1.34449
5589	P49585	Choline-phosphate cytidylyltransferase A	PCYT1A	323	S	___3	3098___3	-0.27102	-0.3634	0.128189	0.579239	2.5356	2.25273	0.035745	1.95793
5625	Q13595	Transformer-2 protein homolog alpha	TRA2A	96	S	___3	4681___3	2.2269	2.5294	2.39769	2.78673	3.65303	3.90645	0.038433	1.06407
5626	Q13595	Transformer-2 protein homolog alpha	TRA2A	98	S	___3	4682___3	2.2269	2.5294	2.39769	2.78673	3.65303	3.90645	0.038433	1.06407
5627	Q13595	Transformer-2 protein homolog alpha	TRA2A	100	S	___3	4683___3	2.2269	2.5294	2.39769	2.78673	3.65303	3.90645	0.038433	1.06407
5632	Q14004-2;Q14004	Cyclin-dependent kinase 13	CDK13	348;348	S	___3	4763___3	1.85727	1.21006	1.2998	0	0.32908	0.710723	0.018362	-1.10911
5644	Q5T200-2;Q5T200	Zinc finger CCCH domain-containing protein 13	ZC3H13	316;316	S	___3	5877___3	0.702389	0.054859	0	1.13846	1.42551	1.40337	0.01177	1.07003

## Sheet: filtered_MCF7991RvsMCF7
Phosphoproteomics
Group	Proteins	Protein names	Gene names	Positions within proteins	Amino acid	Multiplicity	id	WTMCF7	WTMCF7	WTMCF7	WTMCF7 991R	WTMCF7 991R	WTMCF7 991R	P	Log2(ratio) wtMCF7991R-wtMCF7
Replicate								1	2	3	1	2	3
2004	Q68CZ2;Q68CZ2-2	Tensin-3	TNS3	776;536	S	___1	6265___1	-2.15984	-0.872504	-3.60722	1.02767	1.738	0	0.0287034	3.13508
2376	Q8IXF0-4;Q8IXF0-2;Q8IXF0-3;Q8IXF0	Neuronal PAS domain-containing protein 3	NPAS3	607;609;626;639	S	___1	7458___1	-3.14997	-2.93634	-3.10054	0	0	0	1.18227e-06	3.06228
1645	Q14847;Q14847-3;Q14847-2	LIM and SH3 domain protein 1	LASP1	146;90;146	S	___1	5025___1	2.81921	2.43889	1.47559	5.43154	5.6047	4.34953	0.00676406	2.88403
4382	Q9Y4K1	Absent in melanoma 1 protein	AIM1	525	T	___1	15123___1	-2.56919	-2.39841	-2.96659	0	0	0	9.58216e-05	2.64473
349	O75396	Vesicle-trafficking protein SEC22b	SEC22B	137	S	___1	1123___1	0	0.858727	-0.320446	2.44161	3.24226	2.78812	0.00329403	2.64457
2223	Q7Z465-3;Q7Z465-2;Q7Z465	Bcl-2/adenovirus E1B 19 kDa-interacting protein 2-like protein	BNIPL	6;6;88	S	___1	6965___1	-2.70288	-1.9203	-3.13167	0	0	0	0.00188287	2.58495
2214	Q7Z434;Q7Z434-4	Mitochondrial antiviral-signaling protein	MAVS	222;81	S	___1	6945___1	0.545532	-1.01356	0	2.14157	2.60287	2.53743	0.0057172	2.5833
2344	Q8IUC4-2;Q8IUC4;A8MT19	Rhophilin-2;Putative rhophilin-2-like protein RHPN2P1	RHPN2;RHPN2P1	491;642;539	S	___1	7340___1	-2.95067	-2.71354	-2.17729	0.0228973	0.00572441	-0.257791	0.000499402	2.53744
2242	Q7Z5L9-2;Q7Z5L9	Interferon regulatory factor 2-binding protein 2	IRF2BP2	240;240	S	___1	7011___1	-0.362928	1.09444	-0.646906	3.1319	3.34671	1.1798	0.0448132	2.5246
2477	Q8N5J2;Q8N5J2-3;Q8N5J2-2;Q8N5J2-4	Protein FAM63A	FAM63A	441;489;299;346	S	___1	7785___1	-3.97651	-3.12647	-2.58945	0	-2.27167	0	0.0449029	2.47359
1840	Q53GA4	Pleckstrin homology-like domain family A member 2	PHLDA2	42	S	___1	5669___1	-3.71173	-3.23727	-4.19855	-1.27362	-1.5794	-1.1699	0.00144013	2.37488
4177	P84022	Mothers against decapentaplegic homolog 3	SMAD3	8	T	___1	13712___1	-0.889381	-0.852392	-1.29415	1.61024	1.68459	0.561965	0.00411619	2.29757
1767	Q15942;Q15942-2	Zyxin	ZYX	344;187	S	___1	5379___1	1.72875	1.8468	2.71685	4.45923	4.14195	4.55664	0.00242241	2.28847
151	O15075-2;O15075;O15075-3;O15075-4	Serine/threonine-protein kinase DCLK1	DCLK1	352;352;45;45	S	___1	531___1	0.263072	1.04977	1.35544	3.01174	3.12392	3.3717	0.00264063	2.27969
808	P28066	Proteasome subunit alpha type-5	PSMA5	56	S	___1	2464___1	0.951908	0.700982	0.322482	3.27794	3.08121	2.38084	0.00234537	2.25487
1958	Q5VV41	Rho guanine nucleotide exchange factor 16	ARHGEF16	208	S	___1	6106___1	-0.0572386	0	-1.79939	1.21971	1.80069	1.82766	0.0230049	2.2349
162	O15173;O15173-2	Membrane-associated progesterone receptor component 2	PGRMC2	104;128	S	___1	569___1	-4.04398	-2.98421	-4.6393	-2.31192	-0.685148	-2.09771	0.0356993	2.19091
1524	Q13444-10			736	S	___1	4572___1	-1.24937	-0.570134	-0.717329	1.32132	1.07753	1.5059	0.000873438	2.14719
120	O14974-5;O14974-3;O14974-2;O14974;O14974-4	Protein phosphatase 1 regulatory subunit 12A	PPP1R12A	212;299;299;299;299	S	___1	428___1	-0.139196	0.370948	-0.756212	1.72126	1.52987	2.6208	0.0103942	2.13213
5327	Q9UQ35;Q9UQ35-2	Serine/arginine repetitive matrix protein 2	SRRM2	1329;1329	S	___2	12150___2	-0.28119	0.215088	-1.07939	1.82248	1.89376	1.24146	0.00909179	2.0344
1738	Q15642-4;Q15642-2;Q15642-3;Q15642	Cdc42-interacting protein 4	TRIP10	426;426;426;482	S	___1	5287___1	0.393903	-0.00288716	1.11372	1.82619	2.08353	3.66903	0.0377892	2.02467
2705	Q8WYP5;Q8WYP5-3;Q8WYP5-2	Protein ELYS	AHCTF1	1283;1292;1318	S	___1	8575___1	-2.07279	-1.12315	-1.63394	-0.147409	0.43041	0.922795	0.008243	2.01189
1811	Q3KQU3-2;Q3KQU3-4;Q3KQU3	MAP7 domain-containing protein 1	MAP7D1	113;113;113	S	___1	5557___1	0.571675	0.541038	0	2.17875	2.32926	2.61005	0.000876003	2.00178
644	P16333-2;P16333	Cytoplasmic protein NCK1	NCK1	21;85	S	___1	2037___1	1.57249	-0.668939	0.475107	2.6813	2.54585	2.11185	0.0412433	1.98678
4256	Q7Z6Z7-2;Q7Z6Z7-3;Q7Z6Z7	E3 ubiquitin-protein ligase HUWE1	HUWE1	2889;2880;2889	T	___1	14255___1	0	0	0	2.07363	1.71291	2.15123	0.000126083	1.97926
2587	Q8TB61-5;Q8TB61-4;Q8TB61-3;Q8TB61-2;Q8TB61	Adenosine 3'-phospho 5'-phosphosulfate transporter 1	SLC35B2	294;334;378;387;427	S	___1	8129___1	-0.472824	0.662179	0.822093	2.41141	1.8366	2.68465	0.0145165	1.97374
1008	P49023;P49023-2;P49023-4;P49023-3	Paxillin	PXN	258;258;125;258	S	___1	3054___1	-1.70391	-1.21399	-0.742686	0.903259	0.523553	0.794225	0.00281792	1.96054
2753	Q92685	Dol-P-Man:Man(5)GlcNAc(2)-PP-Dol alpha-1,3-mannosyltransferase	ALG3	13	S	___1	8694___1	0.420285	0.849058	0.327222	1.91577	3.07359	2.43213	0.00639557	1.94164
2930	Q96N67-4;Q96N67-3;Q96N67-5;Q96N67-2;Q96N67-6;Q96N67	Dedicator of cytokinesis protein 7	DOCK7	888;888;888;888;888;888	S	___1	9271___1	-1.85446	-2.28919	-1.65876	0	0	0	0.000486014	1.93414
1064	P50552	Vasodilator-stimulated phosphoprotein	VASP	239	S	___1	3232___1	-1.60229	-2.61789	-2.22604	0.444524	0.208009	-1.3434	0.0389218	1.91845
3751	Q9ULH1;Q9ULH1-2	Arf-GAP with SH3 domain, ANK repeat and PH domain-containing protein 1	ASAP1	1027;1030	S	___1	11869___1	-2.35241	-2.59234	-2.61975	-0.376255	-0.77935	-0.65466	0.000195494	1.91808
2456	Q8N370-4;Q8N370-2;Q8N370;Q8N370-3	Large neutral amino acids transporter small subunit 4	SLC43A2	137;274;274;274	S	___1	7718___1	-0.521919	-0.492519	-0.933177	1.51843	1.12154	1.15656	0.000552111	1.91472
2143	Q6ZRV2	Protein FAM83H	FAM83H	785	S	___1	6717___1	-1.74428	-0.547765	-2.47816	0.420211	0.281752	0.222799	0.0284022	1.89832
1271	Q01813-2;Q01813	ATP-dependent 6-phosphofructokinase, platelet type	PFKP	378;386	S	___1	3844___1	1.69169	2.18208	1.17454	3.9991	3.60596	3.13004	0.00786359	1.8956
5326	Q9UQ35;Q9UQ35-2	Serine/arginine repetitive matrix protein 2	SRRM2	1320;1320	S	___2	12148___2	2.82584	3.40837	1.79445	4.69382	4.83879	4.1676	0.0212457	1.89051
3050	Q99856	AT-rich interactive domain-containing protein 3A	ARID3A	101	S	___1	9672___1	-2.63511	-1.30685	-0.966214	0.336439	0.144773	0.275698	0.0210844	1.88836
3342	Q9H9R9;Q9H9R9-2;Q9H9R9-3	Dysbindin domain-containing protein 1	DBNDD1	119;139;239	S	___1	10665___1	-1.60237	-1.13956	-1.71764	0.887978	0.813904	-0.518163	0.0184545	1.8811
4333	Q9H8Y8-2;Q9H8Y8;Q9H8Y8-3	Golgi reassembly-stacking protein 2	GORASP2	154;222;234	T	___1	14803___1	-0.63743	-1.02382	-1.27427	1.37575	0.950903	0.363922	0.00567078	1.87537
1765	Q15942;Q15942-2	Zyxin	ZYX	267;110	S	___1	5373___1	-0.623771	-0.397438	0.99814	1.73069	1.36909	2.49997	0.0366443	1.87427
1532	Q13501	Sequestosome-1	SQSTM1	24	S	___1	4614___1	2.49878	2.68379	2.49344	4.52962	4.3597	4.31935	3.32235e-05	1.84422
1831	Q52LW3	Rho GTPase-activating protein 29	ARHGAP29	949	S	___1	5641___1	0	-2.06054	-1.11016	0.839087	1.20425	0.290263	0.0481137	1.83476
1793	Q24JP5-4;Q24JP5;Q24JP5-2	Transmembrane protein 132A	TMEM132A	280;529;530	S	___1	5483___1	0	-0.81145	-0.840741	1.64407	1.49532	0.705323	0.0102611	1.8323
3051	Q99959-2;Q99959	Plakophilin-2	PKP2	294;294	S	___1	9677___1	-0.331433	0.0942955	-0.0649708	2.00266	1.61438	1.56547	0.000599245	1.82821
5563	O15551	Claudin-3	CLDN3	209	S	___3	643___3	-0.449201	-0.315153	0.136804	1.6415	1.77957	1.34394	0.00119996	1.79752
5564	O15551	Claudin-3	CLDN3	199	S	___3	644___3	-0.449201	-0.315153	0.136804	1.6415	1.77957	1.34394	0.00119996	1.79752
656	P17096;P17096-3	High mobility group protein HMG-I/HMG-Y	HMGA1	36;36	S	___1	2071___1	-0.550251	-0.458861	-1.29128	0.444621	0.965411	1.67374	0.015471	1.79472
3584	Q9P2E9-3;Q9P2E9-2;Q9P2E9	Ribosome-binding protein 1	RRBP1	844;1274;1277	S	___1	11394___1	0.492447	0.55847	1.0556	2.68722	2.79699	1.98992	0.0044199	1.7892
505	P04075;P04075-2	Fructose-bisphosphate aldolase A	ALDOA	46;100	S	___1	1643___1	-0.274844	-0.152786	-0.450078	1.59452	1.51667	1.23347	0.000237615	1.74079
5393	Q9UQ35;Q9UQ35-2	Serine/arginine repetitive matrix protein 2	SRRM2	1112;1112	S	___2	12330___2	0.324667	0.261428	0.70813	2.07716	2.06692	2.349	0.000490968	1.73295
4202	Q13557;Q13557-6;Q13557-11;Q13557-10;Q13557-3;Q13557-12;Q13557-8;Q9UQM7;Q9UQM7-2;Q13557-4;Q13557-5;Q13557-9	Calcium/calmodulin-dependent protein kinase type II subunit delta;Calcium/calmodulin-dependent protein kinase type II subunit alpha	CAMK2D;CAMK2A	287;287;287;287;287;287;287;286;286;287;287;287	T	___1	13872___1	-1.96869	-2.65073	-2.55102	-0.302228	-0.723493	-1.01162	0.00445322	1.71103
2451	Q8N350;Q8N350-2	Protein Dos	DOS	361;335	S	___1	7710___1	-2.41716	-2.33712	-1.56488	-0.856794	0	-0.331386	0.00975779	1.71033
3543	Q9P035	Very-long-chain (3R)-3-hydroxyacyl-CoA dehydratase 3	PTPLAD1	114	S	___1	11272___1	1.0906	1.8898	0.884701	2.55892	3.84266	2.57512	0.0313642	1.70387
3210	Q9H0B6	Kinesin light chain 2	KLC2	151	S	___1	10251___1	-0.558238	0.0440985	-0.715156	1.51371	1.59792	0.718387	0.00972897	1.68644
3941	Q9Y385	Ubiquitin-conjugating enzyme E2 J1	UBE2J1	266	S	___1	12537___1	1.18187	1.8656	0.62189	2.27828	3.60879	2.82933	0.0332463	1.68235
705	P20020-6;P20020-3;P20020-4;P20020	Plasma membrane calcium-transporting ATPase 1	ATP2B1	1119;1155;1184;1193	S	___1	2206___1	1.97836	2.08493	0.288468	3.01876	3.40161	2.97459	0.0481352	1.68107
5124	Q96TA1-2;Q96TA1	Niban-like protein 1	FAM129B	679;692	S	___2	9534___2	1.10317	0.959382	-0.66539	2.04014	2.45673	1.91534	0.0472358	1.67168
5125	Q96TA1-2;Q96TA1	Niban-like protein 1	FAM129B	683;696	S	___2	9535___2	1.10317	0.959382	-0.66539	2.04014	2.45673	1.91534	0.0472358	1.67168
836	P29966	Myristoylated alanine-rich C-kinase substrate	MARCKS	46	S	___1	2532___1	-2.05128	-2.01438	-0.686597	0	0	0.260049	0.0216826	1.67077
2390	Q8IY81	pre-rRNA processing protein FTSJ3	FTSJ3	644	S	___1	7507___1	-0.463235	-0.129922	-1.95604	0.72201	0.718401	1.01225	0.0429896	1.66729
4164	P58107	Epiplakin	EPPK1	568	T	___1	13680___1	-2.82336	-2.76262	-2.46116	-0.920546	-1.3622	-0.783469	0.00132137	1.66031
1313	Q07002;Q07002-2;Q07002-3	Cyclin-dependent kinase 18	CDK18	130;132;162	S	___1	3977___1	0.954773	2.28526	1.16895	3.3289	3.23906	2.80848	0.020105	1.65582
2284	Q86V48-2;Q86V48-3;Q86V48	Leucine zipper protein 1	LUZP1	659;659;659	S	___1	7167___1	-0.869282	-0.279654	-2.03417	0.479773	0.598742	0.658409	0.0340159	1.64001
2345	Q8IUC4-2;Q8IUC4;A8MT19	Rhophilin-2;Putative rhophilin-2-like protein RHPN2P1	RHPN2;RHPN2P1	503;654;551	S	___1	7342___1	0.188688	-0.00728384	0.325631	2.47177	2.04523	0.903411	0.026632	1.63779
4142	P45974-2;P45974	Ubiquitin carboxyl-terminal hydrolase 5	USP5	623;623	T	___1	13547___1	-0.875465	-0.669702	0	0.909096	1.44583	1.00462	0.00632031	1.6349
2570	Q8NHQ9-2;Q8NHQ9	ATP-dependent RNA helicase DDX55	DDX55	151;544	S	___1	8077___1	-2.70806	-2.06249	-3.11287	-1.54645	0	-1.43466	0.0489867	1.63411
4115	P22694-8;P22694-10;P22694-4;P22694-3;P17612-2;P22694;P22612;P17612;P22694-5;P22694-7;P22694-6;P22694-9;P22694-2	cAMP-dependent protein kinase catalytic subunit beta;cAMP-dependent protein kinase catalytic subunit alpha;cAMP-dependent protein kinase catalytic subunit gamma	PRKACB;PRKACA;PRKACG	198;168;185;186;190;198;198;198;201;202;204;205;245	T	___1	13399___1	0.34472	0.0390019	-0.328011	1.51642	2.32473	1.08539	0.0169527	1.62361
2175	Q7KZI7-13;Q7KZI7-15;Q7KZI7-16;Q7KZI7-14	Serine/threonine-protein kinase MARK2	MARK2	376;409;409;376	S	___1	6819___1	-0.771848	-0.591403	-0.677739	0.881693	1.04947	0.873489	3.12865e-05	1.61521
1783	Q16643;Q16643-3;Q16643-2	Drebrin	DBN1	142;142;144	S	___1	5447___1	0.124784	0.24286	-0.282428	1.94576	1.27933	1.66476	0.00306179	1.60155
245	O43896	Kinesin-like protein KIF1C	KIF1C	1092	S	___1	817___1	-0.973597	-0.649152	-0.353855	0.934091	0.856037	1.03068	0.0010049	1.59914
1995	Q641Q2-2;Q641Q2;Q9Y4E1-6;Q9Y4E1-4;Q9Y4E1-3;Q9Y4E1-2;Q9Y4E1;Q9Y4E1-5	WASH complex subunit FAM21A;WASH complex subunit FAM21C	FAM21A;FAM21C	478;478;478;478;423;470;478;454	S	___1	6222___1	-2.55478	-1.64552	-3.57774	-0.978145	-1.0324	-0.971662	0.0458063	1.59861
2104	Q6UUV7-3;Q6UUV7	CREB-regulated transcription coactivator 3	CRTC3	62;62	S	___1	6595___1	-1.22336	-1.91038	-1.64662	0	0	0	0.00134725	1.59345
219	O43493-2;O43493-5;O43493-3;O43493;O43493-4	Trans-Golgi network integral membrane protein 2	TGOLN2	71;71;71;71;71	S	___1	742___1	-0.715698	-0.764505	-0.534391	0.967725	1.09258	0.643303	0.000481051	1.57274
3805	Q9UPP1-4;Q9UPP1-3;Q9UPP1-2;Q9UPP1	Histone lysine demethylase PHF8	PHF8	884;920;985;1021	S	___1	12036___1	-2.26467	-1.23729	-1.20033	0	0	0	0.0108722	1.56743
1624	Q14677-2;Q14677;Q14677-3	Clathrin interactor 1	CLINT1	281;299;299	S	___1	4954___1	1.08661	1.51679	0.246156	2.79005	2.78764	1.95379	0.0285014	1.56064
2700	Q8WY22	BRI3-binding protein	BRI3BP	248	S	___1	8549___1	-1.94509	-2.09676	-2.55197	-1.13967	0.333566	-1.11905	0.0403787	1.55622
1010	P49207	60S ribosomal protein L34	RPL34	12	S	___1	3067___1	1.99218	1.65272	1.98069	3.2858	3.52582	3.46501	0.000305745	1.55035
1046	P49792	E3 SUMO-protein ligase RanBP2	RANBP2	1509	S	___1	3170___1	-1.91694	-2.1898	-3.04567	-0.702777	-0.59814	-1.21476	0.0166002	1.54558
3402	Q9NPR2	Semaphorin-4B	SEMA4B	825	S	___1	10829___1	-0.412766	-0.573264	-0.537997	1.3384	1.29849	0.431799	0.00694773	1.5309
2163	Q765P7	MTSS1-like protein	MTSS1L	456	S	___1	6781___1	0.308421	1.30484	1.35114	2.4978	2.43019	2.62275	0.0113841	1.52878
3639	Q9UHB6-4;Q9UHB6	LIM domain and actin-binding protein 1	LIMA1	132;132	S	___1	11570___1	-1.41748	-2.17294	-2.59977	-0.717404	-0.696211	-0.225453	0.016397	1.51704
3856	Q9UQ35	Serine/arginine repetitive matrix protein 2	SRRM2	2123	S	___1	12218___1	-0.157608	0.239229	0.6795	2.23004	1.67307	1.40785	0.0114123	1.51661
87	O14545	TRAF-type zinc finger domain-containing protein 1	TRAFD1	278	S	___1	331___1	-0.792878	-0.225139	-0.765267	1.16828	1.51909	0.0775598	0.0324702	1.51607
188	O43166-3;O43166-2;O43166	Signal-induced proliferation-associated 1-like protein 1	SIPA1L1	208;208;208	S	___1	660___1	-0.252414	-0.317443	-0.629413	1.31078	0.961505	1.05101	0.000650382	1.50752
574	P09601	Heme oxygenase 1	HMOX1	229	S	___1	1819___1	1.72919	1.6207	1.91295	3.48629	3.5164	2.7636	0.00449506	1.50115
4600	P35221-3;P35221;P35221-2;P26232-4;P26232-6;P26232-3;P26232-2;P26232-5;P26232	Catenin alpha-1;Catenin alpha-2	CTNNA1;CTNNA2	285;655;655;286;333;654;654;688;654	S	___2	2621___2	-0.890963	-1.22297	-0.244588	0.593553	0.128466	1.40264	0.0335942	1.49439
4688	Q04637-6;Q04637-5;Q04637-4;Q04637-3;Q04637;Q04637-9;Q04637-7;Q04637-8	Eukaryotic translation initiation factor 4 gamma 1	EIF4G1	989;1021;1098;1145;1185;1192;990;1186	S	___2	3921___2	-1.27565	-1.52987	-2.33685	-0.0129578	-0.652735	0	0.0180081	1.49223
4689	Q04637-6;Q04637-5;Q04637-4;Q04637-3;Q04637;Q04637-9;Q04637-7;Q04637-8	Eukaryotic translation initiation factor 4 gamma 1	EIF4G1	991;1023;1100;1147;1187;1194;992;1188	S	___2	3922___2	-1.27565	-1.52987	-2.33685	-0.0129578	-0.652735	0	0.0180081	1.49223
2883	Q96HP0	Dedicator of cytokinesis protein 6	DOCK6	176	S	___1	9083___1	-1.54369	-0.240583	-0.577653	0.439977	1.13617	0.519232	0.0295248	1.48577
4163	P58107	Epiplakin	EPPK1	1543	T	___1	13679___1	0.282673	-0.0274074	0.452906	2.38908	1.93087	0.826997	0.0378731	1.47959
4391	P28482-2;P28482	Mitogen-activated protein kinase 1	MAPK1	187;187	Y	___1	15202___1	0.50601	1.25688	0.150374	2.07536	1.93203	2.30597	0.0129962	1.4667
2153	Q6ZV73-2;Q6ZV73	FYVE, RhoGEF and PH domain-containing protein 6	FGD6	721;721	S	___1	6738___1	-2.18483	-2.52875	-2.48022	-0.732491	-1.04038	-1.02093	0.000559375	1.46666
2298	Q86VQ6	Thioredoxin reductase 3	TXNRD3	42	S	___1	7208___1	-0.43719	-0.225614	-0.195486	1.25172	1.00106	1.28423	0.000237282	1.4651
4191	Q13263;Q13263-2	Transcription intermediary factor 1-beta	TRIM28	541;459	T	___1	13827___1	2.97513	3.26173	1.71301	4.13637	4.37047	3.83095	0.0431936	1.46264
2300	Q86VR2-2;Q86VR2	Protein FAM134C	FAM134C	125;320	S	___1	7213___1	0.406489	1.08915	0.289139	1.9233	2.51882	1.71569	0.013636	1.45768
3914	Q9Y2K6	Ubiquitin carboxyl-terminal hydrolase 20	USP20	333	S	___1	12461___1	-1.90405	-1.84298	-1.48928	-0.108428	-0.102498	-0.699616	0.00366202	1.44192
4599	P35221-3;P35221;P35221-2;P26232-4;P26232-6;P26232-3;P26232-2;P26232-5;P26232	Catenin alpha-1;Catenin alpha-2	CTNNA1;CTNNA2	282;652;652;283;330;651;651;685;651	S	___2	2620___2	-0.890963	-1.22297	-0.244588	0.614561	0.128466	1.17231	0.0267655	1.42462
5458	P35221-3;P35221;P35221-2;P26232-4;P26232-6;P26232-3;P26232-2;P26232-5;P26232	Catenin alpha-1;Catenin alpha-2	CTNNA1;CTNNA2	284;654;654;285;332;653;653;687;653	T	___2	13499___2	-0.890963	-1.22297	-0.244588	0.614561	0.128466	1.17231	0.0267655	1.42462
2162	Q765P7	MTSS1-like protein	MTSS1L	612	S	___1	6779___1	0.102928	0.0177078	-0.432731	1.00442	1.61625	1.33284	0.00423186	1.42187
2094	Q6Q0C0;Q6Q0C0-2	E3 ubiquitin-protein ligase TRAF7	TRAF7	88;12	S	___1	6566___1	-0.525228	-0.824635	-0.137587	0.835324	0.617893	1.31994	0.00780963	1.4202
3979	Q9Y4F5-3;Q9Y4F5-2;Q9Y4F5	Centrosomal protein of 170 kDa protein B	CEP170B	970;1040;1040	S	___1	12665___1	-2.41857	-2.24454	-2.13212	0	-1.54472	-0.997417	0.036814	1.4177
3847	Q9UQ35;Q9UQ35-2	Serine/arginine repetitive matrix protein 2	SRRM2	1483;1483	S	___1	12180___1	-0.140552	0.0551927	-0.603365	1.23078	1.14738	1.18395	0.00196982	1.41695
2322	Q86X27	Ras-specific guanine nucleotide-releasing factor RalGPS2	RALGPS2	422	S	___1	7275___1	-0.828652	-1.84745	-1.85996	-0.28625	0	0	0.0162249	1.4166
1661	Q14980-2;Q14980;Q14980-5	Nuclear mitotic apparatus protein 1	NUMA1	1955;1969;833	S	___1	5051___1	-1.72232	-1.01853	-2.0663	-0.566126	0	0	0.0173874	1.41368
3657	Q9UHF7;Q9UHF7-3;Q9UHF7-2	Zinc finger transcription factor Trps1	TRPS1	216;220;229	S	___1	11618___1	-0.806556	-0.568481	-1.27756	0.149316	0.853826	0.55986	0.00854986	1.4052
1963	Q5VZ89-6;Q5VZ89;Q5VZ89-5;Q5VZ89-3;Q5VZ89-2	DENN domain-containing protein 4C	DENND4C	989;989;989;171;462	S	___1	6137___1	-2.25045	-2.34109	-2.15405	-0.537514	-1.05831	-0.940846	0.00109113	1.40298
4425	O15075-2;O15075;O15075-3;O15075-4	Serine/threonine-protein kinase DCLK1	DCLK1	337;337;30;30	S	___2	528___2	-0.636415	-0.878698	-0.767841	0.90677	0.221421	0.795686	0.00330049	1.40228
916	P40306	Proteasome subunit beta type-10	PSMB10	230	S	___1	2745___1	-0.249056	-0.244117	-1.00154	0.885949	1.0746	0.738216	0.00660423	1.39783
3984	Q9Y4H2	Insulin receptor substrate 2	IRS2	560	S	___1	12684___1	-0.0958693	-0.313141	-1.08052	1.30521	0.960441	0.423632	0.0240529	1.39294
3972	Q9Y4B5	Microtubule cross-linking factor 1	MTCL1	263	S	___1	12630___1	-1.21992	-1.39144	-1.36656	0.0646062	0.0716118	0.0590708	1.31301e-05	1.39107
1101	P52594-2;P52594-3;P52594;P52594-4	Arf-GAP domain and FG repeat-containing protein 1	AGFG1	253;293;293;317	S	___1	3335___1	-0.03022	0.0694987	0	1.8544	1.5927	0.764275	0.013524	1.3907
1871	Q5JTV8;Q5JTV8-3;Q5JTV8-2	Torsin-1A-interacting protein 1	TOR1AIP1	143;143;143	S	___1	5781___1	0.880377	0.874067	0.33666	2.0864	2.23405	1.93052	0.0022884	1.38662
4799	Q15149;Q15149-3;Q15149-2;Q15149-7;Q15149-8;Q15149-9;Q15149-5;Q15149-6;Q15149-4	Plectin	PLEC	4386;4272;4276;4217;4227;4235;4249;4253;4249	S	___2	5165___2	2.15488	2.27965	1.73219	3.50873	3.35022	3.46416	0.00129693	1.38547
4800	Q15149;Q15149-3;Q15149-2;Q15149-7;Q15149-8;Q15149-9;Q15149-5;Q15149-6;Q15149-4	Plectin	PLEC	4389;4275;4279;4220;4230;4238;4252;4256;4252	S	___2	5166___2	2.15488	2.27965	1.73219	3.50873	3.35022	3.46416	0.00129693	1.38547
327	O75152	Zinc finger CCCH domain-containing protein 11A	ZC3H11A	108	S	___1	1058___1	0.227706	0.583381	-0.305963	1.61278	1.84682	1.19607	0.0125391	1.38352
3310	Q9H6S0	Probable ATP-dependent RNA helicase YTHDC2	YTHDC2	1202	S	___1	10550___1	-1.85998	-0.959734	-0.756803	-0.374246	0.250853	0.674779	0.0392093	1.37597
1025	P49590-2;P49590	Probable histidine--tRNA ligase, mitochondrial	HARS2	42;67	S	___1	3105___1	-2.61857	-2.36195	-3.17741	-1.25038	-1.52221	-1.26412	0.00585943	1.37374
2172	Q7KZI7-10;Q7KZI7-7;Q7KZI7-2;Q7KZI7-5;Q7KZI7-4;Q7KZI7-9;Q7KZI7-12;Q7KZI7-3;Q7KZI7-6;Q7KZI7-11;Q7KZI7-8;Q7KZI7;Q7KZI7-13;Q7KZI7-15;Q7KZI7-16;Q7KZI7-14	Serine/threonine-protein kinase MARK2	MARK2	7;7;7;40;40;40;7;7;7;40;40;40;7;40;40;7	S	___1	6814___1	-0.11904	-0.142602	0.0902048	1.39154	1.37674	1.16332	0.000196429	1.36768
1098	P52569;P52569-2;P52569-3	Low affinity cationic amino acid transporter 2	SLC7A2	647;686;687	S	___1	3327___1	-2.28528	-2.38278	-2.57384	-1.12018	-1.32198	-0.713646	0.00233807	1.36203
4146	P49006	MARCKS-related protein	MARCKSL1	148	T	___1	13581___1	1.79246	2.0539	1.78072	3.1619	3.19948	3.34786	0.000209991	1.36071
193	O43166-3;O43166-2;O43166	Signal-induced proliferation-associated 1-like protein 1	SIPA1L1	1564;1564;1585	S	___1	680___1	2.34774	2.24013	2.21592	3.73896	3.69655	3.42945	0.000208768	1.35372
729	P21333-2;P21333	Filamin-A	FLNA	2144;2152	S	___1	2260___1	1.33136	1.38917	0.407469	2.30174	2.39513	2.48864	0.0137757	1.3525
3448	Q9NSK0-5;Q9NSK0;Q9NSK0-3	Kinesin light chain 4	KLC4	489;566;584	S	___1	10978___1	-1.44502	-1.52944	-0.899876	0.179709	0.0987937	-0.101666	0.00324127	1.35039
1165	P58107	Epiplakin	EPPK1	2508	S	___1	3530___1	4.42567	4.36583	4.86141	5.86017	5.73989	6.07387	0.00189518	1.34034
4068	O43896	Kinesin-like protein KIF1C	KIF1C	1083	T	___1	13168___1	-2.11566	-2.99195	-2.65086	-1.3016	-1.19676	-1.24167	0.00644734	1.33948
4886	Q6ICG6-3;Q6ICG6;Q6ICG6-2	Uncharacterized protein KIAA0930	KIAA0930	317;351;356	S	___2	6362___2	-1.93638	-1.29448	-1.71379	-0.0874713	-0.490295	-0.355273	0.00384724	1.3372
4887	Q6ICG6-3;Q6ICG6;Q6ICG6-2	Uncharacterized protein KIAA0930	KIAA0930	319;353;358	S	___2	6363___2	-1.93638	-1.29448	-1.71379	-0.0874713	-0.490295	-0.355273	0.00384724	1.3372
4158	P53621;P53621-2	Coatomer subunit alpha;Xenin;Proxenin	COPA	591;600	T	___1	13659___1	-3.38346	-3.14953	-3.69551	-1.55247	-1.79044	-2.88414	0.0385881	1.33382
1617	Q14568	Putative heat shock protein HSP 90-alpha A2	HSP90AA2	263	S	___1	4924___1	4.34709	5.39774	4.15181	5.67137	5.93799	6.28775	0.0351946	1.33349
1335	Q08999	Retinoblastoma-like protein 2	RBL2	662	S	___1	4065___1	-1.34086	-1.55789	-0.373021	0.0169439	0.498372	0.209303	0.0269206	1.33213
1550	Q13610	Periodic tryptophan protein 1 homolog	PWP1	485	S	___1	4693___1	-1.71946	-1.92657	-2.49532	-0.625662	-0.720111	-0.81497	0.00509587	1.32687
4334	Q9H8Y8-2;Q9H8Y8;Q9H8Y8-3	Golgi reassembly-stacking protein 2	GORASP2	157;225;237	T	___1	14804___1	-1.87043	-0.867666	-1.37341	-0.120702	0.0498443	-0.0642792	0.0107271	1.32546
190	O43166-3;O43166-2;O43166	Signal-induced proliferation-associated 1-like protein 1	SIPA1L1	1528;1528;1549	S	___1	669___1	0.981461	1.23886	1.51214	2.67695	2.57705	2.45227	0.0013501	1.3246
1523	Q13442	28 kDa heat- and acid-stable phosphoprotein	PDAP1	178	S	___1	4569___1	-2.57443	-2.00843	-2.28824	-0.324275	-1.79173	-0.782602	0.045995	1.32417
3081	Q9BST9-3;Q9BST9-2;Q9BST9	Rhotekin	RTKN	56;93;106	S	___1	9794___1	-2.72523	-2.29624	-2.56781	-1.37526	-1.54217	-0.707575	0.00965172	1.32142
1798	Q2M389;Q2M389-2	WASH complex subunit 7	KIAA1033	7;7	S	___1	5505___1	-2.29017	-2.26617	-3.06723	-1.35925	-0.974267	-1.32619	0.0104337	1.32129
184	O15551	Claudin-3	CLDN3	199	S	___1	644___1	-0.379756	-0.739136	0.351762	0.726609	0.776273	1.68901	0.0422078	1.31967
2827	Q96D71-4;Q96D71-3;Q96D71;Q96D71-2	RalBP1-associated Eps domain-containing protein 1	REPS1	143;143;143;143	S	___1	8926___1	-0.853802	0.0780291	-0.250151	1.13967	1.20327	0.585385	0.0172247	1.31808
3838	Q9UQ35;Q9UQ35-2;Q9UQ35-3	Serine/arginine repetitive matrix protein 2	SRRM2	353;353;257	S	___1	12146___1	-0.48293	-0.150361	0.0733579	0.741222	1.17508	1.46653	0.00776628	1.31426
708	P20020-6;P20020-3;P20020-4;P20020	Plasma membrane calcium-transporting ATPase 1	ATP2B1	1175;1211;1240;1249	S	___1	2211___1	-0.906263	-0.963294	-0.339859	0.653535	0.762992	0.315176	0.00544855	1.31371
1909	Q5T4S7-3;Q5T4S7-4;Q5T4S7;Q5T4S7-2;Q5T4S7-5	E3 ubiquitin-protein ligase UBR4	UBR4	362;362;362;362;362	S	___1	5936___1	-1.45595	-0.913749	-2.2833	-0.191103	-0.26434	-0.26996	0.030469	1.3092
3251	Q9H2M9	Rab3 GTPase-activating protein non-catalytic subunit	RAB3GAP2	450	S	___1	10383___1	-1.72388	-1.64377	-2.10992	-0.167932	-0.605829	-0.794709	0.00516458	1.30303
1241	Q00587-2;Q00587	Cdc42 effector protein 1	CDC42EP1	346;353	S	___1	3761___1	-1.44506	-2.05476	-2.02189	-0.183199	-0.306353	-1.1266	0.0216745	1.30185
1627	Q14678-2;Q14678	KN motif and ankyrin repeat domain-containing protein 1	KANK1	723;881	S	___1	4961___1	-2.22855	-1.66271	-2.27187	-1.56475	-0.510152	-0.2012	0.0471107	1.29568
2295	Q86VP3-4;Q86VP3;Q86VP3-3;Q86VP3-2	Phosphofurin acidic cluster sorting protein 2	PACS2	341;416;417;416	S	___1	7193___1	-1.86695	-1.89046	-2.044	-0.462088	-0.579461	-0.888357	0.000742867	1.2905
2466	Q8N4C8;Q8N4C8-2;Q8N4C8-3;Q8N4C8-4;Q8N4C8-5	Misshapen-like kinase 1	MINK1	778;741;741;758;721	S	___1	7747___1	-1.41621	-0.179158	-0.549958	0.881263	0.79611	0.0448844	0.0465076	1.2892
3444	Q9NSC5-5;Q9NSC5-2;Q9NSC5	Homer protein homolog 3	HOMER3	123;159;159	S	___1	10970___1	0.719145	1.50189	1.23419	2.2795	2.47113	2.56244	0.00624293	1.28595
3953	Q9Y3R0-3;Q9Y3R0-2;Q9Y3R0	Glutamate receptor-interacting protein 1	GRIP1	43;43;43	S	___1	12576___1	0.533484	0.427197	0	1.67325	1.48244	1.63883	0.00180148	1.27795
999	P48634;P48634-2;P48634-3;P48634-4	Protein PRRC2A	PRRC2A	456;444;456;456	S	___1	3027___1	-0.763646	-0.755215	-0.864736	0.236955	0.356132	0.854956	0.00267935	1.27721
5302	Q9ULH1;Q9ULH1-2	Arf-GAP with SH3 domain, ANK repeat and PH domain-containing protein 1	ASAP1	839;842	S	___2	11867___2	0.300097	0.490969	-0.117886	1.86848	1.62922	0.997429	0.0157066	1.27398
4066	O15417	Trinucleotide repeat-containing gene 18 protein	TNRC18	2146	T	___1	13140___1	-2.10503	-1.67719	-1.66406	-1.06546	-0.562078	0	0.0200752	1.27292
1172	P60468	Protein transport protein Sec61 subunit beta	SEC61B	49	S	___1	3547___1	-2.10216	-1.97287	-2.32309	0	-1.33682	-1.2617	0.0467346	1.26653
4564	P20020-6;P20020-3;P20020-4;P20020	Plasma membrane calcium-transporting ATPase 1	ATP2B1	1146;1182;1211;1220	S	___2	2209___2	-2.02787	-2.044	-1.90175	-0.87937	-1.2471	-0.0533701	0.0237121	1.26459
337	O75362	Zinc finger protein 217	ZNF217	407	S	___1	1081___1	0.972592	1.70385	1.32477	2.77606	2.74276	2.27242	0.00903464	1.26334
629	P15151-3;P15151-2;P15151	Poliovirus receptor	PVR	353;361;406	S	___1	1994___1	-1.73157	-1.42727	-1.48776	-0.37482	-0.400361	-0.0823647	0.000792066	1.26302
2015	Q6AWC2-7;Q6AWC2-3;Q6AWC2-2;Q6AWC2-4;Q6AWC2;Q6AWC2-6	Protein WWC2	WWC2	150;704;817;973;1022;1046	S	___1	6309___1	-1.54356	-1.62627	-1.96327	-0.451809	-0.893894	0	0.0118716	1.26247
1996	Q66K14-2;Q66K14	TBC1 domain family member 9B	TBC1D9B	411;411	S	___1	6231___1	1.08122	1.35062	0.565429	2.32008	2.55264	1.90592	0.0133808	1.26046
5107	Q96QU8-2;Q96QU8	Exportin-6	XPO6	194;208	S	___2	9363___2	-0.499474	-0.0911368	-0.985754	0.834049	1.25468	0.101257	0.0417386	1.25545
5518	Q96QU8-2;Q96QU8	Exportin-6	XPO6	190;204	T	___2	14621___2	-0.499474	-0.0911368	-0.985754	0.834049	1.25468	0.101257	0.0417386	1.25545
4424	O15075-2;O15075;O15075-3;O15075-4	Serine/threonine-protein kinase DCLK1	DCLK1	330;330;23;23	S	___2	525___2	-0.636415	-0.878698	-0.767841	0.447649	0.221421	0.795686	0.00231594	1.24924
5392	Q9UQ35;Q9UQ35-2	Serine/arginine repetitive matrix protein 2	SRRM2	1387;1387	S	___2	12328___2	-0.104212	-0.197764	-0.168131	0.906992	1.10124	1.26457	0.000308977	1.24763
3877	Q9UQB3-2;Q9UQB3	Catenin delta-2	CTNND2	276;276	S	___1	12353___1	0.201637	0.629258	0.38188	1.5863	1.61634	1.74809	0.00073445	1.24598
189	O43166-3;O43166-2;O43166	Signal-induced proliferation-associated 1-like protein 1	SIPA1L1	1412;1412;1433	S	___1	668___1	-0.218369	0.202029	-0.00993993	1.71903	1.25525	0.733383	0.0158423	1.24465
4463	O60825	6-phosphofructo-2-kinase/fructose-2,6-bisphosphatase 2;6-phosphofructo-2-kinase;Fructose-2,6-bisphosphatase	PFKFB2	483	S	___2	955___2	-1.57176	-0.850173	-1.20469	0.480274	0.240739	-0.633944	0.0357436	1.2379
4464	O60825	6-phosphofructo-2-kinase/fructose-2,6-bisphosphatase 2;6-phosphofructo-2-kinase;Fructose-2,6-bisphosphatase	PFKFB2	493	S	___2	956___2	-1.57176	-0.850173	-1.20469	0.480274	0.240739	-0.633944	0.0357436	1.2379
3053	Q99959-2;Q99959	Plakophilin-2	PKP2	151;151	S	___1	9682___1	-1.60464	-1.12948	-0.548265	0.0767873	0.283389	0.0629838	0.0169903	1.23518
1699	Q15149;Q15149-3;Q15149-2;Q15149-7;Q15149-8;Q15149-9;Q15149-5;Q15149-6;Q15149-4	Plectin	PLEC	1732;1618;1622;1563;1573;1581;1595;1599;1595	S	___1	5162___1	-0.650355	-0.633526	-1.33825	0.427758	0.0123694	0.610582	0.0137638	1.22428
2452	Q8N350	Protein Dos	DOS	548	S	___1	7713___1	-1.2075	-1.13044	-1.1331	0.120814	0.088842	-0.0529558	3.3626e-05	1.20925
2294	Q86VP3-4;Q86VP3;Q86VP3-3;Q86VP3-2	Phosphofurin acidic cluster sorting protein 2	PACS2	315;390;391;390	S	___1	7189___1	-0.739437	-0.868396	-0.586369	0.535677	0.605015	0.287694	0.000666169	1.20753
1166	P58107	Epiplakin	EPPK1	2707	S	___1	3534___1	-1.20981	-1.71675	-0.892482	0.29329	-0.0731258	-0.422061	0.0189779	1.20572
3067	Q9BRG2	SH2 domain-containing protein 3A	SH2D3A	125	S	___1	9752___1	-0.569215	-0.140593	-0.693346	0.674655	0.647168	0.867688	0.00271945	1.19755
3583	Q9P2E9-3;Q9P2E9-2;Q9P2E9	Ribosome-binding protein 1	RRBP1	185;615;615	S	___1	11392___1	0.0577416	-0.0067702	0.579486	1.41072	1.26406	1.54347	0.00410545	1.19593
5353	Q9UQ35;Q9UQ35-2	Serine/arginine repetitive matrix protein 2	SRRM2	992;992	S	___2	12225___2	-0.576588	-0.350734	-0.281159	0.799892	0.583517	0.990271	0.00126575	1.19405
2642	Q8TF01;Q8TF01-2	Arginine/serine-rich protein PNISR	PNISR	290;290	S	___1	8305___1	0.191334	0.217385	-0.973276	0.676431	1.13669	1.20248	0.0487644	1.19339
3840	Q9UQ35;Q9UQ35-2	Serine/arginine repetitive matrix protein 2	SRRM2	1329;1329	S	___1	12150___1	1.46562	1.57686	0.528894	2.25636	2.21111	2.64181	0.030446	1.1793
1026	P49674	Casein kinase I isoform epsilon	CSNK1E	363	S	___1	3106___1	-0.241836	0.618047	0.587117	1.63173	1.16091	1.70134	0.0231841	1.17689
1700	Q15149;Q15149-3;Q15149-2;Q15149-7;Q15149-8;Q15149-9;Q15149-5;Q15149-6;Q15149-4	Plectin	PLEC	4386;4272;4276;4217;4227;4235;4249;4253;4249	S	___1	5165___1	5.77966	5.63074	5.44577	6.88683	6.95518	6.5441	0.00180761	1.17665
2492	Q8N9T8	Protein KRI1 homolog	KRI1	628	S	___1	7836___1	-0.0262278	-0.481904	-0.535016	0.690882	1.07509	0.712072	0.0045261	1.17373
739	P22059	Oxysterol-binding protein 1	OSBP	240	S	___1	2289___1	-2.02754	-1.38253	-2.20783	-1.05015	-0.743533	-0.317719	0.0236075	1.16883
438	O95361	Tripartite motif-containing protein 16	TRIM16	60	S	___1	1434___1	1.85552	2.12188	1.73575	3.08355	3.21967	2.91537	0.00125774	1.16848
3606	Q9UBH6-2;Q9UBH6	Xenotropic and polytropic retrovirus receptor 1	XPR1	603;668	S	___1	11458___1	-1.7605	-0.928733	-0.495852	-0.0801259	0.273059	0.118717	0.0388465	1.16558
3846	Q9UQ35;Q9UQ35-2	Serine/arginine repetitive matrix protein 2	SRRM2	510;510	S	___1	12172___1	-0.302631	-0.226798	-0.601533	0.838241	0.883214	0.64431	0.00101383	1.16558
3436	Q9NRY4	Rho GTPase-activating protein 35	ARHGAP35	975	S	___1	10944___1	1.01826	1.22101	0.402625	2.04555	2.13116	1.94924	0.0099135	1.16135
3063	Q9BQK8;Q9BQK8-2	Phosphatidate phosphatase LPIN3	LPIN3	411;412	S	___1	9720___1	-0.673712	-0.193464	-0.49887	0.739996	0.927547	0.450241	0.00417335	1.16128
1955	Q5VV41	Rho guanine nucleotide exchange factor 16	ARHGEF16	6	S	___1	6101___1	1.15564	1.78513	1.07713	2.92494	2.60854	1.96627	0.0322141	1.16062
5303	Q9ULH1;Q9ULH1-2	Arf-GAP with SH3 domain, ANK repeat and PH domain-containing protein 1	ASAP1	843;846	S	___2	11868___2	0.507398	0.484723	-0.117886	1.70759	1.62922	1.01797	0.0178518	1.16018
4044	Q9Y6M7-13;Q9Y6M7-7;Q9Y6M7-14;Q9Y6M7-8	Sodium bicarbonate cotransporter 3	SLC4A7	19;19;19;19	S	___1	12888___1	0.00976472	0.332767	0.066256	1.45446	1.58348	0.842079	0.00974218	1.15707
4150	P49902-2;P49902	Cytosolic purine 5'-nucleotidase	NT5C2	481;510	T	___1	13618___1	-1.91327	-1.916	-1.74727	-0.784066	-1.32712	0	0.0412372	1.15512
2359	Q8IVT2	Mitotic interactor and substrate of PLK1	MISP	156	S	___1	7384___1	-0.683418	-0.565013	-1.38369	0.566912	0.57792	-0.313267	0.0416683	1.15456
126	O14974-5;O14974-3;O14974-2;O14974;O14974-4	Protein phosphatase 1 regulatory subunit 12A	PPP1R12A	784;815;871;871;812	S	___1	439___1	-0.764026	-0.401731	0.14033	0.267446	1.3771	0.793305	0.0495372	1.15442
2326	Q86X29-6;Q86X29-5;Q86X29-3;Q86X29-4;Q86X29;Q86X29-2	Lipolysis-stimulated lipoprotein receptor	LSR	374;462;510;511;530;472	S	___1	7286___1	0.326303	-0.696981	-0.872701	0.665995	0.601277	0.951171	0.0412848	1.15394
2888	Q96IF1	LIM domain-containing protein ajuba	AJUBA	263	S	___1	9100___1	-0.0399168	0.503963	-0.125982	1.20074	1.47086	1.11973	0.00679285	1.15109
849	P31323	cAMP-dependent protein kinase type II-beta regulatory subunit	PRKAR2B	114	S	___1	2569___1	2.14124	1.73607	2.14003	3.15858	3.34181	2.95653	0.00279637	1.14653
3590	Q9P2M7-2;Q9P2M7	Cingulin	CGN	332;332	S	___1	11405___1	0.0453019	-0.398689	0.0986375	1.50715	1.14192	0.533732	0.0242614	1.14585
4352	Q9UKA4	A-kinase anchor protein 11	AKAP11	1485	T	___1	14950___1	-3.15557	-3.05514	-2.8711	-1.44314	-1.70642	-2.50341	0.0255987	1.14295
4323	Q9BYW2	Histone-lysine N-methyltransferase SETD2	SETD2	1872	T	___1	14729___1	-1.89184	-0.677638	-0.838032	0	0	0	0.0406361	1.13584
4563	P20020-6;P20020-3;P20020-4;P20020	Plasma membrane calcium-transporting ATPase 1	ATP2B1	1142;1178;1207;1216	S	___2	2208___2	-1.98867	-1.36968	-1.90175	-0.87937	-0.923166	-0.0533701	0.0296349	1.13473
3395	Q9NPH3	Interleukin-1 receptor accessory protein	IL1RAP	557	S	___1	10819___1	-1.25568	-0.994321	-1.13037	0	0	0	0.000117219	1.12679
4348	Q9UJY1	Heat shock protein beta-8	HSPB8	87	T	___1	14941___1	-0.303025	-0.444789	0.0056237	0.930947	0.998395	0.694828	0.00226493	1.12212
3483	Q9NWH9;Q9NWH9-3	SAFB-like transcription modulator	SLTM	553;122	S	___1	11072___1	1.04412	1.39186	1.21505	2.26064	2.32734	2.42467	0.000543957	1.12054
504	P04075;P04075-2	Fructose-bisphosphate aldolase A	ALDOA	39;93	S	___1	1642___1	0	0.387764	0	1.48772	1.34248	0.914049	0.00653271	1.11883
1525	Q13459-2;Q13459	Unconventional myosin-IXb	MYO9B	1972;1972	S	___1	4576___1	-0.70426	-0.739746	-1.19781	0.194195	0.2496	0.262227	0.00223771	1.11594
5423	Q9Y5S2	Serine/threonine-protein kinase MRCK beta	CDC42BPB	1693	S	___2	12782___2	0	-0.730274	0.123894	1.18618	0.900087	0.650154	0.0224512	1.11427
1801	Q2PPJ7-3;Q2PPJ7-2;Q2PPJ7	Ral GTPase-activating protein subunit alpha-2	RALGAPA2	696;696;696	S	___1	5516___1	-2.93877	-3.58852	-3.21583	-1.85751	-2.24457	-2.29927	0.00890582	1.11392
459	O95671-2;O95671;O95671-3	N-acetylserotonin O-methyltransferase-like protein	ASMTL	223;239;181	S	___1	1491___1	2.16339	1.94944	1.40727	3.31625	2.92526	2.61619	0.0213037	1.11253
3762	Q9ULR3	Protein phosphatase 1H	PPM1H	118	S	___1	11902___1	-0.84232	-0.238983	-0.0679016	0.733228	0.616881	0.824163	0.0102613	1.10783
921	P40818-2;P40818	Ubiquitin carboxyl-terminal hydrolase 8	USP8	315;392	S	___1	2753___1	-1.13065	-0.846603	-1.22866	0.379556	-0.0868145	-0.181158	0.00599629	1.10583
5804	Q9UQ35;Q9UQ35-2	Serine/arginine repetitive matrix protein 2	SRRM2	384;384	T	___3	15022___3	0.937093	0	0.423724	1.19176	1.67785	1.79821	0.0283591	1.10233
398	O94826	Mitochondrial import receptor subunit TOM70	TOMM70A	91	S	___1	1300___1	3.74665	3.80163	3.19826	4.01644	4.96913	5.05352	0.0461138	1.09752
121	O14974-5;O14974-3;O14974-2;O14974;O14974-4	Protein phosphatase 1 regulatory subunit 12A	PPP1R12A	335;422;422;422;422	S	___1	430___1	-0.991071	-1.42477	-1.02088	0.382708	0.117756	-0.651362	0.0322935	1.09528
3010	Q96TA1-2;Q96TA1	Niban-like protein 1	FAM129B	679;692	S	___1	9534___1	-0.0071022	0.0873353	0.675895	1.39086	1.66353	0.987317	0.0195461	1.09519
80	O14492	SH2B adapter protein 2	SH2B2	117	S	___1	307___1	-0.115449	0.604443	0.286804	1.35575	1.36463	1.33484	0.00632559	1.09314
187	O43166-3;O43166-2;O43166	Signal-induced proliferation-associated 1-like protein 1	SIPA1L1	1507;1507;1528	S	___1	657___1	-0.801818	-0.198148	-0.25936	0.826831	0.704644	0.475	0.00750038	1.0886
5284	Q9UHB7;Q9UHB7-2;Q9UHB7-3	AF4/FMR2 family member 4	AFF4	180;180;180	S	___2	11593___2	-1.2936	-0.875471	-1.43641	-0.142719	-0.019349	-0.178534	0.00340895	1.08829
3279	Q9H4A3-2;Q9H4A3;Q9H4A3-5;Q9H4A3-6;Q9H4A3-7;Q9H4A3-4	Serine/threonine-protein kinase WNK1	WNK1	1785;2032;2284;2292;2445;1625	S	___1	10459___1	-0.652552	-0.195978	-0.84584	0.695262	0.543342	0.329472	0.0077926	1.08748
1694	Q15149	Plectin	PLEC	149	S	___1	5147___1	-0.786126	-0.588874	-0.927098	0.748774	0.258362	-0.0520158	0.0127148	1.08574
2427	Q8IZP0-2;Q8IZP0-4;Q8IZP0-3;Q8IZP0-5;Q8IZP0-6;Q8IZP0-9;Q8IZP0-12;Q8IZP0	Abl interactor 1	ABI1	290;295;296;291;295;296;340;323	S	___1	7612___1	0.167399	0.691491	0.419293	1.33055	1.07233	2.13095	0.0370701	1.08522
1816	Q494U1-3;Q494U1-2;Q494U1	Pleckstrin homology domain-containing family N member 1	PLEKHN1	524;559;611	S	___1	5575___1	-1.75285	-1.31599	-1.749	-0.660633	-0.601388	-0.303983	0.00400502	1.08394
86	O14545	TRAF-type zinc finger domain-containing protein 1	TRAFD1	327	S	___1	330___1	4.30913	4.45805	4.56155	5.68091	5.62985	5.26395	0.00197624	1.08199
3392	Q9NP64-2;Q9NP64-3;Q9NP64	Nucleolar protein of 40 kDa	ZCCHC17	90;106;114	S	___1	10810___1	-1.69938	-1.4461	-0.78844	-0.38399	-0.498015	0.193714	0.0352152	1.08188
2320	Q86WR7-2;Q86WR7	Proline and serine-rich protein 2	PROSER2	43;43	S	___1	7263___1	1.00319	1.32517	1.13212	2.49637	2.4669	1.71338	0.0171001	1.07206
5727	Q9UQ35;Q9UQ35-2	Serine/arginine repetitive matrix protein 2	SRRM2	377;377	S	___3	12186___3	0.937093	0.62439	1.22294	1.50716	2.08757	2.39679	0.026851	1.06903
5729	Q9UQ35;Q9UQ35-2	Serine/arginine repetitive matrix protein 2	SRRM2	398;398	S	___3	12189___3	0.937093	0.62439	1.22294	1.50716	2.08757	2.39679	0.026851	1.06903
4148	P49327	Fatty acid synthase;[Acyl-carrier-protein] S-acetyltransferase;[Acyl-carrier-protein] S-malonyltransferase;3-oxoacyl-[acyl-carrier-protein] synthase;3-oxoacyl-[acyl-carrier-protein] reductase;3-hydroxyacyl-[acyl-carrier-protein] dehydratase;Enoyl-[acyl-carrier-protein] reductase;Oleoyl-[acyl-carrier-protein] hydrolase	FASN	2204	T	___1	13590___1	3.35819	3.82537	3.26228	4.59211	4.76386	4.27452	0.00923959	1.06155
1275	Q02108-2;Q02108	Guanylate cyclase soluble subunit alpha-3	GUCY1A3	58;58	S	___1	3854___1	-0.639272	-0.996434	-0.869031	0.045779	-0.0140352	0.631427	0.0102372	1.05597
4377	Q9Y3R0-3;Q9Y3R0-2;Q9Y3R0	Glutamate receptor-interacting protein 1	GRIP1	920;957;972	T	___1	15099___1	-1.18353	-2.03397	-1.33696	-0.499742	-0.824515	-0.0817691	0.0362602	1.04948
3834	Q9UQ35;Q9UQ35-2	Serine/arginine repetitive matrix protein 2	SRRM2	2688;2270	S	___1	12139___1	0.863116	1.92303	1.82966	2.41364	2.60254	2.73345	0.0410003	1.04461
4184	Q05655;Q05655-2	Protein kinase C delta type;Protein kinase C delta type regulatory subunit;Protein kinase C delta type catalytic subunit	PRKCD	295;295	T	___1	13761___1	-0.700138	-1.35374	-1.54459	0.122154	-0.598067	0	0.0372655	1.04085
2817	Q96CB9-4;Q96CB9	5-methylcytosine rRNA methyltransferase NSUN4	NSUN4	157;206	S	___1	8904___1	-1.48776	-1.60681	-1.4544	-0.538089	-0.414867	-0.479208	5.85056e-05	1.03894
2773	Q92890;Q92890-1	Ubiquitin fusion degradation protein 1 homolog	UFD1L	299;335	S	___1	8760___1	-0.26371	-0.565015	-0.422236	0.342383	0.511175	1.01013	0.00896567	1.03822
4332	Q9H8Y8-2;Q9H8Y8;Q9H8Y8-3	Golgi reassembly-stacking protein 2	GORASP2	347;415;427	T	___1	14801___1	-0.494926	-0.105441	0.492913	1.01774	1.17734	0.80868	0.0276851	1.03707
5429	Q9Y6G9	Cytoplasmic dynein 1 light intermediate chain 1	DYNC1LI1	516	S	___2	12873___2	-0.860174	-0.865967	-0.719994	0.181742	0.31001	0.168997	9.41395e-05	1.03563
5556	Q9Y6G9	Cytoplasmic dynein 1 light intermediate chain 1	DYNC1LI1	513	T	___2	15152___2	-0.860174	-0.865967	-0.719994	0.181742	0.31001	0.168997	9.41395e-05	1.03563
26	A6ND36;A6ND36-2	Protein FAM83G	FAM83G	650;402	S	___1	76___1	0.386857	0.338258	-0.0856192	1.20569	1.33385	1.20243	0.00269675	1.03416
3913	Q9Y2K6	Ubiquitin carboxyl-terminal hydrolase 20	USP20	132	S	___1	12459___1	-0.75431	0	0	0.945	0.878256	0.520777	0.021992	1.03278
1723	Q15390-2;Q15390	Mitochondrial fission regulator 1	MTFR1	86;119	S	___1	5243___1	-1.30229	-1.10349	-1.52576	-0.295741	0.105171	-0.650001	0.0145817	1.03032
3635	Q9UHB6-4;Q9UHB6;Q9UHB6-5;Q9UHB6-2;Q9UHB6-3	LIM domain and actin-binding protein 1	LIMA1	370;369;210;209;67	S	___1	11560___1	-0.968807	-0.182153	-0.346378	0.236305	0.424923	0.930554	0.0313634	1.02971
1358	Q09666	Neuroblast differentiation-associated protein AHNAK	AHNAK	5448	S	___1	4106___1	-0.262817	0.476474	0.417996	1.14103	1.37651	1.17666	0.0147247	1.02085
970	P46087-2;P46087;P46087-4;P46087-3	Probable 28S rRNA (cytosine(4447)-C(5))-methyltransferase	NOP2	58;58;58;58	S	___1	2905___1	-0.69893	-0.427664	-1.02247	0.639698	-0.109643	0.381452	0.0216526	1.02019
251	O60256-3;O60256-2;O60256;O60256-4	Phosphoribosyl pyrophosphate synthase-associated protein 2	PRPSAP2	198;158;198;112	S	___1	834___1	-2.22355	-1.27967	-1.67101	-0.651819	-0.60934	-0.858229	0.0231535	1.01828
1914	Q5T5U3	Rho GTPase-activating protein 21	ARHGAP21	1668	S	___1	5952___1	-0.428237	-0.930816	-0.202903	0.414056	0.180224	0.894728	0.0277827	1.01699
448	O95425-2;O95425-3;O95425-4;O95425	Supervillin	SVIL	488;887;882;914	S	___1	1451___1	-1.29284	-0.817796	-1.39934	-0.0952751	-0.326209	-0.038962	0.0069676	1.01651
5812	Q9UQ35;Q9UQ35-2	Serine/arginine repetitive matrix protein 2	SRRM2	903;903	T	___3	15044___3	0.509476	1.23406	1.06849	1.92492	1.88644	2.03053	0.0106512	1.00995
5777	Q9UQ35;Q9UQ35-2	Serine/arginine repetitive matrix protein 2	SRRM2	908;908	S	___3	12333___3	0.509476	1.23406	1.06849	1.92492	1.87856	2.03053	0.0108092	1.00733
25	A6ND36;A6ND36-2	Protein FAM83G	FAM83G	356;108	S	___1	75___1	1.83055	1.57856	2.02065	3.03386	2.69549	2.71611	0.00396344	1.00523
1994	Q641Q2-2;Q641Q2;Q9Y4E1-6;Q9Y4E1-4;Q9Y4E1-3;Q9Y4E1-2;Q9Y4E1;Q9Y4E1-5	WASH complex subunit FAM21A;WASH complex subunit FAM21C	FAM21A;FAM21C	288;288;288;288;233;280;288;288	S	___1	6220___1	0.776384	1.09491	0.801469	2.18786	1.79802	1.69774	0.00518589	1.00362
672	P18206-2;P18206	Vinculin	VCL	721;721	S	___1	2120___1	0.984763	1.51838	0.72988	2.56116	2.04165	1.63974	0.0470466	1.00318
4502	O95251-4;O95251;O95251-2	Histone acetyltransferase KAT7	KAT7	50;50;50	S	___2	1408___2	0	-0.580257	-0.297292	-0.910018	-1.05468	-1.92633	0.0488761	-1.00449
4848	Q4G0J3;Q4G0J3-3	La-related protein 7	LARP7	261;268	S	___2	5588___2	3.18504	2.78687	3.04984	2.28493	1.95225	1.76238	0.00634788	-1.0074
4340	Q9NZI5-3;Q9NZI5	Grainyhead-like protein 1 homolog	GRHL1	208;208	T	___1	14875___1	0.341114	0.558987	0.633595	-0.677835	-0.784751	-0.0340429	0.0156689	-1.01011
4956	Q86X29-6;Q86X29-5;Q86X29-3;Q86X29-4;Q86X29;Q86X29-2	Lipolysis-stimulated lipoprotein receptor	LSR	487;575;623;624;643;585	S	___2	7284___2	-0.301863	-0.236195	-0.326246	-1.37474	-1.54372	-0.983093	0.00383778	-1.01242
4957	Q86X29-6;Q86X29-5;Q86X29-3;Q86X29-4;Q86X29;Q86X29-2	Lipolysis-stimulated lipoprotein receptor	LSR	490;578;626;627;646;588	S	___2	7285___2	-0.301863	-0.236195	-0.326246	-1.37474	-1.54372	-0.983093	0.00383778	-1.01242
4096	P06400	Retinoblastoma-associated protein	RB1	356	T	___1	13320___1	-0.638854	-0.563725	-0.305292	-1.03634	-1.67534	-1.84474	0.0187891	-1.01618
3239	Q9H1H9;Q9H1H9-3;Q9H1H9-4;Q9H1H9-2	Kinesin-like protein KIF13A	KIF13A	1698;1650;1650;1663	S	___1	10338___1	2.30463	2.79499	2.42673	1.58763	1.40002	1.48881	0.00293293	-1.01663
3096	Q9BUA3	Uncharacterized protein C11orf84	C11orf84	308	S	___1	9853___1	1.30282	1.22188	1.48535	0	0	0.951691	0.0354979	-1.01945
3164	Q9C0B0	RING finger protein unkempt homolog	UNK	385	S	___1	10116___1	0.108123	0.805527	0.163735	-0.690141	-0.384617	-0.911461	0.0196172	-1.0212
2899	Q96JM3	Chromosome alignment-maintaining phosphoprotein 1	CHAMP1	476	S	___1	9149___1	2.59331	2.51064	2.57858	1.74171	1.19509	1.67073	0.00410772	-1.025
3041	Q99700-2;Q99700-5;Q99700-4;Q99700	Ataxin-2	ATXN2	624;335;624;624	S	___1	9639___1	-0.83085	0	0	-1.23183	-1.54029	-1.14784	0.0269123	-1.0297
2512	Q8NC74	RBBP8 N-terminal-like protein	RBBP8NL	645	S	___1	7890___1	1.06083	0.868853	1.18432	0	0	0	0.000348377	-1.038
4664	P62995	Transformer-2 protein homolog beta	TRA2B	16	S	___2	3602___2	0.471006	0.00608419	0.181812	-0.771292	-1.04811	-0.639476	0.00458658	-1.03926
4107	P13639	Elongation factor 2	EEF2	57	T	___1	13370___1	6.48252	6.05311	6.60559	5.83196	5.27548	4.90011	0.030453	-1.04456
460	O95685	Protein phosphatase 1 regulatory subunit 3D	PPP1R3D	46	S	___1	1501___1	0.678444	0.396904	0.473578	0.168356	-0.830784	-0.940194	0.0442331	-1.05052
4430	O15541	RING finger protein 113A	RNF113A	84	S	___2	638___2	2.57988	2.24911	2.62815	1.38655	1.09193	1.81549	0.0120047	-1.05439
4431	O15541	RING finger protein 113A	RNF113A	85	S	___2	639___2	2.57988	2.24911	2.62815	1.38655	1.09193	1.81549	0.0120047	-1.05439
4663	P62995	Transformer-2 protein homolog beta	TRA2B	14	S	___2	3601___2	0.248648	0.283506	0.181812	-0.771292	-1.04811	-0.639476	0.00103861	-1.05761
2517	Q8NCN4	E3 ubiquitin-protein ligase RNF169	RNF169	403	S	___1	7907___1	-1.00799	-1.6213	-1.72962	-2.46607	-2.50678	-2.56895	0.00944167	-1.06097
638	P15924;P15924-2;P15924-3	Desmoplakin	DSP	176;176;176	S	___1	2018___1	2.26845	2.42128	1.93768	1.24107	1.19188	1.00898	0.00262763	-1.06182
3441	Q9NS37	CREB/ATF bZIP transcription factor	CREBZF	50	S	___1	10959___1	-0.357792	-0.479153	-0.370163	-1.69466	-1.02138	-1.69928	0.00944357	-1.06941
2096	Q6SPF0	Atherin	SAMD1	161	S	___1	6579___1	1.52226	2.25694	1.55585	0.881581	0.516906	0.722506	0.014933	-1.07135
4389	P06493;P24941;Q00526;P24941-2;P06493-2	Cyclin-dependent kinase 1;Cyclin-dependent kinase 2;Cyclin-dependent kinase 3	CDK1;CDK2;CDK3	15;15;15;15;15	Y	___1	15193___1	4.68033	4.54328	5.36391	3.97574	3.45449	3.94106	0.0244377	-1.07208
4140	P42167;P42167-2;P42167-3	Lamina-associated polypeptide 2, isoforms beta/gamma;Thymopoietin;Thymopentin	TMPO	208;208;208	T	___1	13538___1	2.0231	2.12846	2.01728	0.643756	1.64555	0.655747	0.0323357	-1.0746
39	O00148;O00148-3;O00148-2	ATP-dependent RNA helicase DDX39A	DDX39A	183;183;183	S	___1	205___1	-1.41091	-1.69659	-1.43197	-2.27369	-2.85668	-2.6383	0.00509527	-1.0764
4375	Q9Y3P9	Rab GTPase-activating protein 1	RABGAP1	996	T	___1	15096___1	0.758504	1.39028	0.630529	-0.682896	-0.155642	0.373504	0.0483334	-1.08145
2148	Q6ZSZ5-2;Q6ZSZ5	Rho guanine nucleotide exchange factor 18	ARHGEF18	945;1103	S	___1	6725___1	-0.716136	-0.569673	-0.573558	-1.31595	-1.60182	-2.19347	0.0145663	-1.08396
4251	Q71F23-3;Q71F23	Centromere protein U	CENPU	98;98	T	___1	14212___1	0.459964	0.422656	0.236522	-0.426439	-1.26532	-0.450045	0.0187249	-1.08698
4360	Q9UQ35;Q9UQ35-2	Serine/arginine repetitive matrix protein 2	SRRM2	1453;1453	T	___1	15010___1	0	0	0	-0.959591	-1.67392	-0.652704	0.0223388	-1.09541
3794	Q9UP83-3;Q9UP83;Q9UP83-2	Conserved oligomeric Golgi complex subunit 5	COG5	197;197;197	S	___1	12007___1	0.162304	-0.404476	-0.555911	-1.08555	-1.27414	-1.73051	0.0194937	-1.09737
228	O43719	HIV Tat-specific factor 1	HTATSF1	498	S	___1	774___1	3.08775	3.08162	2.64774	2.33401	1.98437	1.20489	0.0393466	-1.09795
4517	O95817	BAG family molecular chaperone regulator 3	BAG3	289	S	___2	1555___2	1.81543	1.86142	2.65507	1.24489	0.932816	0.842968	0.0208819	-1.10375
2716	Q92538-3;Q92538-2;Q92538	Golgi-specific brefeldin A-resistance guanine nucleotide exchange factor 1	GBF1	662;663;662	S	___1	8605___1	-0.874969	-0.857278	-1.39346	-2.30334	-1.79455	-2.35461	0.0114897	-1.10893
634	P15923-2	Transcription factor E2-alpha	TCF3	530	S	___1	2013___1	0.588265	0.679739	1.3781	0.112695	-0.818748	0	0.0440762	-1.11739
2903	Q96JM3	Chromosome alignment-maintaining phosphoprotein 1	CHAMP1	459	S	___1	9162___1	1.33764	1.54844	1.83843	0.600877	0.315498	0.434383	0.00253955	-1.12458
4945	Q86UU1-3;Q86UU1-2;Q86UU1	Pleckstrin homology-like domain family B member 1	PHLDB1	520;520;520	S	___2	7155___2	0.929108	1.08638	0.640825	0.0119686	-0.347981	-0.396211	0.00352125	-1.12951
1890	Q5T0W9	Protein FAM83B	FAM83B	664	S	___1	5850___1	-1.68019	-1.38801	-2.32223	-2.78417	-3.0869	-2.91166	0.0174611	-1.13076
4117	P18858-3;P18858;P18858-2	DNA ligase 1	LIG1	152;183;183	T	___1	13407___1	4.12368	4.21739	4.28721	3.14196	2.96595	3.12132	0.000100646	-1.13302
226	O43719	HIV Tat-specific factor 1	HTATSF1	579	S	___1	770___1	2.56049	2.60874	2.21722	1.28517	1.23721	1.45997	0.00128118	-1.1347
475	O95817	BAG family molecular chaperone regulator 3	BAG3	289	S	___1	1555___1	1.8762	2.05299	2.20633	1.48039	0.666844	0.542703	0.0205611	-1.14853
966	P46013	Antigen KI-67	MKI67	357	S	___1	2895___1	1.33596	1.76094	2.28285	0.602982	0.350307	0.948367	0.0232201	-1.15937
3128	Q9BXB4	Oxysterol-binding protein-related protein 11	OSBPL11	181	S	___1	9993___1	1.7014	1.88862	2.24874	0.893547	0.564873	0.878096	0.0037711	-1.16742
4138	P42166;P42167;P42167-2;P42167-3	Lamina-associated polypeptide 2, isoform alpha;Thymopoietin;Thymopentin;Lamina-associated polypeptide 2, isoforms beta/gamma;Thymopoietin;Thymopentin	TMPO	160;160;160;160	T	___1	13536___1	4.47837	4.74886	4.04125	2.93764	3.65691	3.17162	0.0168214	-1.16744
917	P40425	Pre-B-cell leukemia transcription factor 2	PBX2	330	S	___1	2746___1	1.38484	1.2331	0.944028	0.0433047	0.11444	-0.109985	0.00128438	-1.1714
5181	Q9C0C9	E2/E3 hybrid ubiquitin-protein ligase UBE2O	UBE2O	839	S	___2	10175___2	0	0.701287	-0.234501	-1.19455	-1.16672	-0.689835	0.0226744	-1.17263
1206	P78344-2;P78344	Eukaryotic translation initiation factor 4 gamma 2	EIF4G2	395;395	S	___1	3644___1	0.975923	0.995706	0.610177	0.0530271	-0.700486	-0.299078	0.0094317	-1.17611
1448	Q13136-2;Q13136	Liprin-alpha-1	PPFIA1	242;242	S	___1	4389___1	0	-0.623221	0	-1.51119	-1.44832	-1.22392	0.00622284	-1.18673
906	P38646	Stress-70 protein, mitochondrial	HSPA9	627	S	___1	2726___1	0.384033	0.364982	0.307909	-0.89638	-1.16326	-0.46543	0.00429547	-1.194
2890	Q96IY1-2;Q96IY1	Kinetochore-associated protein NSL1 homolog	NSL1	4;4	S	___1	9107___1	2.29405	2.71025	2.69427	1.68754	1.53273	0.878952	0.013226	-1.19978
277	O60437	Periplakin	PPL	1657	S	___1	895___1	0	0	0	-1.13335	-1.2613	-1.20707	5.4239e-06	-1.20058
164	O15231-3;O15231-2;O15231-4;O15231-7;O15231;O15231-8;O15231-6;O15231-9;O15231-5	Zinc finger protein 185	ZNF185	466;228;406;436;465;468;497;103;244	S	___1	574___1	3.00378	2.552	2.23666	1.57926	1.47691	1.12505	0.0100307	-1.20374
7	A1L170;A1L170-2	Uncharacterized protein C1orf226	C1orf226	18;61	S	___1	32___1	1.57584	2.27048	1.51057	0.184403	0.693339	0.861645	0.0190648	-1.20584
1266	Q01650	Large neutral amino acids transporter small subunit 1	SLC7A5	35	S	___1	3828___1	1.49549	1.64455	1.82249	0.465577	0.383906	0.46641	0.00024679	-1.21554
231	O43719	HIV Tat-specific factor 1	HTATSF1	713	S	___1	779___1	3.47951	2.90274	2.49791	1.99049	1.19376	2.04248	0.0370074	-1.21781
1423	Q12929;Q12929-2	Epidermal growth factor receptor kinase substrate 8	EPS8	659;399	S	___1	4319___1	0.167414	0.573416	0.263476	-1.17279	-1.10847	-0.376441	0.0125531	-1.22067
4944	Q86UU1-3;Q86UU1-2;Q86UU1	Pleckstrin homology-like domain family B member 1	PHLDB1	518;518;518	S	___2	7154___2	1.0506	1.08638	0.798734	0.0119686	-0.347981	-0.396211	0.00148069	-1.22264
494	P02545-3;P02545;P02545-2;P02545-6;P02545-5;P02545-4	Prelamin-A/C;Lamin-A/C	LMNA	390;390;390;390;291;278	S	___1	1615___1	5.77604	5.81631	5.25749	4.4605	4.24799	4.47024	0.00322974	-1.2237
1467	Q13207	T-box transcription factor TBX2	TBX2	705	S	___1	4422___1	-1.52878	-1.20845	-0.464776	-2.11811	-2.26994	-2.4994	0.0212545	-1.22848
1090	P52272-2;P52272	Heterogeneous nuclear ribonucleoprotein M	HNRNPM	442;481	S	___1	3310___1	-0.640738	-0.643263	-0.302513	-1.97485	-2.37034	-0.937444	0.0494376	-1.23204
1887	Q5T0W9	Protein FAM83B	FAM83B	802	S	___1	5844___1	0.259062	0.28198	0.629976	-0.77176	-0.703136	-1.05332	0.0015572	-1.23308
389	O94761	ATP-dependent DNA helicase Q4	RECQL4	251	S	___1	1277___1	1.3567	1.96787	1.56785	0.284768	0.318049	0.549662	0.00322948	-1.24665
508	P04183	Thymidine kinase, cytosolic	TK1	13	S	___1	1646___1	2.8522	2.57391	3.70638	1.70213	1.47962	2.16674	0.033448	-1.26133
4109	P15260	Interferon gamma receptor 1	IFNGR1	295	T	___1	13377___1	0	0	0	-1.09195	-1.25783	-1.43848	0.000227007	-1.26276
563	P08195-2;P08195-3;P08195;P08195-4	4F2 cell-surface antigen heavy chain	SLC3A2	2;41;103;134	S	___1	1791___1	0.0629083	-0.346301	-0.136875	-1.5402	-1.77164	-0.897063	0.0116976	-1.26288
4214	Q14980-2;Q14980;Q14980-5	Nuclear mitotic apparatus protein 1	NUMA1	1986;2000;864	T	___1	13945___1	0.603649	0.663256	0.47357	-1.53894	-0.571316	-0.00789472	0.0461802	-1.28621
8	A1L170;A1L170-2	Uncharacterized protein C1orf226	C1orf226	258;301	S	___1	34___1	2.4857	2.11747	1.96316	0.931335	0.914272	0.832285	0.00120274	-1.29615
533	P06400	Retinoblastoma-associated protein	RB1	795	S	___1	1712___1	-1.49418	-0.857673	-2.25844	-2.6503	-2.97991	-2.89933	0.0350626	-1.30641
1673	Q15025-7;Q15025-8;Q15025-5;Q15025-6;Q15025-4;Q15025-3;Q15025-2;Q15025	TNFAIP3-interacting protein 1	TNIP1	403;403;403;403;403;350;403;403	S	___1	5094___1	-0.684115	-0.711405	-0.71274	-1.84398	-1.82268	-2.4064	0.00230501	-1.3216
2663	Q8WVR3-2;Q8WVR3-3;Q8WVR3	Uncharacterized protein C7orf43	C7orf43	136;143;517	S	___1	8429___1	1.24765	1.26275	1.47913	0.120389	-0.106197	0	0.000182847	-1.32511
1468	Q13207	T-box transcription factor TBX2	TBX2	710	S	___1	4423___1	0.384706	0.539209	1.08354	-0.843319	-0.976549	-0.148398	0.0163921	-1.32524
4229	Q4ZG55;Q4ZG55-4	Protein GREB1	GREB1	1097;95	T	___1	14049___1	0.890226	0.712131	0.573755	-0.851496	-0.73222	-0.219026	0.00347993	-1.32628
4443	O43719	HIV Tat-specific factor 1	HTATSF1	494	S	___2	773___2	0.809572	1.18898	0.885	-0.701624	-0.475146	0.0610602	0.00631632	-1.33309
4444	O43719	HIV Tat-specific factor 1	HTATSF1	498	S	___2	774___2	0.809572	1.18898	0.885	-0.701624	-0.475146	0.0610602	0.00631632	-1.33309
3887	Q9UQR0	Sex comb on midleg-like protein 2	SCML2	511	S	___1	12378___1	-0.182054	-0.0359689	-0.413722	-1.58912	-1.18782	-1.86367	0.00402768	-1.33629
3112	Q9BVJ6-3;Q9BVJ6;Q9BVJ6-2	U3 small nucleolar RNA-associated protein 14 homolog A	UTP14A	393;445;277	S	___1	9919___1	0.364479	0.952984	0.205692	-0.930617	-0.651611	-0.949069	0.00541521	-1.35148
2943	Q96P48-3;Q96P48	Arf-GAP with Rho-GAP domain, ANK repeat and PH domain-containing protein 1	ARAP1	229;229	S	___1	9299___1	1.40661	0.800721	1.44906	-0.350235	0.0149752	-0.118346	0.00431433	-1.37
3554	Q9P1Y5;Q9P1Y5-2	Calmodulin-regulated spectrin-associated protein 3	CAMSAP3	431;458	S	___1	11303___1	1.349	1.77122	1.30488	0.721265	-0.488048	0.0758059	0.0224818	-1.37203
3741	Q9UKY7-2;Q9UKY7	Protein CDV3 homolog	CDV3	8;8	S	___1	11841___1	0.103657	0.168029	-0.087467	-1.22039	-1.10977	-1.65432	0.00161473	-1.38957
864	P33316-2	Deoxyuridine 5'-triphosphate nucleotidohydrolase, mitochondrial	DUT	11	S	___1	2606___1	6.93979	7.22754	7.24623	5.8747	5.59396	5.75191	0.000402089	-1.39766
3910	Q9Y2J4;Q9Y2J4-2;Q9Y2J4-4;Q9Y2J4-3	Angiomotin-like protein 2	AMOTL2	759;760;817;757	S	___1	12444___1	0.279873	0.507125	-0.321981	-1.02528	-1.74483	-1.02385	0.0146314	-1.41966
4353	Q9UKI8;Q9UKI8-2	Serine/threonine-protein kinase tousled-like 1	TLK1	38;38	T	___1	14953___1	-0.308276	-0.0272364	-0.4182	-1.26398	-2.28078	-1.48476	0.0124571	-1.42527
1021	P49585	Choline-phosphate cytidylyltransferase A	PCYT1A	331	S	___1	3092___1	1.31382	1.35842	0.0378978	-0.460545	-0.688752	-0.450612	0.0308996	-1.43668
3357	Q9HB90;Q9NQL2	Ras-related GTP-binding protein C;Ras-related GTP-binding protein D	RRAGC;RRAGD	95;96	S	___1	10694___1	1.12347	0.741894	1.16552	-0.777855	-0.113761	-0.402898	0.00356398	-1.4418
339	O75363;O75363-2	Breast carcinoma-amplified sequence 1	BCAS1	552;561	S	___1	1087___1	0	0	0	-0.925442	-1.61783	-1.80097	0.00557477	-1.44808
2948	Q96PK6	RNA-binding protein 14	RBM14	618	S	___1	9307___1	-0.809215	-0.876209	-0.563636	-1.64698	-1.92362	-3.03441	0.0287844	-1.45198
165	O15231-3;O15231-2	Zinc finger protein 185	ZNF185	206;66	S	___1	581___1	2.16144	2.42264	1.89754	0.783652	0.334205	0.952146	0.00352505	-1.47054
2354	Q8IVF2-3;Q8IVF2	Protein AHNAK2	AHNAK2	180;280	S	___1	7372___1	0	0	0	-1.03998	-1.05129	-2.33747	0.0265801	-1.47625
4089	O95817	BAG family molecular chaperone regulator 3	BAG3	285	T	___1	13286___1	-1.2633	-1.52601	-0.791333	-2.53379	-2.91979	-2.57699	0.00388133	-1.48331
686	P18858-3;P18858;P18858-2	DNA ligase 1	LIG1	21;51;51	S	___1	2160___1	2.93614	3.14448	3.43819	2.04269	1.60754	1.41739	0.00324363	-1.48373
851	P31629	Transcription factor HIVEP2	HIVEP2	563	S	___1	2573___1	0	0	0	-1.41095	-1.32753	-1.742	0.000295177	-1.49349
2315	Q86WB0;Q86WB0-2	Nuclear-interacting partner of ALK	ZC3HC1	354;333	S	___1	7247___1	3.24891	3.30904	2.243	1.65601	0.93225	1.7267	0.0252123	-1.49533
886	P35611;P35611-3;P35611-5;P35611-2;P35611-6;P35611-4	Alpha-adducin	ADD1	358;358;358;358;358;358	S	___1	2669___1	1.87385	1.903	1.35977	0.339102	0.288756	0	0.00186395	-1.50292
4388	O00401	Neural Wiskott-Aldrich syndrome protein	WASL	256	Y	___1	15187___1	-0.454103	-0.446265	-0.568984	-2.39711	-1.92441	-1.70901	0.00183121	-1.52039
233	O43719	HIV Tat-specific factor 1	HTATSF1	702	S	___1	781___1	5.00866	4.74394	4.5106	3.24096	3.24224	3.18019	0.00045647	-1.53327
2277	Q86UU1-3;Q86UU1-2;Q86UU1	Pleckstrin homology-like domain family B member 1	PHLDB1	563;563;563	S	___1	7149___1	1.77418	1.7539	1.84131	0.120147	-0.172912	0.817077	0.00648422	-1.53502
2278	Q86UU1-3;Q86UU1-2;Q86UU1	Pleckstrin homology-like domain family B member 1	PHLDB1	430;430;430	S	___1	7152___1	0.365846	0.287263	0.6976	-1.04688	-1.22835	-0.996738	0.000433186	-1.54089
5085	Q96EB6;Q96EB6-2	NAD-dependent protein deacetylase sirtuin-1;SirtT1 75 kDa fragment	SIRT1	26;26	S	___2	8975___2	2.4095	1.90781	1.83107	1.24406	0.608901	-0.345469	0.0356221	-1.54696
1888	Q5T0W9	Protein FAM83B	FAM83B	869	S	___1	5848___1	1.84665	2.26978	1.92516	0.298569	0.338409	0.750372	0.00133304	-1.55141
3940	Q9Y365	PCTP-like protein	STARD10	284	S	___1	12535___1	5.47881	4.64193	5.25708	3.37545	3.70572	3.62673	0.00445548	-1.55664
2276	Q86UU1-3;Q86UU1-2;Q86UU1	Pleckstrin homology-like domain family B member 1	PHLDB1	324;324;324	S	___1	7148___1	0.337945	0.540662	0.599044	-1.21696	-1.4933	-0.490036	0.00728964	-1.55931
4242	Q6NZY4-2;Q6NZY4	Zinc finger CCHC domain-containing protein 8	ZCCHC8	241;479	T	___1	14154___1	0.129483	0.271579	-0.365499	-1.64052	-1.68001	-1.33784	0.00211066	-1.56464
431	O95238-2;O95238	SAM pointed domain-containing Ets transcription factor	SPDEF	5;5	S	___1	1404___1	-0.634585	-0.427566	-0.674241	-2.07965	-1.48015	-2.94778	0.0213096	-1.5904
3594	Q9P2P5	E3 ubiquitin-protein ligase HECW2	HECW2	48	S	___1	11416___1	0.490769	1.18671	1.10074	-1.10652	0	-0.960887	0.0170304	-1.61521
3599	Q9UBB9	Tuftelin-interacting protein 11	TFIP11	210	S	___1	11436___1	-0.991729	-0.799031	0	-1.74949	-2.99975	-1.95079	0.0292746	-1.63642
2633	Q8TEW0-4;Q8TEW0-11;Q8TEW0-2;Q8TEW0;Q8TEW0-8;Q8TEW0-7;Q8TEW0-6;Q8TEW0-9;Q8TEW0-10	Partitioning defective 3 homolog	PARD3	221;221;221;221;221;221;221;221;221	S	___1	8280___1	0	0	0	-1.95194	-0.941821	-2.01989	0.00931747	-1.63788
3777	Q9UMS6-4;Q9UMS6-2;Q9UMS6;Q9UMS6-3	Synaptopodin-2	SYNPO2	871;902;902;902	S	___1	11947___1	1.50311	1.9222	1.48868	0	0	0	0.000323997	-1.638
3376	Q9HCE5	N6-adenosine-methyltransferase subunit METTL14	METTL14	399	S	___1	10757___1	-0.488959	-1.92039	-0.746816	-3.18256	-2.28836	-2.63433	0.0321545	-1.6497
3720	Q9UKS6	Protein kinase C and casein kinase substrate in neurons protein 3	PACSIN3	354	S	___1	11798___1	2.44048	2.38539	1.93441	0.699837	0.625609	0.400962	0.000798189	-1.67796
92	O14578;O14578-4;O14578-3	Citron Rho-interacting kinase	CIT	1993;2035;1510	S	___1	340___1	0.595435	0.463188	0.43992	-0.305624	-1.0773	-2.20972	0.0377529	-1.69706
3917	Q9Y2K7-3;Q9Y2K7;Q9Y2K7-4;Q9Y2K7-5;Q9Y2K7-2	Lysine-specific demethylase 2A	KDM2A	558;558;16;119;252	S	___1	12466___1	0.252658	0	0.416787	-1.66491	-1.44573	-1.3203	0.000418643	-1.70013
1212	P78362	SRSF protein kinase 2;SRSF protein kinase 2 N-terminal;SRSF protein kinase 2 C-terminal	SRPK2	10	S	___1	3655___1	-0.87934	-1.46194	-1.02192	-3.10269	-3.21017	-2.28258	0.00694063	-1.74408
1039	P49790;P49790-3;P49790-2	Nuclear pore complex protein Nup153	NUP153	320;320;320	S	___1	3155___1	0	0	0	-2.14678	-1.28933	-1.80887	0.00217921	-1.74833
3148	Q9BZ67-2;Q9BZ67-3;Q9BZ67	FERM domain-containing protein 8	FRMD8	352;374;408	S	___1	10067___1	-0.232596	0	0	-1.93784	-1.02555	-2.55384	0.0174105	-1.76154
884	P35611;P35611-3;P35611-5;P35611-2;P35611-6;P35611-4	Alpha-adducin	ADD1	12;12;12;12;12;12	S	___1	2664___1	0.676805	0.953287	1.26496	-0.825436	-1.34087	-0.390509	0.00490637	-1.81729
3742	Q9UKY7-2;Q9UKY7	Protein CDV3 homolog	CDV3	107;107	S	___1	11843___1	2.26566	2.5411	1.25099	0.545839	0.421164	-0.395355	0.0203834	-1.8287
3270	Q9H3Q1	Cdc42 effector protein 4	CDC42EP4	105	S	___1	10431___1	0	0	0	-2.20272	-1.32732	-2.13826	0.00257063	-1.88943
5559	Q13085;Q13085-4;Q13085-2;Q13085-3	Acetyl-CoA carboxylase 1;Biotin carboxylase	ACACA	142;179;84;64	Y	___2	15210___2	2.67264	2.07304	2.91679	0.811906	0.726878	0.394538	0.00245361	-1.90972
885	P35611;P35611-3;P35612;Q9UEY8-2;Q9UEY8	Alpha-adducin;Beta-adducin;Gamma-adducin	ADD1;ADD2;ADD3	726;757;713;661;693	S	___1	2665___1	0.3998	0.0149282	0.657045	-1.43438	-1.61686	-1.61493	0.00061954	-1.91265
1215	P78411-3;P78411-2;P78411	Iroquois-class homeodomain protein IRX-5	IRX5	398;463;464	S	___1	3664___1	0.542847	0.905203	0.966175	-1.22194	-1.6479	-0.523891	0.00539768	-1.93599
5084	Q96EB6;Q96EB6-2	NAD-dependent protein deacetylase sirtuin-1;SirtT1 75 kDa fragment	SIRT1	14;14	S	___2	8973___2	1.68186	1.28934	1.8885	-0.032342	-0.0138463	-0.917823	0.00496861	-1.94124
2861	Q96FQ6	Protein S100-A16	S100A16	2	S	___1	9012___1	2.03555	1.77061	2.11513	0	0	0	4.56551e-05	-1.97376
2321	Q86X02	Cerebellar degeneration-related protein 2-like	CDR2L	180	S	___1	7267___1	0	0	0	-1.66779	-2.29331	-1.96198	0.00039828	-1.97436
223	O43521-4;O43521-8;O43521-12;O43521;O43521-11;O43521-10;O43521-14;O43521-19	Bcl-2-like protein 11	BCL2L11	87;87;87;87;87;87;87;87	S	___1	748___1	1.98691	1.58058	1.80656	0.311172	-0.634469	-0.32081	0.00266323	-2.00605
3446	Q9NSI6-3;Q9NSI6-2;Q9NSI6	Bromodomain and WD repeat-containing protein 1	BRWD1	2131;2131;2131	S	___1	10973___1	0	0	0	-2.20813	-2.26589	-1.70028	0.000331594	-2.0581
568	P08559-3;P08559;P08559-2;P08559-4;P29803	Pyruvate dehydrogenase E1 component subunit alpha, somatic form, mitochondrial;Pyruvate dehydrogenase E1 component subunit alpha, testis-specific form, mitochondrial	PDHA1;PDHA2	262;293;300;331;291	S	___1	1801___1	3.4193	2.83911	2.6045	1.73906	1.39072	-0.454251	0.0461466	-2.06246
6	A1L170;A1L170-2	Uncharacterized protein C1orf226	C1orf226	223;266	S	___1	29___1	2.86059	3.33041	3.12594	0.954665	0.754094	1.33243	0.00065165	-2.09192
2712	Q92522	Histone H1x	H1FX	31	S	___1	8592___1	5.57333	5.32961	5.54403	3.09568	2.93241	4.11197	0.00506463	-2.1023
1159	P56696-2;P56696;Q9NR82-2;Q9NR82;Q9NR82-7;Q9NR82-3;Q9NR82-6	Potassium voltage-gated channel subfamily KQT member 4;Potassium voltage-gated channel subfamily KQT member 5	KCNQ4;KCNQ5	430;484;457;466;467;476;485	S	___1	3515___1	0	0	0	-2.37957	-2.61154	-2.32332	1.0189e-05	-2.43815
3628	Q9UEY8-2;Q9UEY8	Gamma-adducin	ADD3	649;681	S	___1	11513___1	2.4446	2.5708	1.79381	0.350099	0.382106	-1.26703	0.0147055	-2.44801
3880	Q9UQB3-2;Q9UQB3	Catenin delta-2	CTNND2	1000;1058	S	___1	12358___1	0	0	0	-2.37835	-3.29978	-2.0316	0.00245495	-2.56991
1100	P52594-2;P52594-3;P52594;P52594-4	Arf-GAP domain and FG repeat-containing protein 1	AGFG1	181;181;181;181	S	___1	3331___1	2.53946	2.63628	2.85118	0	0	0	8.36149e-06	-2.67564
2842	Q96EB6;Q96EB6-2	NAD-dependent protein deacetylase sirtuin-1;SirtT1 75 kDa fragment	SIRT1	27;27	S	___1	8976___1	2.52119	2.39861	2.14974	-0.577074	0.981108	-1.44836	0.0197433	-2.70462
602	P11274-2;P11274	Breakpoint cluster region protein	BCR	1220;1264	S	___1	1907___1	0	0	0	-2.84193	-2.81974	-2.8749	6.02997e-09	-2.84552
1790	Q17R98-3;Q17R98-2;Q17R98	Zinc finger protein 827	ZNF827	410;760;760	S	___1	5467___1	0	0	0	-3.14955	-3.22138	-3.16541	1.32384e-08	-3.17878
4289	Q92616	Translational activator GCN1	GCN1L1	1629	T	___1	14520___1	4.50998	5.23366	5.42236	2.43577	2.79558	0	0.0228502	-3.31155
3672	Q9UI08;Q9UI08-2;Q9UI08-3	Ena/VASP-like protein	EVL	331;333;337	S	___1	11657___1	2.95673	2.91561	2.81017	0.437746	-1.51295	-0.272086	0.00426467	-3.34327
1424	Q12929;Q12929-2	Epidermal growth factor receptor kinase substrate 8	EPS8	685;425	S	___1	4321___1	0	0	0	-3.69723	-4.51589	-3.4856	0.000242161	-3.89957

## Sheet: filtered_MCF7vsMCF7991R
Proteomics (dimethyl labelling)
Protein IDs	Majority protein IDs	Protein names	Gene names	Q-value	Ratio M/L normalized	Inverted Ratio M/L	Log2 Ratio M/L
E9PEW5;E7EPL7;Q9HD67	E9PEW5;E7EPL7;Q9HD67	Unconventional myosin-X	MYO10	0.021024	0.017432	-57.3658	-5.84212		wt-MCF7(M)
Q86YD1-3;Q86YD1-2;Q86YD1	Q86YD1-3;Q86YD1-2;Q86YD1	Prostate tumor-overexpressed gene 1 protein	PTOV1	0	0.020952	-47.7281	-5.57677		wt-MCF7 991R (L)
Q7Z3I4	Q7Z3I4		DKFZp686H1615	0.022506	0.025106	-39.8311	-5.31582
Q8N9F0	Q8N9F0	N-acetylaspartate synthetase	NAT8L	0.039902	0.03699	-27.0343	-4.75672
F5H6Z1;B4E1J0;F5H2F6;Q96AQ6-3;Q96AQ6-2;Q96AQ6	F5H6Z1;B4E1J0;F5H2F6;Q96AQ6-3;Q96AQ6-2;Q96AQ6	Pre-B-cell leukemia transcription factor-interacting protein 1	PBXIP1	0	0.047962	-20.8498	-4.38196
A6NNP0;Q9UK22;C9JQC5	A6NNP0;Q9UK22;C9JQC5	F-box only protein 2	FBXO2	0	0.060811	-16.4444	-4.03952
B4DK69;P52895;B5ME26;H0Y804;B4DKR9	B4DK69;P52895;B5ME26;H0Y804	Aldo-keto reductase family 1 member C2	AKR1C2;AKR1C1	0	0.065052	-15.3723	-3.94226
Q92830	Q92830	Histone acetyltransferase KAT2A	KAT2A	0.039768	0.069716	-14.3439	-3.84237
B7Z2D3;E9PFI4;O43679-2;O43679-3;G5E9Y7;O43679;H0YA09	B7Z2D3;E9PFI4;O43679-2;O43679-3;G5E9Y7;O43679;H0YA09	LIM domain-binding protein 2	LDB2	0.030881	0.070427	-14.1991	-3.82773
O75363;O75363-2;H0Y542	O75363;O75363-2;H0Y542	Breast carcinoma-amplified sequence 1	BCAS1	0	0.074713	-13.3846	-3.7425
H0Y4B5;E9PH02;B1AL00;P18075	H0Y4B5;E9PH02;B1AL00;P18075	Bone morphogenetic protein 7	BMP7	0	0.085778	-11.658	-3.54325
Q9Y625	Q9Y625	Glypican-6;Secreted glypican-6	GPC6	0	0.10554	-9.47508	-3.24414
Q14207	Q14207	Protein NPAT	NPAT	0.0076936	0.11254	-8.88573	-3.15149
P02649	P02649	Apolipoprotein E	APOE	0.0020513	0.11445	-8.73744	-3.12721
B8ZZ60;Q32M88;E7EMA9	B8ZZ60;Q32M88;E7EMA9	Acid trehalase-like protein 1	ATHL1	0	0.12356	-8.09323	-3.01672
Q7Z3J2-2;C9J7I2;G5E9I3;F5H7K1;Q7Z3J2;E7EWW0	Q7Z3J2-2;C9J7I2;G5E9I3;F5H7K1;Q7Z3J2;E7EWW0	UPF0505 protein C16orf62	C16orf62	0.028103	0.12531	-7.98021	-2.99643
Q9BPU9	Q9BPU9	B9 domain-containing protein 2	B9D2	0.042352	0.12547	-7.97003	-2.99459
C9JNU9;C9IY91	C9JNU9;C9IY91	Ubiquitin carboxyl-terminal hydrolase 4	USP4	0.0022083	0.12748	-7.84437	-2.97166
B4DN50;P17302	B4DN50;P17302	Gap junction alpha-1 protein	GJA1	0	0.13069	-7.65169	-2.93578
Q9Y2Q0-2;E7EUK4;Q9Y2Q0	Q9Y2Q0-2;E7EUK4;Q9Y2Q0	Probable phospholipid-transporting ATPase IA	ATP8A1	0.0092758	0.13252	-7.54603	-2.91572
P43405-2;P43405	P43405-2;P43405	Tyrosine-protein kinase SYK	SYK	0.012136	0.13398	-7.4638	-2.89991
B4DPV8;Q8NC54	B4DPV8;Q8NC54	Keratinocyte-associated transmembrane protein 2	KCT2	0.00017969	0.13536	-7.38771	-2.88513
O76070	O76070	Gamma-synuclein	SNCG	0	0.13575	-7.36648	-2.88098
F5H5J5	F5H5J5			0.013681	0.13846	-7.2223	-2.85246
H0YF54;B7Z7Q7;Q502W6-2;Q502W6-8;Q502W6;Q502W6-6	H0YF54;B7Z7Q7;Q502W6-2;Q502W6-8;Q502W6;Q502W6-6	von Willebrand factor A domain-containing protein 3B	VWA3B	0.020734	0.14316	-6.98519	-2.8043
B4DEM1;Q5W1L8;P78382	B4DEM1;Q5W1L8;P78382	CMP-sialic acid transporter	SLC35A1	0	0.14684	-6.81013	-2.76768
Q96N16-3;F8WCA9;B4DG10;Q96N16-4;F2Z2K5;Q96N16;Q96N16-2	Q96N16-3;F8WCA9;B4DG10;Q96N16-4;F2Z2K5;Q96N16;Q96N16-2	Janus kinase and microtubule-interacting protein 1	JAKMIP1	0.0017191	0.14751	-6.7792	-2.76112
Q9BVF5;Q96DX5-2;Q96DX5	Q9BVF5;Q96DX5-2;Q96DX5	Ankyrin repeat and SOCS box protein 9	ASB9	0	0.14892	-6.71501	-2.74739
Q16658;B3KTM9;C9JPH9;C9JFC0	Q16658	Fascin	FSCN1	0	0.15059	-6.64055	-2.7313
Q99759;Q99759-2	Q99759;Q99759-2	Mitogen-activated protein kinase kinase kinase 3	MAP3K3	0.014274	0.15154	-6.59892	-2.72223
F5H816;P06737;E9PK47;E9PMM6	F5H816;P06737;E9PK47	Glycogen phosphorylase, liver form;Phosphorylase	PYGL	0	0.1526	-6.55308	-2.71217
P14672	P14672	Solute carrier family 2, facilitated glucose transporter member 4	SLC2A4	0.020149	0.15266	-6.5505	-2.71161
Q9H611;Q9H611-3	Q9H611;Q9H611-3	ATP-dependent DNA helicase PIF1	PIF1	0.013661	0.15338	-6.51975	-2.70482
C9JXX4;P24593	C9JXX4;P24593	Insulin-like growth factor-binding protein 5	IGFBP5	0.020589	0.16654	-6.00456	-2.58606
Q9UJ04	Q9UJ04	Testis-specific Y-encoded-like protein 4	TSPYL4	0.00087123	0.16658	-6.00312	-2.58571
G3V1V0;F8VPF3;F8W1R7;P60660;B7Z6Z4;F8VZV5;H0YI43;G3V1Y7;F8W1I5;P05976-2;P05976;P08590	G3V1V0;F8VPF3;F8W1R7;P60660;B7Z6Z4;F8VZV5;H0YI43;G3V1Y7	Myosin light polypeptide 6	MYL6	0.042339	0.17906	-5.58472	-2.48149
P42330;A6NHU4;E9PBP5;P17516	P42330	Aldo-keto reductase family 1 member C3	AKR1C3	0	0.1797	-5.56483	-2.47634
P35754	P35754	Glutaredoxin-1	GLRX	0.021917	0.18537	-5.39462	-2.43152
O15439-2;O15439;B7Z3Q7;Q8IVZ4	O15439-2;O15439;B7Z3Q7;Q8IVZ4	Multidrug resistance-associated protein 4	ABCC4	0.00018018	0.18717	-5.34274	-2.41758
H0YFF2	H0YFF2			0.037901	0.18957	-5.2751	-2.3992
F5GX58;F8WDL1;Q99618	F5GX58;F8WDL1;Q99618	Cell division cycle-associated protein 3	CDCA3	0	0.19977	-5.00576	-2.32359
H0Y8I0;B4DKC2;Q7L099;Q7L099-2;Q7L099-4;Q7L099-3	H0Y8I0;B4DKC2;Q7L099;Q7L099-2;Q7L099-4;Q7L099-3	Protein RUFY3	RUFY3	0.022949	0.20887	-4.78767	-2.25932
B4DTZ7;Q68DH5	B4DTZ7;Q68DH5	LMBR1 domain-containing protein 2	LMBRD2	0.0028687	0.20988	-4.76463	-2.25236
E9PRS0;Q9NQV6-2;Q9NQV6-1;Q9NQV6-5;E9PLV1;Q9NQV6;Q9NQV6-4;G3XAE5;Q9NQV6-6	E9PRS0;Q9NQV6-2;Q9NQV6-1;Q9NQV6-5;E9PLV1;Q9NQV6;Q9NQV6-4;G3XAE5;Q9NQV6-6	PR domain zinc finger protein 10	PRDM10	0	0.2111	-4.73709	-2.244
F5H642;P54803-4;P54803-3;E7EPA4;P54803;G3V255;P54803-5;G3XAI6	F5H642;P54803-4;P54803-3;E7EPA4;P54803;G3V255;P54803-5	Galactocerebrosidase	GALC	0	0.21245	-4.70699	-2.2348
H0YNN5;P83111-2;P83111	H0YNN5;P83111-2;P83111	Serine beta-lactamase-like protein LACTB, mitochondrial	LACTB	0	0.21504	-4.6503	-2.21732
Q5T3N0;Q5T3N1;P04083	Q5T3N0;Q5T3N1;P04083	Annexin A1	ANXA1	0	0.21792	-4.58884	-2.19813
O75820-2	O75820-2			0.046927	0.22264	-4.49156	-2.16722
Q9UPW5-2;Q9UPW5;Q9UPW5-3	Q9UPW5-2;Q9UPW5;Q9UPW5-3	Cytosolic carboxypeptidase 1	AGTPBP1	0.038344	0.22317	-4.48089	-2.16378
F8W9W2;D6RHX8;P43250-3;P43250;P43250-2	F8W9W2;D6RHX8;P43250-3;P43250;P43250-2	G protein-coupled receptor kinase 6	GRK6	0	0.22409	-4.46249	-2.15785
E5RHX1;F5H2U9;H0YBM6;Q8IU74;Q8IVM9;Q9H2T7	E5RHX1;F5H2U9;H0YBM6;Q8IU74;Q8IVM9;Q9H2T7	Ran-binding protein 17	RANBP17	0.028398	0.22766	-4.39252	-2.13505
Q14764;E9PHL5	Q14764;E9PHL5	Major vault protein	MVP	0	0.22776	-4.39059	-2.13441
P04733;A8MWH4	P04733;A8MWH4	Metallothionein-1F;Metallothionein	MT1F	0.048777	0.22839	-4.37848	-2.13043
E7ETU9;O00469;O00469-2;B3KWS3	E7ETU9;O00469;O00469-2;B3KWS3	Procollagen-lysine,2-oxoglutarate 5-dioxygenase 2	PLOD2	0	0.22986	-4.35047	-2.12117
Q5JNW7;B0UZC1;P28062-2;P28062	Q5JNW7;B0UZC1;P28062-2;P28062	Proteasome subunit beta type-8	PSMB8	0.0022139	0.23383	-4.27661	-2.09647
Q8IV48;E5RIV7	Q8IV48;E5RIV7	3-5 exoribonuclease 1	ERI1	0	0.23662	-4.22619	-2.07936
Q9Y666;H0YB78;F5H5R3;Q9H2X9-2;Q9H2X9	Q9Y666	Solute carrier family 12 member 7	SLC12A7	0	0.23932	-4.17851	-2.06299
Q9BX59	Q9BX59	Tapasin-related protein	TAPBPL	0	0.24029	-4.16164	-2.05715
F5GYJ7;F8WAR6;F8WER6;O14782	F5GYJ7;F8WAR6;F8WER6;O14782	Kinesin-like protein KIF3C	KIF3C	0	0.24072	-4.1542	-2.05457
C9JE69;B5ME25;Q9H825-2;Q9H825;E7ETE0	C9JE69;B5ME25;Q9H825-2;Q9H825;E7ETE0	Methyltransferase-like protein 8	METTL8	0.021471	0.24473	-4.08614	-2.03074
O94983-5;O94983-2;O94983-3;O94983-4;O94983;E7EWU5	O94983-5;O94983-2;O94983-3;O94983-4;O94983;E7EWU5	Calmodulin-binding transcription activator 2	CAMTA2	0.045778	0.2467	-4.05351	-2.01917
B3KU87;B5MCR8;B7Z901;Q6NXT4-3;Q6NXT4;Q6NXT4-2	B3KU87;B5MCR8;B7Z901;Q6NXT4-3;Q6NXT4;Q6NXT4-2	Zinc transporter 6	SLC30A6	0	0.2522	-3.96511	-1.98736
O15240;Q05BJ3	O15240;Q05BJ3	Neurosecretory protein VGF;Neuroendocrine regulatory peptide-1;Neuroendocrine regulatory peptide-2;Antimicrobial peptide VGF[554-577]	VGF	0	0.2545	-3.92927	-1.97426
G5E9X0;Q96N46-2;Q96N46	G5E9X0;Q96N46-2;Q96N46	Tetratricopeptide repeat protein 14	TTC14	0.015652	0.25695	-3.89181	-1.96044
Q96AY3;F8WA23;F5H1P8;Q9H6J3;H0Y827;C9JPC3	Q96AY3;F8WA23;F5H1P8;Q9H6J3;H0Y827	Peptidyl-prolyl cis-trans isomerase FKBP10	FKBP10	0	0.25739	-3.88515	-1.95797
P42226;P42226-2;F5GZ86;F5GXI9;Q5FBW6;G3V2L2;G3V2M3;G3V3E9;G3V2H4;G3V5I8;G3V568;G3V370;G3V2X7;G3V5K5;F5H5X3	P42226;P42226-2;F5GZ86;F5GXI9	Signal transducer and activator of transcription 6	STAT6	0	0.26187	-3.81869	-1.93308
E9PC32;Q9HC98;Q9HC98-3;Q9HC98-4;Q9HC98-2;Q5TBH0;Q5TBG7;Q5TBH2;Q5TBH1	E9PC32;Q9HC98;Q9HC98-3;Q9HC98-4;Q9HC98-2;Q5TBH0	Serine/threonine-protein kinase Nek6	NEK6	0	0.26398	-3.78817	-1.9215
Q6ZMP0-2;Q6ZMP0	Q6ZMP0-2;Q6ZMP0	Thrombospondin type-1 domain-containing protein 4	THSD4	0.00271	0.26637	-3.75418	-1.9085
B4DJU0;B4DP26;Q6UX15-2;Q6UX15	B4DJU0;B4DP26;Q6UX15-2;Q6UX15	Layilin	LAYN	0.028099	0.26742	-3.73944	-1.90282
D3DVV1;Q9NZ94-2;Q9NZ94	D3DVV1;Q9NZ94-2;Q9NZ94	Neuroligin-3	NLGN3	0.041775	0.26749	-3.73846	-1.90244
P62877	P62877	E3 ubiquitin-protein ligase RBX1;E3 ubiquitin-protein ligase RBX1, N-terminally processed	RBX1	0.00018119	0.26781	-3.73399	-1.90072
D6REB5;P35475;H0Y9B3;B3KWK6	D6REB5;P35475;H0Y9B3;B3KWK6	Alpha-L-iduronidase	IDUA	0.00052891	0.27201	-3.67634	-1.87827
P80404	P80404	4-aminobutyrate aminotransferase, mitochondrial	ABAT	0	0.27272	-3.66676	-1.87451
P06702	P06702	Protein S100-A9	S100A9	0	0.276	-3.62319	-1.85726
O00746;Q4TT34;F2Z2X0;A2IDD0;H0Y6J0;E9PDC0	O00746;Q4TT34;F2Z2X0;A2IDD0;H0Y6J0;E9PDC0	Nucleoside diphosphate kinase, mitochondrial;Nucleoside diphosphate kinase	NME4	0	0.27628	-3.61952	-1.8558
Q68CZ2;Q68CZ2-2;E7ERH3;F5GXX8;E9PCX8;Q59GW4;Q68CZ2-4;Q68CZ2-3;C9JHU5;C9JWN9;C9JTD0	Q68CZ2;Q68CZ2-2;E7ERH3;F5GXX8;E9PCX8;Q59GW4	Tensin-3	TNS3	0	0.27937	-3.57948	-1.83975
A8MVY7;Q9UMN6	A8MVY7;Q9UMN6	Histone-lysine N-methyltransferase 2B	KMT2B	0.031618	0.27945	-3.57846	-1.83934
E7ET89;F5GX89;Q86UW9-2;Q86UW9	E7ET89;F5GX89;Q86UW9-2;Q86UW9	Probable E3 ubiquitin-protein ligase DTX2	DTX2	0.0033676	0.282	-3.5461	-1.82623
F5H6Z0;Q00537;A8K1U6	F5H6Z0;Q00537;A8K1U6	Cyclin-dependent kinase 17	CDK17	0.031332	0.28311	-3.5322	-1.82057
Q9H939-2;Q9H939	Q9H939-2;Q9H939	Proline-serine-threonine phosphatase-interacting protein 2	PSTPIP2	0	0.28854	-3.46572	-1.79316
P46734-2;P46734;F8W9D9;P46734-3;E9PRZ0;P52564-2;P52564	P46734-2;P46734;F8W9D9;P46734-3;E9PRZ0	Dual specificity mitogen-activated protein kinase kinase 3	MAP2K3	0	0.29022	-3.44566	-1.78478
O94864-2;O94864	O94864-2;O94864	STAGA complex 65 subunit gamma	SUPT7L	0	0.29107	-3.4356	-1.78056
O75865;O75865-2	O75865;O75865-2	Trafficking protein particle complex subunit 6A	TRAPPC6A	0	0.29153	-3.43018	-1.77828
Q08AF3;Q08AF3-2;B4E128	Q08AF3	Schlafen family member 5	SLFN5	0	0.29172	-3.42794	-1.77734
Q9UBX3;Q9UBX3-2	Q9UBX3;Q9UBX3-2	Mitochondrial dicarboxylate carrier	SLC25A10	0	0.29327	-3.40983	-1.7697
Q5SXH7-4;Q5SXH7-3;Q5SXH7-2;Q5SXH7;Q5SXH7-5	Q5SXH7-4;Q5SXH7-3;Q5SXH7-2;Q5SXH7;Q5SXH7-5	Pleckstrin homology domain-containing family S member 1	PLEKHS1	0	0.295	-3.38983	-1.76121
F5H2R5;F5H6Q0;F5H3P3;P52566	F5H2R5;F5H6Q0;F5H3P3;P52566	Rho GDP-dissociation inhibitor 2	ARHGDIB	0.014272	0.29589	-3.37963	-1.75687
B7Z6X9;Q8N370-2;Q8N370;Q8N370-3;G8JLH5	B7Z6X9;Q8N370-2;Q8N370;Q8N370-3;G8JLH5	Large neutral amino acids transporter small subunit 4	SLC43A2	0	0.29954	-3.33845	-1.73918
H0YBR1;Q6ZVK8;Q6ZVK8-2;C9JXU8;E5RJJ3	H0YBR1;Q6ZVK8;Q6ZVK8-2;C9JXU8;E5RJJ3	8-oxo-dGDP phosphatase NUDT18	NUDT18	0	0.30272	-3.30338	-1.72394
Q5U5Y7;Q16619	Q5U5Y7;Q16619	Cardiotrophin-1	CTF1	0	0.30394	-3.29012	-1.71814
Q5VXU3-2	Q5VXU3-2			0.0022098	0.30557	-3.27257	-1.71043
O15460-2;O15460;C9JCP0;C9JX45;A8MXE0;E7ERI1;E7ENX0;E7EPI9;C9JN43;C9JIG4	O15460-2;O15460	Prolyl 4-hydroxylase subunit alpha-2	P4HA2	0	0.30637	-3.26403	-1.70665
Q16775-2;Q16775;E7EN93	Q16775-2;Q16775	Hydroxyacylglutathione hydrolase, mitochondrial	HAGH	0	0.30831	-3.24349	-1.69755
Q5JSP0-2;F8W7P2;Q5JSP0	Q5JSP0-2;F8W7P2;Q5JSP0	FYVE, RhoGEF and PH domain-containing protein 3	FGD3	0	0.30848	-3.2417	-1.69675
G5E969;H0YH69;E9PD44;Q9HBU6;H0YFP7	G5E969;H0YH69;E9PD44;Q9HBU6;H0YFP7	Ethanolamine kinase 1	ETNK1	0.0001786	0.30925	-3.23363	-1.69315
Q16643;Q16643-2;A8MV58;D6R9W4;F8W9Z3;D6RFI1;D6R9Q9;D6RCR4	Q16643;Q16643-2;A8MV58;D6R9W4	Drebrin	DBN1	0	0.31085	-3.21699	-1.68571
O60437;REV__Q8NDI1-3;REV__Q8NDI1-2;REV__Q8NDI1	O60437	Periplakin	PPL	0	0.31086	-3.21688	-1.68566
B5MCM0;Q99594;H0Y3A6	B5MCM0;Q99594;H0Y3A6	Transcriptional enhancer factor TEF-5	TEAD3	0.03322	0.31162	-3.20904	-1.68214
O15125;P42772	O15125;P42772	Cyclin-dependent kinase 4 inhibitor B	CDKN2B	0.00018038	0.31389	-3.18583	-1.67167
P34059;F5H325	P34059;F5H325	N-acetylgalactosamine-6-sulfatase	GALNS	0	0.31885	-3.13627	-1.64905
P17568	P17568	NADH dehydrogenase [ubiquinone] 1 beta subcomplex subunit 7	NDUFB7	0.00018126	0.32051	-3.12003	-1.64156
Q15149-8	Q15149-8	Plectin	PLEC	0	0.3218	-3.10752	-1.63576
F5HGG6;P53634;H0YCY8	F5HGG6;P53634;H0YCY8	Dipeptidyl peptidase 1;Dipeptidyl peptidase 1 exclusion domain chain;Dipeptidyl peptidase 1 heavy chain;Dipeptidyl peptidase 1 light chain	CTSC	0	0.32208	-3.10482	-1.63451
Q13557-8;Q13557-12;Q13557-10;D6R938;Q13557;Q13557-6;Q13557-11;Q13557-9;Q13557-5;Q13557-3;E9PBG7;Q13557-4;E9PF82;H0Y9J2;H0Y9C2;Q9UQM7;Q9UQM7-2;D6RHX9;E9PBE8;E7EQE4	Q13557-8;Q13557-12;Q13557-10;D6R938;Q13557;Q13557-6;Q13557-11;Q13557-9;Q13557-5;Q13557-3;E9PBG7;Q13557-4;E9PF82	Calcium/calmodulin-dependent protein kinase type II subunit delta	CAMK2D	0	0.32252	-3.10058	-1.63254
P42336	P42336	Phosphatidylinositol 4,5-bisphosphate 3-kinase catalytic subunit alpha isoform	PIK3CA	0	0.32605	-3.06701	-1.61683
Q9NSC5-2;Q9NSC5;Q9NSC5-4;Q9NSC5-3;E9PCW9	Q9NSC5-2;Q9NSC5;Q9NSC5-4;Q9NSC5-3;E9PCW9	Homer protein homolog 3	HOMER3	0	0.32649	-3.06288	-1.61489
B9ZVM7;E7ENI6;E9PDL4;Q96HG3;Q05084;B3FTQ2	B9ZVM7;E7ENI6;E9PDL4;Q96HG3;Q05084;B3FTQ2	Islet cell autoantigen 1	ICA1	0.00087291	0.32676	-3.06035	-1.6137
C9J453;O15344-2;O15344;B4DLX8	C9J453;O15344-2;O15344;B4DLX8	Midline-1	MID1	0	0.32781	-3.05055	-1.60907
H0YAK9;Q6UXI9-2;E9PF04;Q6UXI9;E9PE64;E9PCK8;E9PCQ1;D6RH31	H0YAK9;Q6UXI9-2;E9PF04;Q6UXI9;E9PE64;E9PCK8;E9PCQ1;D6RH31	Nephronectin	NPNT	0.00017989	0.32845	-3.0446	-1.60625
Q9NXJ5	Q9NXJ5	Pyroglutamyl-peptidase 1	PGPEP1	0	0.32985	-3.03168	-1.60012
O94925;O94925-2;B7Z509	O94925	Glutaminase kidney isoform, mitochondrial	GLS	0	0.33006	-3.02975	-1.5992
P05109	P05109	Protein S100-A8;Protein S100-A8, N-terminally processed	S100A8	0	0.33178	-3.01405	-1.5917
Q96S99	Q96S99	Pleckstrin homology domain-containing family F member 1	PLEKHF1	0	0.3323	-3.00933	-1.58944
Q14019	Q14019	Coactosin-like protein	COTL1	0	0.33367	-2.99697	-1.58351
B5MBX1;Q9NQC1-3;Q9NQC1-2;Q9NQC1;D3DQA3;G3XAA4;B3KPL2;C9J929	B5MBX1;Q9NQC1-3;Q9NQC1-2;Q9NQC1;D3DQA3;G3XAA4;B3KPL2;C9J929	Protein Jade-2	PHF15	0.03875	0.33407	-2.99338	-1.58178
Q9P2W1	Q9P2W1	Homologous-pairing protein 2 homolog	PSMC3IP	0.00018322	0.33432	-2.99115	-1.5807
Q9UH17;B0QYD3;P31941-2;P31941;B0QYD2	Q9UH17;B0QYD3;P31941-2;P31941;B0QYD2	DNA dC->dU-editing enzyme APOBEC-3B;DNA dC->dU-editing enzyme APOBEC-3A	APOBEC3B;APOBEC3A	0.0020576	0.33803	-2.95832	-1.56478
Q15124-2;Q15124;Q5JTY7;E9PBS8	Q15124-2;Q15124;Q5JTY7;E9PBS8	Phosphoglucomutase-like protein 5	PGM5	0	0.33868	-2.95264	-1.56201
H0YLF3	H0YLF3		B2M	0.005812	0.33878	-2.95177	-1.56158
P11047	P11047	Laminin subunit gamma-1	LAMC1	0	0.33882	-2.95142	-1.56141
B0AZS9;H0YBC7;O60238	B0AZS9;H0YBC7;O60238	BCL2/adenovirus E1B 19 kDa protein-interacting protein 3-like	BNIP3L	0	0.34246	-2.92005	-1.54599
G3V2G6;G3V234;H0YIZ8	G3V2G6;G3V234;H0YIZ8		RDH11	0.004506	0.34358	-2.91053	-1.54128
Q15274;C9JCJ5;F8W702	Q15274;C9JCJ5	Nicotinate-nucleotide pyrophosphorylase [carboxylating]	QPRT	0	0.34551	-2.89427	-1.5332
O15075;Q5VZY9;B7Z2T7;O15075-2;O43602-2;O43602-4;O43602-5;O43602-3;O15075-4;O43602	O15075;Q5VZY9;B7Z2T7;O15075-2	Serine/threonine-protein kinase DCLK1	DCLK1	0	0.34625	-2.88809	-1.53011
Q63HN8;Q63HN8-4;Q63HN8-5;Q63HN8-6;A6NNY8;Q70EK9	Q63HN8;Q63HN8-4	E3 ubiquitin-protein ligase RNF213	RNF213	0	0.34739	-2.87861	-1.52537
E9PEB3;Q96RY7	E9PEB3;Q96RY7	Intraflagellar transport protein 140 homolog	IFT140	0.028696	0.3485	-2.86944	-1.52077
F6VZ39;A6NG75;Q9H0Z9	F6VZ39;A6NG75;Q9H0Z9	RNA-binding protein 38	RBM38	0.02444	0.34963	-2.86017	-1.5161
F8WDY3;P28715	F8WDY3;P28715	DNA repair protein complementing XP-G cells	ERCC5	0	0.35378	-2.82662	-1.49908
E9PB36;B3KQ22;E9PAS4;Q5T8J1;P30281	E9PB36;B3KQ22;E9PAS4;Q5T8J1;P30281	G1/S-specific cyclin-D3	CCND3	0	0.3543	-2.82247	-1.49696
C9J2P0;C9J8K2;P51965	C9J2P0;C9J8K2;P51965	Ubiquitin-conjugating enzyme E2 E1	UBE2E1	0.0069102	0.35577	-2.8108	-1.49098
F8VXL4;H0YIN8;E9PGV0;Q8IZ07	F8VXL4;H0YIN8;E9PGV0;Q8IZ07	Ankyrin repeat domain-containing protein 13A	ANKRD13A	0.00070373	0.35685	-2.8023	-1.48661
F8VWL3	F8VWL3		FGD4	0.00018292	0.35697	-2.80136	-1.48613
E9PPS9;E9PQX0;E9PN75;E9PQR6;Q9NZC4-2;Q9NZC4;E9PSB2	E9PPS9;E9PQX0;E9PN75;E9PQR6;Q9NZC4-2;Q9NZC4;E9PSB2	ETS homologous factor	EHF	0.00017848	0.357	-2.80112	-1.486
C9J1C6;Q9P0P0;F8WBU5;C9J391	C9J1C6;Q9P0P0;F8WBU5;C9J391	E3 ubiquitin-protein ligase RNF181	RNF181	0.0030344	0.35904	-2.7852	-1.47778
Q9UBL6-2;Q9UBL6;H0YEH8	Q9UBL6-2;Q9UBL6;H0YEH8	Copine-7	CPNE7	0.00018339	0.35943	-2.78218	-1.47622
P09758	P09758	Tumor-associated calcium signal transducer 2	TACSTD2	0	0.36004	-2.77747	-1.47377
P28749	P28749	Retinoblastoma-like protein 1	RBL1	0.0095857	0.36036	-2.775	-1.47249
Q5QPB1;O76080	Q5QPB1;O76080	AN1-type zinc finger protein 5	ZFAND5	0	0.36097	-2.77031	-1.47005
Q9H4I2;H0Y6F5;E9PG50;F5H820;H0YLR4;F6R4Q5	Q9H4I2;H0Y6F5;E9PG50;F5H820	Zinc fingers and homeoboxes protein 3	ZHX3	0	0.36128	-2.76794	-1.46881
E9PAY8;O43688;O43688-2	E9PAY8;O43688;O43688-2	Lipid phosphate phosphohydrolase 2	PPAP2C	0.025501	0.36233	-2.75991	-1.46462
Q8IZV5	Q8IZV5	Retinol dehydrogenase 10	RDH10	0.0062893	0.36291	-2.7555	-1.46232
Q5H8Y1;P08922;H0Y3T9	Q5H8Y1;P08922;H0Y3T9	Proto-oncogene tyrosine-protein kinase ROS	ROS1	0	0.36489	-2.74055	-1.45447
B4DEC5;Q9C037-2;Q9C037	B4DEC5;Q9C037-2;Q9C037	Tripartite motif-containing protein 4	TRIM4	0.000178	0.36644	-2.72896	-1.44835
A6QRJ1;Q15904;F2Z3L8;A6NLC6;F8W684	A6QRJ1;Q15904	V-type proton ATPase subunit S1	ATP6AP1	0	0.36659	-2.72784	-1.44776
Q13637;P57729;E7ENT2;H0YEA4	Q13637	Ras-related protein Rab-32	RAB32	0	0.36947	-2.70658	-1.43647
P48454-2;P48454;B4DRT5	P48454-2;P48454;B4DRT5	Serine/threonine-protein phosphatase 2B catalytic subunit gamma isoform	PPP3CC	0.0013855	0.36966	-2.70519	-1.43573
Q8NCX0;F5H6M2	Q8NCX0;F5H6M2	Coiled-coil domain-containing protein 150	CCDC150	0.043742	0.37068	-2.69774	-1.43175
O94953;F5GX28;O94953-2	O94953;F5GX28;O94953-2	Lysine-specific demethylase 4B	KDM4B	0.0013858	0.37129	-2.69331	-1.42938
Q99470	Q99470	Stromal cell-derived factor 2	SDF2	0	0.3719	-2.68889	-1.42701
Q8WVX9;E9PNW8;E7ETC1;E9PPB8	Q8WVX9;E9PNW8;E7ETC1	Fatty acyl-CoA reductase 1	FAR1	0	0.37336	-2.67838	-1.42136
G3V5B2;G3V4P5;G3V3Z4;G3V2T4;G3V4E4;Q86TV2;Q86TV3;F5H2T8;B7Z4S8;Q99538	G3V5B2;G3V4P5;G3V3Z4;G3V2T4;G3V4E4;Q86TV2;Q86TV3;F5H2T8;B7Z4S8;Q99538	Legumain	LGMN	0	0.37356	-2.67695	-1.42059
P10909-4;P10909;P10909-5;P10909-2;H0YC35;E7ETA7;E7ERK6;E7ETB4;P10909-3;H0YLK8;E5RG36;E5RGB0;E5RH61;E5RJZ5;H0YAS8	P10909-4;P10909;P10909-5;P10909-2;H0YC35;E7ETA7;E7ERK6;E7ETB4;P10909-3;H0YLK8	Clusterin;Clusterin beta chain;Clusterin alpha chain;Clusterin	CLU	0	0.37468	-2.66894	-1.41627
A6NNS2	A6NNS2	Dehydrogenase/reductase SDR family member 7C	DHRS7C	0.04692	0.37497	-2.66688	-1.41515
B4DR12;O60291-4;E9PB19;O60291;O60291-3;O60291-2	B4DR12;O60291-4;E9PB19;O60291;O60291-3;O60291-2	E3 ubiquitin-protein ligase MGRN1	MGRN1	0	0.37612	-2.65873	-1.41074
Q309B1	Q309B1	Tripartite motif-containing protein 16-like protein	TRIM16L	0.00017895	0.37624	-2.65788	-1.41027
P01034	P01034	Cystatin-C	CST3	0	0.37732	-2.65027	-1.40614
P09382;F8WEI7	P09382	Galectin-1	LGALS1	0	0.37753	-2.6488	-1.40534
Q15067-2;F5H0M0;F5GYQ8	Q15067-2;F5H0M0;F5GYQ8	Peroxisomal acyl-coenzyme A oxidase 1	ACOX1	0.013712	0.37931	-2.63637	-1.39855
E7EN44;B7ZKL7;Q86WA8	E7EN44;B7ZKL7;Q86WA8	Lon protease homolog 2, peroxisomal	LONP2	0.0028702	0.37932	-2.6363	-1.39851
Q96PU4;Q96PU4-2	Q96PU4	E3 ubiquitin-protein ligase UHRF2	UHRF2	0	0.38038	-2.62895	-1.39449
D3DS81;P51513-3;P51513-4;P51513	D3DS81;P51513-3;P51513-4;P51513	RNA-binding protein Nova-1	NOVA1	0	0.38162	-2.62041	-1.38979
Q15067	Q15067	Peroxisomal acyl-coenzyme A oxidase 1	ACOX1	0	0.38519	-2.59612	-1.37636
Q8WVD3-2;Q8WVD3	Q8WVD3-2;Q8WVD3	E3 ubiquitin-protein ligase RNF138	RNF138	0.005489	0.38606	-2.59027	-1.3731
O60701;O60701-2;B4DN25;E7ER83;E7ETF4;E7EV97;E7ER95;D6RHF4;E9PBD2	O60701;O60701-2;B4DN25	UDP-glucose 6-dehydrogenase	UGDH	0	0.38614	-2.58973	-1.3728
O60568;F5H723;C9JIX5;C9JU11	O60568	Procollagen-lysine,2-oxoglutarate 5-dioxygenase 3	PLOD3	0	0.38779	-2.57872	-1.36665
Q8NFR3	Q8NFR3	Serine palmitoyltransferase small subunit B	SPTSSB	0.048861	0.38849	-2.57407	-1.36405
P17655;H0Y323;B7ZA96	P17655;H0Y323;B7ZA96	Calpain-2 catalytic subunit	CAPN2	0	0.39345	-2.54162	-1.34575
P46976-3;P46976-2;P46976;G5E9W8;C9JQ42;D3DNH0;C9J8R8;C9J7C7	P46976-3;P46976-2;P46976;G5E9W8;C9JQ42;D3DNH0	Glycogenin-1	GYG1	0	0.39525	-2.53004	-1.33916
G3V2H0	G3V2H0		ERO1L	0.022205	0.3954	-2.52908	-1.33862
P04406;E7EU54	P04406;E7EU54	Glyceraldehyde-3-phosphate dehydrogenase	GAPDH	0	0.3967	-2.5208	-1.33388
E9PMW8;H0Y340;E9PJB5;E7ES36;H0Y339;Q8NHY2-2;Q8NHY2	E9PMW8;H0Y340;E9PJB5;E7ES36;H0Y339;Q8NHY2-2;Q8NHY2	E3 ubiquitin-protein ligase RFWD2	RFWD2	0.0017238	0.39801	-2.5125	-1.32912
B7Z6U8;Q13642-1;B7Z5T4;B7Z793;F5GWR5;Q5JXI8;B7Z5V0;Q5JXH8;Q5JXH7;Q5JXI3;Q13642;Q5JXH9;Q13642-3;Q5JXI2;Q5JXI0	B7Z6U8;Q13642-1;B7Z5T4;B7Z793;F5GWR5;Q5JXI8;B7Z5V0;Q5JXH8;Q5JXH7;Q5JXI3;Q13642;Q5JXH9;Q13642-3;Q5JXI2	Four and a half LIM domains protein 1	FHL1	0	0.39946	-2.50338	-1.32388
Q96G75-2;F5H6G4;Q96G75	Q96G75-2;F5H6G4;Q96G75	Protein RMD5 homolog B	RMND5B	0.00087336	0.40043	-2.49732	-1.32038
Q9UDT1;Q6NTF9;F5H8L2	Q9UDT1;Q6NTF9;F5H8L2	Rhomboid domain-containing protein 2	WUGSC:H_RG122E10.2a;RHBDD2	0	0.40079	-2.49507	-1.31908
Q9Y6R0	Q9Y6R0	Numb-like protein	NUMBL	0	0.40213	-2.48676	-1.31427
P61812;P61812-2	P61812;P61812-2	Transforming growth factor beta-2;Latency-associated peptide	TGFB2	0	0.40514	-2.46828	-1.30351
Q16762;E7EN05;B1AH48	Q16762;E7EN05	Thiosulfate sulfurtransferase	TST	0	0.40603	-2.46287	-1.30034
Q8TCD1	Q8TCD1	UPF0729 protein C18orf32	C18orf32	0.0028673	0.40672	-2.45869	-1.29789
H0Y805;H0Y7W0;H0Y7Q7;H0Y5Q6;H0Y5J2;H0Y4C2;F8VTQ8;B7Z760;F6RUR5;F6R3U9;B4DT81;D0EV57;Q6ZUW0;F8W0J9;E7EWC3;E7EQP4;E7EQ21;E7EN49;A8MVU7;Q5SPT7;H0Y842;E9PGX5;P30511;C9JEI0;P30511-3	H0Y805;H0Y7W0;H0Y7Q7;H0Y5Q6;H0Y5J2;H0Y4C2;F8VTQ8;B7Z760;F6RUR5;F6R3U9;B4DT81;D0EV57;Q6ZUW0;F8W0J9;E7EWC3;E7EQP4;E7EQ21;E7EN49;A8MVU7;Q5SPT7;H0Y842;E9PGX5;P30511;C9JEI0;P30511-3	HLA class I histocompatibility antigen, alpha chain F	HLA-F	0.0013882	0.40721	-2.45574	-1.29616
F8W1Q3;P43251;B4DLJ9;A6NHF2	F8W1Q3;P43251;B4DLJ9;A6NHF2	Biotinidase	BTD	0.013813	0.40997	-2.4392	-1.28641
O15173	O15173	Membrane-associated progesterone receptor component 2	PGRMC2	0	0.41042	-2.43653	-1.28483
Q9BRU9	Q9BRU9	rRNA-processing protein UTP23 homolog	UTP23	0	0.4105	-2.43605	-1.28455
Q5BJH7-4;Q5BJH7-5;Q5BJH7-3;Q5BJH7;Q5BJH7-2	Q5BJH7-4;Q5BJH7-5;Q5BJH7-3;Q5BJH7;Q5BJH7-2	Protein YIF1B	YIF1B	0	0.41104	-2.43285	-1.28265
H0Y9H3;P53779-2;P53779-3;P53779;P53779-4;Q499Y8;A8MWW6;E9PBU5;E5RJ57;D6RAU3;D6RBH2;D6R9C1;D6RAJ0;D6RCB1;A8MPV1	H0Y9H3;P53779-2;P53779-3;P53779;P53779-4;Q499Y8;A8MWW6;E9PBU5	Mitogen-activated protein kinase 10	MAPK10	0	0.41113	-2.43232	-1.28233
Q9H936;E9PL68;C9J1H6;E9PNQ3;E9PJD3;E9PQ36;E9PP01;E9PI74;E9PR97;E9PS95;E9PJH7;E9PN26;E9PJY0;E9PKB2	Q9H936;E9PL68;C9J1H6;E9PNQ3;E9PJD3;E9PQ36;E9PP01;E9PI74;E9PR97	Mitochondrial glutamate carrier 1	SLC25A22	0	0.41171	-2.42889	-1.2803
Q53H96;H0Y6C3;B5MD87;F8WEI0	Q53H96;H0Y6C3	Pyrroline-5-carboxylate reductase 3	PYCRL	0	0.41612	-2.40315	-1.26493
Q99856	Q99856	AT-rich interactive domain-containing protein 3A	ARID3A	0.0045158	0.41616	-2.40292	-1.26479
P14618-2;E7EUJ4	P14618-2;E7EUJ4	Pyruvate kinase PKM	PKM	0	0.41862	-2.3888	-1.25629
F5GWS3;Q6P9B6;B4DM09	F5GWS3;Q6P9B6	TLD domain-containing protein 1	TLDC1	0	0.4201	-2.38039	-1.2512
P24864-2;C9J2U0;P24864-3;P24864	P24864-2;C9J2U0;P24864-3;P24864	G1/S-specific cyclin-E1	CCNE1	0.043465	0.42116	-2.37439	-1.24756
Q96LD4	Q96LD4	Tripartite motif-containing protein 47	TRIM47	0	0.42129	-2.37366	-1.24711
Q9P1U1-2;Q9P1U1;Q9C0K3;Q9P1U1-3	Q9P1U1-2;Q9P1U1	Actin-related protein 3B	ACTR3B	0	0.4226	-2.3663	-1.24264
P40763;G8JLH9	P40763;G8JLH9	Signal transducer and activator of transcription 3	STAT3	0	0.42348	-2.36139	-1.23963
Q5U5X0;D6R994	Q5U5X0	Complex III assembly factor LYRM7	LYRM7	0	0.42539	-2.35078	-1.23314
O95801;Q5TA95	O95801;Q5TA95	Tetratricopeptide repeat protein 4	TTC4	0	0.4276	-2.33863	-1.22567
F8WCF9;Q8N465-2;B4E3L6;G5E9E8;F6XUM0;Q8N465	F8WCF9;Q8N465-2;B4E3L6;G5E9E8;F6XUM0;Q8N465	D-2-hydroxyglutarate dehydrogenase, mitochondrial	D2HGDH	0	0.42769	-2.33814	-1.22536
H0YNL8;H0YKU0;P48200;H0YMA8;H0YL48	H0YNL8;H0YKU0;P48200;H0YMA8;H0YL48	Iron-responsive element-binding protein 2	IREB2	0	0.42861	-2.33312	-1.22226
O95361;H0Y626;B3KP96;O95361-2;C9JWX7;B4DWQ8	O95361;H0Y626;B3KP96;O95361-2	Tripartite motif-containing protein 16	TRIM16	0	0.43004	-2.32537	-1.21746
P07311;G3V2U7	P07311;G3V2U7	Acylphosphatase-1;Acylphosphatase	ACYP1	0	0.43155	-2.31723	-1.2124
A8MYT4;Q8NEB9	A8MYT4;Q8NEB9	Phosphatidylinositol 3-kinase catalytic subunit type 3	PIK3C3	0.0035288	0.43199	-2.31487	-1.21093
Q96IK1;Q96IK1-2	Q96IK1;Q96IK1-2	Biorientation of chromosomes in cell division protein 1	BOD1	0	0.43278	-2.31064	-1.20829
A6NP81	A6NP81	Golgin subfamily A member 8-like protein 2		0.0020583	0.43508	-2.29843	-1.20065
B4DP72;Q5HYK3;Q5HYK3-2;F8VVW7;F8VVX6	B4DP72;Q5HYK3;Q5HYK3-2	2-methoxy-6-polyprenyl-1,4-benzoquinol methylase, mitochondrial	COQ5	0	0.43528	-2.29737	-1.19998
P11137-2;Q8IUX2;P11137-3;P11137	P11137-2;Q8IUX2;P11137-3;P11137	Microtubule-associated protein 2	MAP2	0	0.43622	-2.29242	-1.19687
F5H732;Q8TF40-3;Q8TF40	F5H732;Q8TF40-3;Q8TF40	Folliculin-interacting protein 1	FNIP1	0.049992	0.43654	-2.29074	-1.19581
O95302;B7Z6H3;B7Z230;B7Z1U8;Q75LS8;F5GZ14;B7Z1G9	O95302;B7Z6H3;B7Z230;B7Z1U8	Peptidyl-prolyl cis-trans isomerase FKBP9	FKBP9	0	0.43727	-2.28692	-1.1934
A0JP02;B4DJX4;Q9HAU0-5;F5H0I0;E7EME8;Q9HAU0;Q9HAU0-2;Q9HAU0-4;F5GZL3;E9PHQ3;Q9HAU0-3;H0YG48;C9J4X3;H0YGJ6	A0JP02;B4DJX4;Q9HAU0-5;F5H0I0;E7EME8;Q9HAU0;Q9HAU0-2;Q9HAU0-4;F5GZL3;E9PHQ3;Q9HAU0-3	Pleckstrin homology domain-containing family A member 5	PLEKHA5	0	0.43769	-2.28472	-1.19202
O75438;O75438-2	O75438;O75438-2	NADH dehydrogenase [ubiquinone] 1 beta subcomplex subunit 1	NDUFB1	0.00018192	0.43818	-2.28217	-1.1904
Q6ZTU2-6;Q6ZTU2;Q6ZTU2-4;C9JIE5;Q6ZTU2-5;Q6ZTU2-2;F2Z2G7;F5GWI7;F8WA08	Q6ZTU2-6;Q6ZTU2;Q6ZTU2-4;C9JIE5;Q6ZTU2-5;Q6ZTU2-2;F2Z2G7	EP400 N-terminal-like protein	EP400NL	0.0064378	0.44008	-2.27231	-1.18416
Q9UK39	Q9UK39	Nocturnin	CCRN4L	0	0.4401	-2.27221	-1.1841
H0YGL9;Q92736;Q92736-2	H0YGL9;Q92736;Q92736-2	Ryanodine receptor 2	RYR2	0.020143	0.44049	-2.2702	-1.18282
P20749	P20749	B-cell lymphoma 3 protein	BCL3	0.0020548	0.44092	-2.26799	-1.18141
P10266;Q9QC07;P63136;Q9BXR3;P63133;P63132;Q9WJR5;Q9UQG0	P10266;Q9QC07;P63136;Q9BXR3;P63133;P63132;Q9WJR5;Q9UQG0	HERV-K_5q33.3 provirus ancestral Pol protein;Reverse transcriptase;Ribonuclease H;Integrase;HERV-K_1q23.3 provirus ancestral Pol protein;Reverse transcriptase;Ribonuclease H;HERV-K_11q22.1 provirus ancestral Pol protein;Reverse transcriptase;Ribonuclease H;Integrase;HERV-K_7p22.1 provirus ancestral Pol protein;Reverse transcriptase;Ribonuclease H;Integrase;HERV-K_8p23.1 provirus ancestral Pol pro…	ERVK6	0.04133	0.44196	-2.26265	-1.17801
Q9NXX6	Q9NXX6	Non-structural maintenance of chromosomes element 4 homolog A	NSMCE4A	0	0.44207	-2.26209	-1.17765
O00442;O00442-2	O00442;O00442-2	RNA 3-terminal phosphate cyclase	RTCA	0	0.44244	-2.26019	-1.17645
P21266	P21266	Glutathione S-transferase Mu 3	GSTM3	0	0.4432	-2.25632	-1.17397
Q8ND90	Q8ND90	Paraneoplastic antigen Ma1	PNMA1	0	0.44343	-2.25515	-1.17322
Q96AZ6;H0YMM4;Q96AZ6-2	Q96AZ6;H0YMM4	Interferon-stimulated gene 20 kDa protein	ISG20	0	0.4435	-2.25479	-1.17299
P62253	P62253	Ubiquitin-conjugating enzyme E2 G1	UBE2G1	0.006441	0.4439	-2.25276	-1.17169
Q08117;Q14CJ1	Q08117;Q14CJ1	Amino-terminal enhancer of split	AES	0	0.4443	-2.25073	-1.17039
P33552	P33552	Cyclin-dependent kinases regulatory subunit 2	CKS2	0	0.44456	-2.24942	-1.16955
B4DHT5;Q96CM8;B4DFQ6;E9PF16;B4DUF5;D6RF87	B4DHT5;Q96CM8;B4DFQ6;E9PF16;B4DUF5	Acyl-CoA synthetase family member 2, mitochondrial	ACSF2	0	0.44465	-2.24896	-1.16926
Q96G42	Q96G42	Kelch domain-containing protein 7B	KLHDC7B	0	0.44535	-2.24542	-1.16699
B3KS61;O60725	B3KS61;O60725	Protein-S-isoprenylcysteine O-methyltransferase	ICMT	0.0022094	0.44542	-2.24507	-1.16676
H0YJS7;G3V5L7;G3V578;H0YJT9;G3V4S9;Q9UN36-4;G3V3N4;Q9UN36-2;Q9UN36-3;B4DE86;Q9UN36	H0YJS7;G3V5L7;G3V578;H0YJT9;G3V4S9;Q9UN36-4;G3V3N4;Q9UN36-2;Q9UN36-3;B4DE86;Q9UN36	Protein NDRG2	NDRG2	0.011026	0.44546	-2.24487	-1.16663
Q8N6M3	Q8N6M3	Fat storage-inducing transmembrane protein 2	FITM2	0.0022124	0.44593	-2.2425	-1.16511
Q9H0R4-2;Q9H0R4	Q9H0R4-2;Q9H0R4	Haloacid dehalogenase-like hydrolase domain-containing protein 2	HDHD2	0	0.4469	-2.23764	-1.16198
F5H2U7;A8K3C2;Q8NC96	F5H2U7;A8K3C2;Q8NC96	Adaptin ear-binding coat-associated protein 1	NECAP1	0	0.44711	-2.23659	-1.1613
F5H0M4;B7Z3N3;Q6P1A2	F5H0M4;B7Z3N3;Q6P1A2	Lysophospholipid acyltransferase 5	LPCAT3	0.0088134	0.45052	-2.21966	-1.15034
A1Z1Q3-2;A1Z1Q3	A1Z1Q3-2;A1Z1Q3	O-acetyl-ADP-ribose deacetylase MACROD2	MACROD2	0	0.45075	-2.21852	-1.1496
Q9UM54-6;E7EW20;Q9UM54-5;Q9UM54-2;Q9UM54-4;Q9UM54-1;Q9UM54;Q5JVM0	Q9UM54-6;E7EW20;Q9UM54-5;Q9UM54-2;Q9UM54-4;Q9UM54-1;Q9UM54	Unconventional myosin-VI	MYO6	0	0.45079	-2.21833	-1.14947
Q8TB05	Q8TB05	UBA-like domain-containing protein 1	UBALD1	0	0.45091	-2.21774	-1.14909
Q14240;Q14240-2;E7EQG2;Q9NZE6;E7EMV8	Q14240;Q14240-2;E7EQG2;Q9NZE6	Eukaryotic initiation factor 4A-II	EIF4A2	0	0.45118	-2.21641	-1.14822
O15360	O15360	Fanconi anemia group A protein	FANCA	0.041768	0.45145	-2.21508	-1.14736
Q15942;B4DQX7;H0Y2Y8;B4DQR8;C9JJK5;C9IZ41	Q15942;B4DQX7;H0Y2Y8;B4DQR8	Zyxin	ZYX	0	0.45324	-2.20634	-1.14165
Q2T9J0-2;Q2T9J0	Q2T9J0-2;Q2T9J0	Peroxisomal leader peptide-processing protease;Peroxisomal leader peptide-processing protease, 15 kDa form;Peroxisomal leader peptide-processing protease, 45 kDa form	TYSND1	0	0.45331	-2.206	-1.14143
P17676	P17676	CCAAT/enhancer-binding protein beta	CEBPB	0	0.45391	-2.20308	-1.13952
Q9HCN3	Q9HCN3	Transmembrane protein 8A	TMEM8A	0.020583	0.4541	-2.20216	-1.13892
C9J6N5;C9JQ40;C9JW51;Q9H098;Q9H098-2;C9J3Q3;C9JP05;F8WCJ2;C9JYP1;C9J6Y8	C9J6N5;C9JQ40;C9JW51;Q9H098;Q9H098-2;C9J3Q3	Protein FAM107B	FAM107B	0	0.45519	-2.19688	-1.13546
B7Z4K6;O00115	B7Z4K6;O00115	Deoxyribonuclease-2-alpha	DNASE2	0	0.45667	-2.18977	-1.13078
Q96HR9;A8MWX0	Q96HR9;A8MWX0	Receptor expression-enhancing protein 6	REEP6	0	0.4575	-2.18579	-1.12816
Q96GK7;Q6P2I3;C9JGM0;C9J5B6	Q96GK7;Q6P2I3	Fumarylacetoacetate hydrolase domain-containing protein 2A;Fumarylacetoacetate hydrolase domain-containing protein 2B	FAHD2A;FAHD2B	0	0.45765	-2.18508	-1.12768
Q6QNY0	Q6QNY0	Biogenesis of lysosome-related organelles complex 1 subunit 3	BLOC1S3	0.0046706	0.45874	-2.17988	-1.12425
Q8IV08;B4DEL6	Q8IV08;B4DEL6	Phospholipase D3	PLD3	0	0.45892	-2.17903	-1.12369
Q53GA4	Q53GA4	Pleckstrin homology-like domain family A member 2	PHLDA2	0.013811	0.45983	-2.17472	-1.12083
C9JTZ6;E9PAL9;Q9H857-4;Q9H857-3;Q9H857-2;Q9H857;C9J036	C9JTZ6;E9PAL9;Q9H857-4;Q9H857-3;Q9H857-2;Q9H857	5-nucleotidase domain-containing protein 2	NT5DC2	0	0.46011	-2.17339	-1.11995
Q9UL54-2;E7EV72;B7ZM88;Q9UL54;Q9UL54-3	Q9UL54-2;E7EV72;B7ZM88;Q9UL54;Q9UL54-3	Serine/threonine-protein kinase TAO2	TAOK2	0	0.46013	-2.1733	-1.11989
Q9Y6H1;Q5T1J5	Q9Y6H1;Q5T1J5	Coiled-coil-helix-coiled-coil-helix domain-containing protein 2, mitochondrial;Putative coiled-coil-helix-coiled-coil-helix domain-containing protein CHCHD2P9, mitochondrial	CHCHD2;CHCHD2P9	0	0.46038	-2.17212	-1.1191
O14618;E9PP76;E9PK03	O14618	Copper chaperone for superoxide dismutase	CCS	0	0.46041	-2.17198	-1.11901
P16278-3;P16278;P16278-2;E7EQ29;C9JF15;C9J539;C9J4G9;F8WF40;C9JWX1	P16278-3;P16278;P16278-2;E7EQ29	Beta-galactosidase	GLB1	0	0.46047	-2.17169	-1.11882
Q02809;B4DR87;E7EWK8	Q02809;B4DR87	Procollagen-lysine,2-oxoglutarate 5-dioxygenase 1	PLOD1	0	0.46148	-2.16694	-1.11566
Q8IUC4;B3KX27;A8MT19	Q8IUC4;B3KX27	Rhophilin-2	RHPN2	0	0.46156	-2.16657	-1.11541
Q16626	Q16626	Male-enhanced antigen 1	MEA1	0.0020509	0.46186	-2.16516	-1.11447
Q9NUQ9;F8W7X2;E5RI16;E5RJE1;E5RIR8;E5RJL8;E5RGI7;Q9H0Q0;E5RK81;E5RH75;E5RK61;E5RFS4;E5RHU5	Q9NUQ9;F8W7X2	Protein FAM49B	FAM49B	0	0.46277	-2.1609	-1.11163
G3V2K8;G3V367;Q64LD2	G3V2K8;G3V367;Q64LD2	WD repeat-containing protein 25	WDR25	0	0.46384	-2.15592	-1.1083
P11413;P11413-3;P11413-2;E9PDV8;E9PD92	P11413;P11413-3;P11413-2;E9PDV8	Glucose-6-phosphate 1-dehydrogenase	G6PD	0	0.46482	-2.15137	-1.10526
P10253	P10253	Lysosomal alpha-glucosidase;76 kDa lysosomal alpha-glucosidase;70 kDa lysosomal alpha-glucosidase	GAA	0	0.46532	-2.14906	-1.1037
P30519	P30519	Heme oxygenase 2	HMOX2	0	0.46578	-2.14694	-1.10228
P20338;C9JZA1	P20338;C9JZA1	Ras-related protein Rab-4A	RAB4A	0.0017209	0.46594	-2.1462	-1.10178
Q15773;F5H0Y3	Q15773;F5H0Y3	Myeloid leukemia factor 2	MLF2	0	0.46594	-2.1462	-1.10178
Q71F56	Q71F56	Mediator of RNA polymerase II transcription subunit 13-like	MED13L	0	0.46668	-2.1428	-1.09949
Q9NRW1;C9J0I2;Q9H0N0	Q9NRW1	Ras-related protein Rab-6B	RAB6B	0	0.46702	-2.14124	-1.09844
C9JF76;Q3BDU3;E9PC65;Q5FBZ8;Q5FBZ3;P54277;C9JKP0;Q5FBZ7;C9J4L1;F8W8L1;Q5XG96;E9PC40	C9JF76;Q3BDU3;E9PC65;Q5FBZ8;Q5FBZ3;P54277;C9JKP0;Q5FBZ7;C9J4L1;F8W8L1;Q5XG96;E9PC40	PMS1 protein homolog 1	PMS1	0.0027091	0.46751	-2.13899	-1.09693
Q9NXA8-2;Q9NXA8;Q9NXA8-3;Q9NXA8-4	Q9NXA8-2;Q9NXA8;Q9NXA8-3;Q9NXA8-4	NAD-dependent protein deacylase sirtuin-5, mitochondrial	SIRT5	0	0.46884	-2.13292	-1.09283
F5H2E7;B3KTD9;F5GXE7;P36941;F5H627;F5H6F8	F5H2E7;B3KTD9;F5GXE7;P36941;F5H627;F5H6F8	Tumor necrosis factor receptor superfamily member 3	LTBR	0	0.4691	-2.13174	-1.09203
Q99959-2;Q99959;B8QGS9	Q99959-2;Q99959;B8QGS9	Plakophilin-2	PKP2	0	0.46935	-2.13061	-1.09126
E9PDF6;O43795;O43795-2;E7EPB4;E7EQD9;E9PHK2;C9JYW1;C9JUP5	E9PDF6;O43795;O43795-2	Unconventional myosin-Ib	MYO1B	0	0.47067	-2.12463	-1.08721
Q8N5U6;Q8N5U6-2;F5H5P6;H0YH05;H0YFN9	Q8N5U6;Q8N5U6-2;F5H5P6;H0YH05;H0YFN9	RING finger protein 10	RNF10	0	0.4716	-2.12044	-1.08436
F8VPB3;F8VVJ1;Q6ZQX6	F8VPB3;F8VVJ1;Q6ZQX6		TPK1	0.015495	0.47261	-2.11591	-1.08128
Q5JR08;P08134;E9PN11;E9PQH6;Q5JR07;Q5JR05;Q5JR06;E9PLA2	Q5JR08;P08134;E9PN11;E9PQH6;Q5JR07;Q5JR05;Q5JR06;E9PLA2	Rho-related GTP-binding protein RhoC	RHOC	0	0.47374	-2.11086	-1.07783
Q9UJC5	Q9UJC5	SH3 domain-binding glutamic acid-rich-like protein 2	SH3BGRL2	0	0.47426	-2.10855	-1.07625
Q9BPW8;F8WCR5;C9JDV8	Q9BPW8	Protein NipSnap homolog 1	NIPSNAP1	0	0.4743	-2.10837	-1.07613
P20962;A2VCM6;F5H7R9;F5GXR3	P20962;A2VCM6	Parathymosin	PTMS	0	0.47529	-2.10398	-1.07312
Q24JP5-3;Q24JP5;Q24JP5-2	Q24JP5-3;Q24JP5;Q24JP5-2	Transmembrane protein 132A	TMEM132A	0.0065963	0.47791	-2.09244	-1.06519
Q9GZN8;Q9GZN8-2;E9PAL2	Q9GZN8;Q9GZN8-2;E9PAL2	UPF0687 protein C20orf27	C20orf27	0	0.47802	-2.09196	-1.06486
P13284	P13284	Gamma-interferon-inducible lysosomal thiol reductase	IFI30	0	0.47895	-2.0879	-1.06205
Q14315-2;Q14315	Q14315-2;Q14315	Filamin-C	FLNC	0.0053253	0.47898	-2.08777	-1.06196
A0FGR8-6	A0FGR8-6	Extended synaptotagmin-2	ESYT2	0.020152	0.47937	-2.08607	-1.06079
Q14135-4;G5E9M7;E7EUJ2;F8W708;E7ERW0;E7EQU6;E7EWF5;Q14135-2;Q14135;G5E9F4	Q14135-4;G5E9M7;E7EUJ2;F8W708;E7ERW0;E7EQU6;E7EWF5;Q14135-2;Q14135;G5E9F4	Transcription cofactor vestigial-like protein 4	VGLL4	0.0018884	0.47988	-2.08385	-1.05925
Q14571	Q14571	Inositol 1,4,5-trisphosphate receptor type 2	ITPR2	0	0.47997	-2.08346	-1.05898
Q8NFV4-4;Q8NFV4;H0YC52;Q8NFV4-3;Q8NFV4-2;Q8NFV4-5;C9J7Q4	Q8NFV4-4;Q8NFV4	Alpha/beta hydrolase domain-containing protein 11	ABHD11	0	0.48027	-2.08216	-1.05808
P51580	P51580	Thiopurine S-methyltransferase	TPMT	0	0.48157	-2.07654	-1.05418
Q9UK45;REV__Q8N998	Q9UK45	U6 snRNA-associated Sm-like protein LSm7	LSM7	0	0.48164	-2.07624	-1.05397
Q8TCJ2	Q8TCJ2	Dolichyl-diphosphooligosaccharide--protein glycosyltransferase subunit STT3B	STT3B	0	0.48175	-2.07577	-1.05364
O94925-3;B8ZZC5;B8ZZA8	O94925-3	Glutaminase kidney isoform, mitochondrial	GLS	0	0.48197	-2.07482	-1.05298
Q9BXF6	Q9BXF6	Rab11 family-interacting protein 5	RAB11FIP5	0	0.4828	-2.07125	-1.0505
P06280	P06280	Alpha-galactosidase A	GLA	0	0.48307	-2.07009	-1.0497
O95881	O95881	Thioredoxin domain-containing protein 12	TXNDC12	0	0.48326	-2.06928	-1.04913
Q9NVT9;E5RJ86;B4E2W7	Q9NVT9;E5RJ86	Armadillo repeat-containing protein 1	ARMC1	0	0.48364	-2.06765	-1.04799
P28676;C9JIZ3;C9JWQ8	P28676	Grancalcin	GCA	0	0.48401	-2.06607	-1.04689
Q14192;C9J3S8;F8WDA8;Q5TM15	Q14192	Four and a half LIM domains protein 2	FHL2	0	0.4845	-2.06398	-1.04543
Q96F44-2;Q96F44-3;Q96F44	Q96F44-2;Q96F44-3;Q96F44	E3 ubiquitin-protein ligase TRIM11	TRIM11	0.00017889	0.48455	-2.06377	-1.04528
P14373-2;P14373;B0V297;H0Y754;H0Y5J7;H0Y6T1;A2ABL9;H0Y551;E7EMV4	P14373-2;P14373;B0V297	Zinc finger protein RFP	TRIM27	0	0.48549	-2.05977	-1.04249
Q9HC36	Q9HC36	RNA methyltransferase-like protein 1	RNMTL1	0.00017976	0.48556	-2.05948	-1.04228
G3V1K5;Q9NZ52;B7Z456;Q9NZ52-2	G3V1K5;Q9NZ52;B7Z456;Q9NZ52-2	ADP-ribosylation factor-binding protein GGA3	GGA3	0	0.48787	-2.04973	-1.03543
Q9P2B7-2;Q9P2B7;D6RDU8	Q9P2B7-2;Q9P2B7;D6RDU8	UPF0501 protein KIAA1430	KIAA1430	0.0022154	0.48822	-2.04826	-1.0344
Q9BZM1	Q9BZM1	Group XIIA secretory phospholipase A2	PLA2G12A	0	0.4898	-2.04165	-1.02974
Q13509;A8K854;G3V2A3;G3V5W4;G3V2R8;G3V3R4;G3V2N6;G3V3J6;G3V3W7	Q13509;A8K854	Tubulin beta-3 chain	TUBB3	0	0.49096	-2.03683	-1.02632
Q9ULP9-2;Q9ULP9	Q9ULP9-2;Q9ULP9	TBC1 domain family member 24	TBC1D24	0	0.49159	-2.03422	-1.02447
O75629	O75629	Protein CREG1	CREG1	0	0.49202	-2.03244	-1.02321
Q8NF37	Q8NF37	Lysophosphatidylcholine acyltransferase 1	LPCAT1	0	0.49294	-2.02864	-1.02052
Q8IVS2;Q8IVS2-2	Q8IVS2	Malonyl-CoA-acyl carrier protein transacylase, mitochondrial	MCAT	0	0.49369	-2.02556	-1.01832
Q9HBL8	Q9HBL8	NmrA-like family domain-containing protein 1	NMRAL1	0	0.49376	-2.02528	-1.01812
Q9NZZ3-2;Q9NZZ3	Q9NZZ3-2;Q9NZZ3	Charged multivesicular body protein 5	CHMP5	0	0.49402	-2.02421	-1.01736
Q9H0C8;E9PC05	Q9H0C8	Integrin-linked kinase-associated serine/threonine phosphatase 2C	ILKAP	0.0088106	0.49484	-2.02086	-1.01497
Q9UHG2	Q9UHG2	ProSAAS;KEP;Big SAAS;Little SAAS;Big PEN-LEN;PEN;Little LEN;Big LEN	PCSK1N	0	0.49541	-2.01853	-1.01331
B3KQ13;Q6YP21	B3KQ13;Q6YP21	Kynurenine--oxoglutarate transaminase 3	CCBL2	0	0.49576	-2.01711	-1.01229
Q96RU3-4;Q96RU3-3;E9PGQ4;Q96RU3-2;Q96RU3;F2Z2U3;H0Y7W6;E7EPB7	Q96RU3-4;Q96RU3-3;E9PGQ4;Q96RU3-2;Q96RU3;F2Z2U3;H0Y7W6	Formin-binding protein 1	FNBP1	0.00018146	0.49588	-2.01662	-1.01194
F8WDE0;P46100-6	F8WDE0;P46100-6	Transcriptional regulator ATRX	ATRX	0	0.49658	-2.01377	-1.0099
Q9HBM0;C9J154;Q9HBM0-2;F8W8C2;F2Z3A6;F8VS43;Q9HBM0-5;F8VUG0;Q9HBM0-6;F8VUB7;F8W088;F8W048;F8VVS3;F8VXA0	Q9HBM0;C9J154;Q9HBM0-2;F8W8C2;F2Z3A6	Vezatin	VEZT	0	0.49665	-2.01349	-1.0097
Q9BW60;B4DP24	Q9BW60;B4DP24	Elongation of very long chain fatty acids protein 1	ELOVL1	0	0.49699	-2.01211	-1.00871
P13498	P13498	Cytochrome b-245 light chain	CYBA	0.0064473	0.49709	-2.01171	-1.00842
Q8NBM4;Q8NBM4-4;Q8NBM4-3;Q8NBM4-2;Q8NBM4-5	Q8NBM4;Q8NBM4-4;Q8NBM4-3;Q8NBM4-2	Ubiquitin-associated domain-containing protein 2	UBAC2	0	0.49734	-2.0107	-1.0077
Q9BWU1;B4DUB1;H0Y3K1;Q9BWU1-2	Q9BWU1;B4DUB1;H0Y3K1;Q9BWU1-2	Cyclin-dependent kinase 19	CDK19	0.0001809	0.49788	-2.00852	-1.00613
Q9BSH5	Q9BSH5	Haloacid dehalogenase-like hydrolase domain-containing protein 3	HDHD3	0	0.49835	-2.00662	-1.00477
Q8IVU3;Q8IVU3-2;Q8IVU3-3;C9JJI9	Q8IVU3;Q8IVU3-2	Probable E3 ubiquitin-protein ligase HERC6	HERC6	0	0.49868	-2.00529	-1.00381
E9PS47;E9PLE4;Q9BVG9	E9PS47;E9PLE4;Q9BVG9	Phosphatidylserine synthase 2	PTDSS2	0	0.50066	-1.99736	-0.998097
Q9H173;D6REA1;A0RZB6;D6RIU8;F5H0H2	Q9H173;D6REA1	Nucleotide exchange factor SIL1	SIL1	0	0.50066	-1.99736	-0.998097
O60739	O60739	Eukaryotic translation initiation factor 1b	EIF1B	0.015343	0.50138	-1.9945	-0.996024
Q8IWU2	Q8IWU2	Serine/threonine-protein kinase LMTK2	LMTK2	0.0013862	0.50142	-1.99434	-0.995909
Q96LR5;C9IZU6;Q969T4;C9IYU3	Q96LR5;C9IZU6;Q969T4	Ubiquitin-conjugating enzyme E2 E2;Ubiquitin-conjugating enzyme E2 E3	UBE2E2;UBE2E3	0	0.50182	-1.99275	-0.994758
F5H7C9;B4DVZ6;O43524	F5H7C9;B4DVZ6;O43524	Forkhead box protein O3	FOXO3	0	0.50218	-1.99132	-0.993724
Q4KMQ1	Q4KMQ1	Taperin	TPRN	0	0.50233	-1.99072	-0.993293
Q9NWU1-2;Q9NWU1;C9JQQ2;C9J2G3;F8VNS3	Q9NWU1-2;Q9NWU1;C9JQQ2	3-oxoacyl-[acyl-carrier-protein] synthase, mitochondrial	OXSM	0	0.50342	-1.98641	-0.990166
F2Z2B6;F2Z3N8;Q92613	F2Z2B6;F2Z3N8;Q92613	Protein Jade-3	PHF16	0.0083292	0.5041	-1.98373	-0.988218
A8MTS8;B1ALH6;O14832;C9IYS5	A8MTS8;B1ALH6;O14832;C9IYS5	Phytanoyl-CoA dioxygenase, peroxisomal	PHYH	0	0.50417	-1.98346	-0.988018
Q9BQE5;E9PM95	Q9BQE5	Apolipoprotein L2	APOL2	0	0.50456	-1.98192	-0.986902
F5GY14;F5GXP4;Q15041	F5GY14;F5GXP4;Q15041	ADP-ribosylation factor-like protein 6-interacting protein 1	ARL6IP1	0	0.50524	-1.97926	-0.984959
O00468;H0Y5U1;E9PD05	O00468	Agrin;Agrin N-terminal 110 kDa subunit;Agrin C-terminal 110 kDa subunit;Agrin C-terminal 90 kDa fragment;Agrin C-terminal 22 kDa fragment	AGRN	0	0.50562	-1.97777	-0.983875
P00167-2;P00167;F8WEU4	P00167-2;P00167;F8WEU4	Cytochrome b5	CYB5A	0	0.50573	-1.97734	-0.983561
Q15642-4;Q15642-2;Q15642-3;G5E9U1;Q15642;Q15642-5	Q15642-4;Q15642-2;Q15642-3;G5E9U1;Q15642;Q15642-5	Cdc42-interacting protein 4	TRIP10	0	0.50626	-1.97527	-0.98205
Q6PDB4;F8W8R5;E7ERM8;E7ETJ5;C9J423;E9PG78;Q6P178;Q3KNS6-2;B7Z4L5;Q6ZNG0-2;C9JZC2;B4DMP1;B4E2Q8;Q96LW9;Q3ZCT1;A8KAD9;Q969W8;B7ZL95;Q6ZNG0;Q9UJL9-2;Q3KNS6;B4DM57;Q8TAF7-2;Q6ZSS3;Q6P280-2;Q9NQX6;E7EN37;Q8NA42;Q8N587;Q14585;Q8N9K5;Q96NG8;Q9Y2G7;Q8N9F8;Q6P280;Q8N141;F5H4L8;B4E271;Q9HCL3;Q9UJL9;Q96NI8;Q96ML5;Q8NEP9-2;C9JIN0;Q494X3;Q96JJ8;Q8N2I2;Q8TAF7;Q9UC07;Q17RW3;Q96ND8;C9JRN5;Q8NB42-2;Q3ZCX4-2;Q6ECI…	Q6PDB4;F8W8R5;E7ERM8;E7ETJ5;C9J423;E9PG78;Q6P178;Q3KNS6-2;B7Z4L5;Q6ZNG0-2;C9JZC2;B4DMP1;B4E2Q8;Q96LW9;Q3ZCT1;A8KAD9;Q969W8;B7ZL95;Q6ZNG0;Q9UJL9-2;Q3KNS6;B4DM57;Q8TAF7-2;Q6ZSS3;Q6P280-2;Q9NQX6;E7EN37;Q8NA42;Q8N587;Q14585;Q8N9K5;Q96NG8;Q9Y2G7;Q8N9F8;Q6P280;Q8N141;F5H4L8;B4E271;Q9HCL3;Q9UJL9;Q96NI8;Q96ML5;Q8NEP9-2;C9JIN0;Q494X3;Q96JJ8;Q8N2I2;Q8TAF7;Q9UC07;Q17RW3;Q96ND8;C9JRN5;Q8NB42-2;Q3ZCX4-2;Q6ECI…	Zinc finger protein 880;Zinc finger and SCAN domain-containing protein 31;Zinc finger protein 829;Zinc finger protein 620;Zinc finger protein 260;Zinc finger protein 566;Zinc finger protein ZFP69B;Zinc finger protein 461;Zinc finger protein 621;Zinc finger protein 529;Zinc finger protein 331;Zinc finger protein 383;Zinc finger protein 561;Zinc finger protein 345;Zinc finger protein 565;Zinc finge…	ZNF880;ZNF345;ZNF331;ZSCAN31;ZNF829;ZNF620;ZNF621;ZNF570;ZNF561;ZNF260;ZNF566;ZFP69B;ZNF461;ZNF529;ZNF383;ZNF565;ZNF582;ZFP30;ZNF454;ZFP82;ZNF619;ZFP14;ZNF420;ZNF555;ZNF404;KIAA1829;ZNF69;ZNF583;ZNF527;ZNF568;ZNF470;ZNF30;ZNF540;ZNF790;ZNF283;ZNF607;ZNF850	0.030134	0.50753	-1.97033	-0.978435
P49789	P49789	Bis(5-adenosyl)-triphosphatase	FHIT	0	0.50782	-1.9692	-0.977611
P30044-2;P30044;A6NG06;A6NC19	P30044-2;P30044;A6NG06;A6NC19	Peroxiredoxin-5, mitochondrial	PRDX5	0	0.508	-1.9685	-0.9771
Q86YV5	Q86YV5	Tyrosine-protein kinase SgK223	SGK223	0	0.50802	-1.96843	-0.977043
P29373;Q5SYZ4	P29373;Q5SYZ4	Cellular retinoic acid-binding protein 2	CRABP2	0	0.50876	-1.96556	-0.974943
Q96JQ2;G3V3D8	Q96JQ2	Calmin	CLMN	0	0.50942	-1.96302	-0.973072
E7EVH9;Q08623-3;Q08623;F5H6B0;E9PAV8;Q08623-2	E7EVH9;Q08623-3;Q08623;F5H6B0;E9PAV8;Q08623-2	Pseudouridine-5-monophosphatase	HDHD1	0	0.51077	-1.95783	-0.969254
Q7Z434;F5H6C8;B2BD34;Q7Z434-2;Q7Z434-3	Q7Z434;F5H6C8	Mitochondrial antiviral-signaling protein	MAVS	0	0.51117	-1.9563	-0.968125
P45877	P45877	Peptidyl-prolyl cis-trans isomerase C	PPIC	0	0.51121	-1.95614	-0.968012
Q6UX53	Q6UX53	Methyltransferase-like protein 7B	METTL7B	0.00087796	0.5113	-1.9558	-0.967758
Q05932-3;Q05932-2;Q05932-4;Q05932;Q5JU21;Q5JU20;Q5JU23	Q05932-3;Q05932-2;Q05932-4;Q05932;Q5JU21;Q5JU20;Q5JU23	Folylpolyglutamate synthase, mitochondrial	FPGS	0	0.5121	-1.95274	-0.965503
O14545;F8VNX8;F8VWK2;F8VVF3;B4DI89;F8VZ11	O14545;F8VNX8;F8VWK2;F8VVF3;B4DI89	TRAF-type zinc finger domain-containing protein 1	TRAFD1	0	0.51305	-1.94913	-0.962829
Q9H4H8-2;Q9H4H8	Q9H4H8-2;Q9H4H8	Protein FAM83D	FAM83D	0	0.51315	-1.94875	-0.962547
P09417;B3KW71;H0Y8F7;B7Z415;D6RGG7	P09417;B3KW71	Dihydropteridine reductase	QDPR	0	0.51438	-1.94409	-0.959094
Q92947;B4DK85;Q92947-2;B4DQF2	Q92947;B4DK85;Q92947-2	Glutaryl-CoA dehydrogenase, mitochondrial	GCDH	0	0.51553	-1.93975	-0.955872
O95273-2;O95273	O95273-2;O95273	Cyclin-D1-binding protein 1	CCNDBP1	0	0.51712	-1.93379	-0.951429
Q8N6N7	Q8N6N7	Acyl-CoA-binding domain-containing protein 7	ACBD7	0	0.51784	-1.9311	-0.949422
Q9P2X3-2;Q9P2X3	Q9P2X3-2;Q9P2X3	Protein IMPACT	IMPACT	0	0.51941	-1.92526	-0.945054
Q9NVQ4;Q9NVQ4-3;Q9NVQ4-2;C9JDZ2	Q9NVQ4;Q9NVQ4-3;Q9NVQ4-2;C9JDZ2	Fas apoptotic inhibitory molecule 1	FAIM	0.0015547	0.52135	-1.9181	-0.939676
Q86X95	Q86X95	Corepressor interacting with RBPJ 1	CIR1	0.023095	0.52141	-1.91788	-0.93951
Q9BYN0	Q9BYN0	Sulfiredoxin-1	SRXN1	0	0.52193	-1.91597	-0.938072
Q5D1E8	Q5D1E8	Ribonuclease ZC3H12A	ZC3H12A	0.0025441	0.52252	-1.9138	-0.936442
Q15149;Q15149-7;Q15149-9;Q15149-5;Q15149-4;Q15149-6;H0YDN1;E9PKG0;E9PIA2	Q15149;Q15149-7;Q15149-9;Q15149-5;Q15149-4;Q15149-6	Plectin	PLEC	0	0.5241	-1.90803	-0.932086
P11802;F8VZZ0;F8VZ51;F8VYH9;B4DNF9;F8VTV8;F8VWX7;F8VXD2;F8W1L8;F8VZ13;F8VYY1;Q96BE9	P11802;F8VZZ0;F8VZ51;F8VYH9;B4DNF9;F8VTV8;F8VWX7;F8VXD2	Cyclin-dependent kinase 4	CDK4	0	0.52427	-1.90741	-0.931618
Q7Z2K6;E7ER77;Q6ZMD3;B3KSB1	Q7Z2K6;E7ER77	Endoplasmic reticulum metallopeptidase 1	ERMP1	0	0.52593	-1.90139	-0.927057
Q8N335;C9JFA7;C9JM46;C9K0P5	Q8N335;C9JFA7;C9JM46	Glycerol-3-phosphate dehydrogenase 1-like protein	GPD1L	0	0.5264	-1.8997	-0.925769
H0YBY3;P17900	H0YBY3;P17900	Ganglioside GM2 activator;Ganglioside GM2 activator isoform short	GM2A	0.022355	0.52642	-1.89962	-0.925714
P07942;G3XAI2;E7EPA6;E9PCS6;C9J296	P07942;G3XAI2	Laminin subunit beta-1	LAMB1	0	0.52651	-1.8993	-0.925467
Q9HD34;C9JY28;C9JRX8;F5H189	Q9HD34;C9JY28;C9JRX8;F5H189	LYR motif-containing protein 4	LYRM4	0	0.52742	-1.89602	-0.922976
Q15646;Q15646-2;H0YGP3	Q15646;Q15646-2	2-5-oligoadenylate synthase-like protein	OASL	0	0.52811	-1.89354	-0.92109
Q9Y3U8	Q9Y3U8	60S ribosomal protein L36	RPL36	0	0.5284	-1.89251	-0.920298
B4DQJ2;Q3KQR7;P24468;P10589	B4DQJ2;Q3KQR7;P24468;P10589	COUP transcription factor 2;COUP transcription factor 1	NR2F2;NR2F1	0.0001842	0.52859	-1.89183	-0.919779
Q8NEL9-3;E7EMC4;Q8NEL9-2;G5E9D1;Q8NEL9	Q8NEL9-3;E7EMC4;Q8NEL9-2;G5E9D1;Q8NEL9	Phospholipase DDHD1	DDHD1	0	0.52876	-1.89122	-0.919315
Q8NBJ5;E9PC06	Q8NBJ5	Procollagen galactosyltransferase 1	COLGALT1	0	0.52932	-1.88922	-0.917788
Q9UQL5;G5E9L5	Q9UQL5;G5E9L5		DDX17	0.002874	0.52945	-1.88875	-0.917434
P60174-1;P60174;B7Z5D8	P60174-1;P60174;B7Z5D8	Triosephosphate isomerase	TPI1	0	0.52988	-1.88722	-0.916262
Q9Y376	Q9Y376	Calcium-binding protein 39	CAB39	0	0.53048	-1.88509	-0.91463
Q06945	Q06945	Transcription factor SOX-4	SOX4	0	0.53061	-1.88462	-0.914276
F5GXL7;P33527-3;P33527;P33527-9;P33527-7;P33527-5;P33527-4;P33527-2;P33527-8;P33527-6	F5GXL7;P33527-3;P33527;P33527-9;P33527-7;P33527-5;P33527-4;P33527-2;P33527-8;P33527-6	Multidrug resistance-associated protein 1	ABCC1	0	0.53065	-1.88448	-0.914167
H0YBU8;Q8N983-4;Q8N983-3;H0Y6Y8;B1AL05;B5MDQ2;Q8N983-2;Q8N983;C9J5Q3;B1AL06	H0YBU8;Q8N983-4;Q8N983-3;H0Y6Y8;B1AL05;B5MDQ2;Q8N983-2;Q8N983;C9J5Q3;B1AL06	39S ribosomal protein L43, mitochondrial	MRPL43	0	0.53117	-1.88264	-0.912754
Q7L3T8	Q7L3T8	Probable proline--tRNA ligase, mitochondrial	PARS2	0	0.53165	-1.88094	-0.911451
Q8WYB5-3;Q8WYB5-2;Q8WYB5	Q8WYB5-3;Q8WYB5-2;Q8WYB5	Histone acetyltransferase KAT6B	KAT6B	0	0.53167	-1.88087	-0.911397
Q96HP0;C9IZV6;E9PDJ4	Q96HP0;C9IZV6	Dedicator of cytokinesis protein 6	DOCK6	0	0.53191	-1.88002	-0.910746
Q6UXH1-4;Q6UXH1;Q6UXH1-6;Q6UXH1-5;A6PWM2;Q6UXH1-3;Q6UXH1-2	Q6UXH1-4;Q6UXH1;Q6UXH1-6;Q6UXH1-5;A6PWM2;Q6UXH1-3;Q6UXH1-2	Cysteine-rich with EGF-like domain protein 2	CRELD2	0	0.53192	-1.87998	-0.910719
A6H8Z7;Q6UWP7;C9K0C3;Q6UWP7-2	A6H8Z7;Q6UWP7	Lysocardiolipin acyltransferase 1	LCLAT1	0	0.53234	-1.8785	-0.90958
Q5TDC5;Q6UWU4;Q6UWU4-2	Q5TDC5;Q6UWU4;Q6UWU4-2	Bombesin receptor-activated protein C6orf89	C6orf89	0.00035286	0.53284	-1.87674	-0.908226
P49459;A6NFE9;A6NGR2	P49459;A6NFE9;A6NGR2	Ubiquitin-conjugating enzyme E2 A	UBE2A	0.0030323	0.53295	-1.87635	-0.907928
P50454;B4DN87;E9PPV6;E9PR70;E9PK86;E9PMI5;E9PKH2;E9PNX1;E9PQ34;E9PJH8;E9PIG2;E9PRS3;H0YEP8;E9PLA6	P50454;B4DN87;E9PPV6;E9PR70;E9PK86;E9PMI5	Serpin H1	SERPINH1	0	0.53368	-1.87378	-0.905953
Q9UHJ6	Q9UHJ6	Sedoheptulokinase	SHPK	0	0.53387	-1.87312	-0.90544
Q96HJ9	Q96HJ9	UPF0562 protein C7orf55	C7orf55	0	0.53389	-1.87305	-0.905386
Q9NRP2	Q9NRP2	COX assembly mitochondrial protein 2 homolog	CMC2	0	0.53392	-1.87294	-0.905305
Q6IAN0;H0Y2T3	Q6IAN0;H0Y2T3	Dehydrogenase/reductase SDR family member 7B	DHRS7B	0	0.53555	-1.86724	-0.900907
Q9BQP7;Q5QPE8;Q5QPE7	Q9BQP7;Q5QPE8;Q5QPE7	Mitochondrial genome maintenance exonuclease 1	MGME1	0	0.53593	-1.86592	-0.899884
Q96DU7	Q96DU7	Inositol-trisphosphate 3-kinase C	ITPKC	0	0.53706	-1.86199	-0.896845
H0YEX2	H0YEX2		TAF2	0	0.53746	-1.8606	-0.895771
Q8N4T8;Q8N4T8-2	Q8N4T8;Q8N4T8-2	Carbonyl reductase family member 4	CBR4	0	0.53765	-1.85995	-0.895261
P30837;B4DLJ0	P30837	Aldehyde dehydrogenase X, mitochondrial	ALDH1B1	0	0.53774	-1.85963	-0.895019
E5RGN3;O00244;E5RIM7	E5RGN3;O00244;E5RIM7	Copper transport protein ATOX1	ATOX1	0	0.5381	-1.85839	-0.894054
F8VWA9;F5H5T2;F8VXJ0;F5GZZ6;Q5I7T1;Q5BKT4	F8VWA9;F5H5T2;F8VXJ0;F5GZZ6;Q5I7T1;Q5BKT4	Putative Dol-P-Glc:Glc(2)Man(9)GlcNAc(2)-PP-Dol alpha-1,2-glucosyltransferase;Dol-P-Glc:Glc(2)Man(9)GlcNAc(2)-PP-Dol alpha-1,2-glucosyltransferase	ALG10B;ALG10	0.032947	0.53877	-1.85608	-0.892259
E7EPM0	E7EPM0			0	0.53945	-1.85374	-0.890439
Q6NSJ5	Q6NSJ5	Leucine-rich repeat-containing protein 8E	LRRC8E	0	0.53955	-1.8534	-0.890171
D3DRR9;Q86WR7	D3DRR9;Q86WR7	Proline and serine-rich protein 2	C10orf47;PROSER2	0	0.53965	-1.85305	-0.889904
Q8N565;Q8N565-2;C9JFU1;C9JYV9;C9JAG4	Q8N565;Q8N565-2;C9JFU1;C9JYV9;C9JAG4	Melanoregulin	MREG	0.00035455	0.53973	-1.85278	-0.88969
Q9BYT8;F8W713;E9PCB6;H0YAK4;H0YAF7	Q9BYT8;F8W713;E9PCB6	Neurolysin, mitochondrial	NLN	0	0.54008	-1.85158	-0.888755
B3KY83;P19793;E9PK95;F8VZR5;F8VNP5;P28702;Q5STQ1;P48443;H0Y4M4;B7Z3E4	B3KY83;P19793;E9PK95;F8VZR5;F8VNP5;P28702;Q5STQ1;P48443	Retinoic acid receptor RXR-alpha;Retinoic acid receptor RXR-beta;Retinoic acid receptor RXR-gamma	RXRA;RXRB;RXRG	0	0.54054	-1.85	-0.887527
P06733-2	P06733-2	Alpha-enolase	ENO1	0	0.54065	-1.84963	-0.887233
H0YK61;H0YNK0;H0YNK8;H0YLP8;Q5J8M3-3;Q5J8M3-2;Q5J8M3;H0YN63;H0YMH5;H0YLG4	H0YK61;H0YNK0;H0YNK8;H0YLP8;Q5J8M3-3;Q5J8M3-2;Q5J8M3	ER membrane protein complex subunit 4	EMC4	0	0.5407	-1.84945	-0.8871
Q9BST9-2;Q9BST9;Q9BST9-3	Q9BST9-2;Q9BST9;Q9BST9-3	Rhotekin	RTKN	0	0.54079	-1.84915	-0.88686
O43166-2;O43166;F5GYF8;Q9P2F8;G3V4Z3;H0YJY2	O43166-2;O43166;F5GYF8	Signal-induced proliferation-associated 1-like protein 1	SIPA1L1	0	0.54225	-1.84417	-0.88297
Q92820;E5RGF0	Q92820;E5RGF0	Gamma-glutamyl hydrolase	GGH	0	0.543	-1.84162	-0.880976
Q9Y6N5	Q9Y6N5	Sulfide:quinone oxidoreductase, mitochondrial	SQRDL	0	0.54425	-1.83739	-0.877659
O75063	O75063	Glycosaminoglycan xylosylkinase	FAM20B	0	0.54442	-1.83682	-0.877208
Q6P587;Q6P587-2;B1AK40	Q6P587;Q6P587-2;B1AK40	Acylpyruvase FAHD1, mitochondrial	FAHD1	0	0.54449	-1.83658	-0.877023
Q9UF56	Q9UF56	F-box/LRR-repeat protein 17	FBXL17	0.00035342	0.54581	-1.83214	-0.873529
P51452;Q8IYJ9	P51452;Q8IYJ9	Dual specificity protein phosphatase 3	DUSP3	0	0.54586	-1.83197	-0.873397
Q9BUL8;C9JND6;C9J6F3;C9J5C3;C9JSA3;C9J363;C9J932;F8WDF3	Q9BUL8;C9JND6;C9J6F3;C9J5C3;C9JSA3;C9J363	Programmed cell death protein 10	PDCD10	0	0.54588	-1.8319	-0.873344
G3V3V7;G3V4Q4;G3V4T8;Q9Y4K4	G3V3V7;G3V4Q4;G3V4T8;Q9Y4K4	Mitogen-activated protein kinase kinase kinase kinase 5	MAP4K5	0.040904	0.54653	-1.82973	-0.871627
Q9NUL5;Q9NUL5-2;Q9NUL5-4;Q9NUL5-3	Q9NUL5;Q9NUL5-2;Q9NUL5-4	UPF0515 protein C19orf66	C19orf66	0	0.54821	-1.82412	-0.867199
P58107	P58107	Epiplakin	EPPK1	0	0.54893	-1.82173	-0.865306
P09601;B1AHA8	P09601;B1AHA8	Heme oxygenase 1	HMOX1	0	0.55026	-1.81732	-0.861815
P04075;Q5T7D5;C9J4K3;P05062	P04075	Fructose-bisphosphate aldolase A	ALDOA	0	0.55056	-1.81633	-0.861028
Q99623;F5GY37;B4DP75;B4DW05;F5GWA7;F5H3X6;F5H2D2;F5H0C5;F5H0S4	Q99623;F5GY37;B4DP75;B4DW05;F5GWA7;F5H3X6	Prohibitin-2	PHB2	0	0.55092	-1.81515	-0.860085
Q14554;Q9BV43;C9JY10	Q14554;Q9BV43	Protein disulfide-isomerase A5	PDIA5	0	0.55198	-1.81166	-0.857312
O15116;E5RJ47;E5RH18	O15116;E5RJ47;E5RH18	U6 snRNA-associated Sm-like protein LSm1	LSM1	0	0.55204	-1.81146	-0.857155
P10636-2;F8VWE3;H0Y435;P10636-3	P10636-2;F8VWE3;H0Y435;P10636-3	Microtubule-associated protein tau	MAPT	0	0.5521	-1.81127	-0.856998
Q93075	Q93075	Putative deoxyribonuclease TATDN2	TATDN2	0.001556	0.55214	-1.81113	-0.856894
E7ERV9;E7EMM4;E9PDS0;Q13510;Q13510-2	E7ERV9;E7EMM4;E9PDS0;Q13510;Q13510-2	Acid ceramidase;Acid ceramidase subunit alpha;Acid ceramidase subunit beta	ASAH1	0	0.55244	-1.81015	-0.85611
E7ERA9;Q71SY5-5;Q71SY5;Q71SY5-2;E7EP16;B5ME50;Q71SY5-4;E7EMY0;Q71SY5-3;B9TX33;B9TX31;B9TX30	E7ERA9;Q71SY5-5;Q71SY5;Q71SY5-2;E7EP16;B5ME50;Q71SY5-4;E7EMY0;Q71SY5-3;B9TX33;B9TX31;B9TX30	Mediator of RNA polymerase II transcription subunit 25	MED25	0	0.55269	-1.80933	-0.855458
Q8NBX0;E9PEA8	Q8NBX0;E9PEA8	Saccharopine dehydrogenase-like oxidoreductase	SCCPDH	0	0.55284	-1.80884	-0.855066
Q92503-3;Q92503;Q92503-2	Q92503-3;Q92503;Q92503-2	SEC14-like protein 1	SEC14L1	0	0.55325	-1.8075	-0.853997
O15230;Q5JTP4;E2QRK0;F2Z2S4	O15230	Laminin subunit alpha-5	LAMA5	0	0.55326	-1.80747	-0.85397
O60504-2;E7EVR4;O60504;E5RJP2;H0YAZ3;H0YB51;E5RHI2;H0YBA2;E5RIA0;E5RH58	O60504-2;E7EVR4;O60504;E5RJP2;H0YAZ3;H0YB51;E5RHI2;H0YBA2	Vinexin	SORBS3	0	0.55378	-1.80577	-0.852615
P10721-3;P10721-2;P10721	P10721-3;P10721-2;P10721	Mast/stem cell growth factor receptor Kit	KIT	0.049005	0.55389	-1.80541	-0.852329
P13051-2;F5GYA2;P13051;Q68DM5;B4DRT6	P13051-2;F5GYA2;P13051;Q68DM5;B4DRT6	Uracil-DNA glycosylase	UNG;DKFZp781L1143	0	0.55404	-1.80492	-0.851938
H0YA52;Q9H0N5	H0YA52;Q9H0N5	Pterin-4-alpha-carbinolamine dehydratase 2	PCBD2	0	0.55405	-1.80489	-0.851912
O95084;B4E2J3;E9PRR2	O95084;B4E2J3	Serine protease 23	PRSS23	0	0.55412	-1.80466	-0.85173
P56524;F5H0B1;C9J0X4;C9J481;F5H5W4	P56524;F5H0B1;C9J0X4;C9J481;F5H5W4	Histone deacetylase 4	HDAC4	0	0.55511	-1.80144	-0.849154
P62633-2;Q4JGY0;P62633;Q5U0E9;E9PDR7;B4DP17;P62633-3	P62633-2;Q4JGY0;P62633;Q5U0E9;E9PDR7;B4DP17;P62633-3	Cellular nucleic acid-binding protein	CNBP	0	0.5552	-1.80115	-0.848921
E9PNW4;P13987;E9PR17;H0YET2	E9PNW4;P13987;E9PR17;H0YET2	CD59 glycoprotein	CD59	0	0.55524	-1.80102	-0.848817
P13674;C9JL12;P13674-2	P13674;C9JL12;P13674-2	Prolyl 4-hydroxylase subunit alpha-1	P4HA1	0	0.55562	-1.79979	-0.84783
Q3KQU3-4;Q3KQU3;Q3KQU3-2;Q3KQU3-3;B5MDZ6;A1L1B7;C9JIR3;E9PLH3;H0YF21	Q3KQU3-4;Q3KQU3;Q3KQU3-2	MAP7 domain-containing protein 1	MAP7D1	0	0.55615	-1.79808	-0.846454
Q6PJ69;H0YG27;H0YGS7	Q6PJ69;H0YG27;H0YGS7	Tripartite motif-containing protein 65	TRIM65	0	0.55627	-1.79769	-0.846143
P16435;F5H468;H0Y4R2;E7EMD0;E7EVY7;E7EPN3;C9JU80	P16435;F5H468;H0Y4R2;E7EMD0;E7EVY7;E7EPN3	NADPH--cytochrome P450 reductase	POR	0	0.55631	-1.79756	-0.846039
A6NDG6	A6NDG6	Phosphoglycolate phosphatase	PGP	0	0.55634	-1.79746	-0.845961
P04040	P04040	Catalase	CAT	0	0.55641	-1.79724	-0.84578
Q7Z3J3;B4DZH4	Q7Z3J3;B4DZH4	RanBP2-like and GRIP domain-containing protein 4	RGPD4	0	0.55743	-1.79395	-0.843137
B7Z7F1;F5H2N4;B7Z5W4;Q9UKU7;Q6ZWP6	B7Z7F1;F5H2N4;B7Z5W4;Q9UKU7;Q6ZWP6	Isobutyryl-CoA dehydrogenase, mitochondrial	ACAD8	0	0.55762	-1.79334	-0.842646
O43819;C9JBU1	O43819;C9JBU1	Protein SCO2 homolog, mitochondrial	SCO2	0	0.55885	-1.78939	-0.839467
P48507	P48507	Glutamate--cysteine ligase regulatory subunit	GCLM	0	0.55943	-1.78753	-0.83797
C9J0K6;B4DKK2;A8MTH6;P30626;B4DHQ6;E9PG82	C9J0K6;B4DKK2;A8MTH6;P30626;B4DHQ6	Sorcin	SRI	0	0.55949	-1.78734	-0.837816
Q02818;C9JBD3;C9J3C1	Q02818	Nucleobindin-1	NUCB1	0	0.55963	-1.78689	-0.837455
A6NIQ6;F8W9H0;Q9BQB6-2;Q9BQB6;E9PLN8	A6NIQ6;F8W9H0;Q9BQB6-2;Q9BQB6;E9PLN8	Vitamin K epoxide reductase complex subunit 1	VKORC1	0	0.56058	-1.78387	-0.835008
A2A3R5	A2A3R5	40S ribosomal protein S6	RPS6	0.00018349	0.56105	-1.78237	-0.833799
Q6ZSR9	Q6ZSR9	Uncharacterized protein FLJ45252		0.00018149	0.56117	-1.78199	-0.83349
Q12756;F5H045;Q12756-2;F8W6F6;F8W8V9	Q12756;F5H045;Q12756-2;F8W6F6;F8W8V9	Kinesin-like protein KIF1A	KIF1A	0	0.56146	-1.78107	-0.832745
B4DUB5;P55210;P55210-3;Q5SVL2;Q5SVL1;A6NF73;P55210-2	B4DUB5;P55210;P55210-3	Caspase-7;Caspase-7 subunit p20;Caspase-7 subunit p11	CASP7	0	0.56172	-1.78025	-0.832077
E9PBD9;E9PCD2;P51788-3;P51788	E9PBD9;E9PCD2;P51788-3;P51788	Chloride channel protein 2	CLCN2	0.028807	0.56173	-1.78021	-0.832051
E9PCB0;Q9Y4F1;Q9Y4F1-2;C9JME2;H0Y6N2	E9PCB0;Q9Y4F1;Q9Y4F1-2;C9JME2;H0Y6N2	FERM, RhoGEF and pleckstrin domain-containing protein 1	FARP1	0	0.56195	-1.77952	-0.831486
Q9NYY8-2;Q9NYY8	Q9NYY8-2;Q9NYY8	FAST kinase domain-containing protein 2	FASTKD2	0	0.5628	-1.77683	-0.829306
A8MX10;Q9NVN8	A8MX10;Q9NVN8	Guanine nucleotide-binding protein-like 3-like protein	GNL3L	0	0.56282	-1.77677	-0.829254
B4DTT0;B4DYH8;P15586;F6S8M0;F5H260;H0YFA9;F5H4C6	B4DTT0;B4DYH8;P15586;F6S8M0;F5H260;H0YFA9	N-acetylglucosamine-6-sulfatase	GNS	0	0.56288	-1.77658	-0.829101
A6NDJ8;Q86YS6;E9PBQ0	A6NDJ8;Q86YS6;E9PBQ0	Putative Rab-43-like protein ENSP00000330714;Ras-related protein Rab-43	RAB43	0	0.56331	-1.77522	-0.827999
O95848;B3KXY7	O95848;B3KXY7	Uridine diphosphate glucose pyrophosphatase	NUDT14	0	0.56338	-1.775	-0.82782
F5H2H5;Q86XL3;Q86XL3-2;F5H417;F5H1D4;A8KAG3	F5H2H5;Q86XL3;Q86XL3-2	Ankyrin repeat and LEM domain-containing protein 2	ANKLE2	0	0.5635	-1.77462	-0.827512
Q14257;F8WCY5;H0YL43;A8MXP8	Q14257;F8WCY5;H0YL43;A8MXP8	Reticulocalbin-2	RCN2	0	0.56444	-1.77167	-0.825108
A8MUR8;Q8IWF2-2;Q8IWF2	A8MUR8;Q8IWF2-2;Q8IWF2	FAD-dependent oxidoreductase domain-containing protein 2	FOXRED2	0	0.5649	-1.77022	-0.823933
Q8TAE8	Q8TAE8	Growth arrest and DNA damage-inducible proteins-interacting protein 1	GADD45GIP1	0	0.56554	-1.76822	-0.822299
P78381-2;P78381;A6NGW4;B4DE11;E7EW45	P78381-2;P78381;A6NGW4;B4DE11;E7EW45	UDP-galactose translocator	SLC35A2	0.00087535	0.5656	-1.76803	-0.822146
E9PER8;O75915;F8WF90;C9JQU6;F8WF33;B4DWQ6	E9PER8;O75915;F8WF90;C9JQU6;F8WF33;B4DWQ6	PRA1 family protein 3	ARL6IP5	0	0.56601	-1.76675	-0.821101
P10619;Q5JZG9;Q5JZH0	P10619;Q5JZG9;Q5JZH0	Lysosomal protective protein;Lysosomal protective protein 32 kDa chain;Lysosomal protective protein 20 kDa chain	CTSA	0	0.56627	-1.76594	-0.820438
E5RGB1;Q86WN1-3;E5RGT6;Q86WN1;C9JWS1	E5RGB1;Q86WN1-3;E5RGT6;Q86WN1;C9JWS1	FCH and double SH3 domains protein 1	FCHSD1	0	0.56629	-1.76588	-0.820387
Q8IV63-2;A6NEG5;Q8IV63;E7EMG6	Q8IV63-2;A6NEG5;Q8IV63;E7EMG6	Inactive serine/threonine-protein kinase VRK3	VRK3	0.014579	0.56642	-1.76547	-0.820056
Q8N5M4;H0YDR3;E9PKV8;E7EST3;Q8WYY7	Q8N5M4;H0YDR3;E9PKV8	Tetratricopeptide repeat protein 9C	TTC9C	0	0.56768	-1.76156	-0.81685
Q8WUW1;F5H577;Q8WUW1-2	Q8WUW1;F5H577;Q8WUW1-2	Protein BRICK1	BRK1	0.0059721	0.56777	-1.76128	-0.816621
Q9UKV8;Q9UKV8-2;Q9H9G7-2;Q9H9G7;Q9HCK5	Q9UKV8;Q9UKV8-2	Protein argonaute-2	AGO2	0	0.56777	-1.76128	-0.816621
F5GZC0;O75635	F5GZC0;O75635	Serpin B7	SERPINB7	0.0018894	0.56829	-1.75966	-0.815301
H0YI46;Q9BY43	H0YI46;Q9BY43	Charged multivesicular body protein 4a	CHMP4A	0	0.56837	-1.75942	-0.815098
P35232;C9JW96;C9JZ20;E7ESE2;E9PCW0;B4DY47;D6RBK0	P35232;C9JW96;C9JZ20;E7ESE2;E9PCW0	Prohibitin	PHB	0	0.56878	-1.75815	-0.814057
B7Z307;Q96BY9;E5RFJ9;B7Z9J1;E5RHW0;H0YAZ1;H0YAN9;H0YBH7	B7Z307;Q96BY9;E5RFJ9;B7Z9J1;E5RHW0;H0YAZ1;H0YAN9;H0YBH7	Store-operated calcium entry-associated regulatory factor	TMEM66	0	0.5692	-1.75685	-0.812992
Q13217	Q13217	DnaJ homolog subfamily C member 3	DNAJC3	0	0.56954	-1.7558	-0.812131
Q86V88	Q86V88	Magnesium-dependent phosphatase 1	MDP1	0	0.56975	-1.75516	-0.811599
Q9Y2G5-2;Q9Y2G5-1;Q9Y2G5	Q9Y2G5-2;Q9Y2G5-1;Q9Y2G5	GDP-fucose protein O-fucosyltransferase 2	POFUT2	0.002215	0.56984	-1.75488	-0.811371
Q9ULH1;Q9ULH1-2;F8WBW0;H0YBF7;H0YBM4;H0YBY9;E5RFD9;E5RHD7	Q9ULH1;Q9ULH1-2;F8WBW0;H0YBF7	Arf-GAP with SH3 domain, ANK repeat and PH domain-containing protein 1	ASAP1	0	0.57027	-1.75356	-0.810283
F5GYE8;Q8N8E3	F5GYE8;Q8N8E3	Centrosomal protein of 112 kDa	CEP112	0.04077	0.57032	-1.7534	-0.810156
Q96DP5	Q96DP5	Methionyl-tRNA formyltransferase, mitochondrial	MTFMT	0.00017743	0.57148	-1.74984	-0.807225
P50542-2;P50542-3;P50542;B4DZ45;F5GYB4;F5H3X7;F5H5C0	P50542-2;P50542-3;P50542;B4DZ45;F5GYB4;F5H3X7;F5H5C0	Peroxisomal targeting signal 1 receptor	PEX5	0	0.5717	-1.74917	-0.80667
E9PEJ5;A8DPS6;E9PLP3;P68402	E9PEJ5;A8DPS6;E9PLP3;P68402	Platelet-activating factor acetylhydrolase IB subunit beta	PAFAH1B2	0	0.57189	-1.74859	-0.80619
E9PL52;H0YEV5;E9PS70;E9PR50;B4DFC0;E9PMV6;Q9UGK8-2;G3V1B4;Q9UGK8	E9PL52;H0YEV5;E9PS70;E9PR50;B4DFC0;E9PMV6;Q9UGK8-2;G3V1B4;Q9UGK8	Secretion-regulating guanine nucleotide exchange factor	SERGEF	0.0099026	0.57202	-1.74819	-0.805863
A1A5D9	A1A5D9	Bicaudal D-related protein 2	CCDC64B	0	0.57219	-1.74767	-0.805434
Q5K651;C9JKF1	Q5K651;C9JKF1	Sterile alpha motif domain-containing protein 9	SAMD9	0	0.57241	-1.747	-0.804879
P55957-2;P55957;P55957-4	P55957-2;P55957;P55957-4	BH3-interacting domain death agonist;BH3-interacting domain death agonist p15;BH3-interacting domain death agonist p13;BH3-interacting domain death agonist p11	BID	0	0.57257	-1.74651	-0.804476
Q8TCT9-2;Q8TCT9-4	Q8TCT9-2;Q8TCT9-4	Minor histocompatibility antigen H13	HM13	0	0.57286	-1.74563	-0.803745
Q9UII5;Q6ZMV8;P17038-2;H0Y3P3;P17038	Q9UII5;Q6ZMV8;P17038-2;H0Y3P3;P17038	Zinc finger protein 107;Putative zinc finger protein 730;Zinc finger protein 43	ZNF107;ZNF730;ZNF43	0.00018278	0.5732	-1.74459	-0.802889
Q9NVP2	Q9NVP2	Histone chaperone ASF1B	ASF1B	0	0.57406	-1.74198	-0.800727
E9PPB5;E9PQS1;Q9H0W9-2;Q9H0W9;E9PR95;E9PSC3;E9PLC5;E9PLB3;E9PIP1;E9PJU8;Q9H0W9-4;Q9H0W9-3	E9PPB5;E9PQS1;Q9H0W9-2;Q9H0W9;E9PR95;E9PSC3;E9PLC5;E9PLB3;E9PIP1;E9PJU8;Q9H0W9-4;Q9H0W9-3	Ester hydrolase C11orf54	C11orf54	0	0.57498	-1.73919	-0.798416
C9JF58;Q8WVF1-2;Q8WVF1-3;Q8WVF1	C9JF58;Q8WVF1-2;Q8WVF1-3;Q8WVF1	Protein OSCP1	OSCP1	0	0.576	-1.73611	-0.795859
Q8WUI4-3;Q8WUI4-4;Q8WUI4;Q8WUI4-7;Q8WUI4-6;Q8WUI4-5;Q8WUI4-8;Q8WUI4-10;H0YI15	Q8WUI4-3;Q8WUI4-4;Q8WUI4;Q8WUI4-7;Q8WUI4-6;Q8WUI4-5;Q8WUI4-8;Q8WUI4-10	Histone deacetylase 7	HDAC7	0	0.57616	-1.73563	-0.795459
C9JW33;B3KV61;Q8NBZ7;Q8NBZ7-2;C9J3T9;C9JFU6;C9JCB7;Q8NBZ7-3	C9JW33;B3KV61;Q8NBZ7;Q8NBZ7-2;C9J3T9;C9JFU6;C9JCB7;Q8NBZ7-3	UDP-glucuronic acid decarboxylase 1	UXS1	0.0027087	0.57642	-1.73485	-0.794808
E9PM75;Q9NTG7;E9PNA0;B7Z5U6;E9PK80;E9PN58	E9PM75;Q9NTG7;E9PNA0;B7Z5U6;E9PK80;E9PN58	NAD-dependent protein deacetylase sirtuin-3, mitochondrial	SIRT3	0.00087428	0.57654	-1.73449	-0.794507
P49411	P49411	Elongation factor Tu, mitochondrial	TUFM	0	0.57676	-1.73382	-0.793957
G3V1K3;Q15165-3;Q15165-1;Q15165	G3V1K3;Q15165-3;Q15165-1;Q15165	Serum paraoxonase/arylesterase 2	PON2	0	0.57714	-1.73268	-0.793007
Q5QPD4;A3KFJ0;O14965;Q5QPD2;A3KFJ1	Q5QPD4;A3KFJ0;O14965;Q5QPD2;A3KFJ1	Aurora kinase A	AURKA	0	0.57751	-1.73157	-0.792082
Q9BZL1	Q9BZL1	Ubiquitin-like protein 5	UBL5	0	0.57765	-1.73115	-0.791732
B5M452;B2CI53;D3K174;E9PGC1;E9PFN4;B5M453;E9PDL9;B6DY53;B6DY52;C9JRP1;Q9Y6M7-2;C9JXL3;Q9Y6M7;Q9Y6M7-4;Q9Y6M7-3;Q9Y6M7-5;F8W7E6	B5M452;B2CI53;D3K174;E9PGC1;E9PFN4;B5M453;E9PDL9;B6DY53;B6DY52;C9JRP1;Q9Y6M7-2;C9JXL3;Q9Y6M7;Q9Y6M7-4;Q9Y6M7-3;Q9Y6M7-5;F8W7E6	Sodium bicarbonate cotransporter 3	SLC4A7	0	0.57778	-1.73076	-0.791408
Q16563-2;Q16563;C9JYN0	Q16563-2;Q16563;C9JYN0	Synaptophysin-like protein 1	SYPL1	0	0.57799	-1.73013	-0.790884
B4DUS9;O95861;C9JI50;O95861-2;A6NF51;B4DPS5;F8VZG4;F8W1J0;F8VVW8;F8VRY7	B4DUS9;O95861;C9JI50;O95861-2;A6NF51;B4DPS5	3(2),5-bisphosphate nucleotidase 1	BPNT1	0	0.57818	-1.72957	-0.790409
Q8NAN2-2;F8W7S1;Q8NAN2	Q8NAN2-2;F8W7S1;Q8NAN2	Protein FAM73A	FAM73A	0	0.57854	-1.72849	-0.789511
B4DDY8;P49590;C9JW95;C9JV49;E9PG66;E9PD60;C9JHI8;B4DQ67;F5HHF0;D6RJE6;D6RB22	B4DDY8;P49590;C9JW95;C9JV49;E9PG66;E9PD60;C9JHI8;B4DQ67;F5HHF0	Probable histidine--tRNA ligase, mitochondrial	HARS2	0	0.5786	-1.72831	-0.789362
E9PIF4;Q99519	E9PIF4;Q99519	Sialidase-1	NEU1	0	0.57869	-1.72804	-0.789137
P24385;F5H437;B4DR06;F5H6K6;F5H4R3	P24385;F5H437;B4DR06;F5H6K6;F5H4R3	G1/S-specific cyclin-D1	CCND1	0	0.57897	-1.72721	-0.788439
Q16763	Q16763	Ubiquitin-conjugating enzyme E2 S	UBE2S	0	0.57958	-1.72539	-0.78692
P57105	P57105	Synaptojanin-2-binding protein	SYNJ2BP	0.0043588	0.57973	-1.72494	-0.786547
Q14061;C9J8T6	Q14061	Cytochrome c oxidase copper chaperone	COX17	0	0.58016	-1.72366	-0.785477
C9J8E1;Q16644	C9J8E1;Q16644	MAP kinase-activated protein kinase 3	MAPKAPK3	0	0.58138	-1.72005	-0.782447
P63172;Q5VTU3	P63172;Q5VTU3	Dynein light chain Tctex-type 1	DYNLT1	0	0.58163	-1.71931	-0.781826
Q99439;E7ENR3;A6NFI4;F8WA86;Q15417	Q99439;E7ENR3;A6NFI4	Calponin-2	CNN2	0	0.58247	-1.71683	-0.779744
Q96GW9;B4DVV7	Q96GW9;B4DVV7	Methionine--tRNA ligase, mitochondrial	MARS2	0	0.58253	-1.71665	-0.779596
Q9BXK5;E9PDD6;Q9BXK5-2;B3KPE7;B7Z238	Q9BXK5;E9PDD6;Q9BXK5-2;B3KPE7;B7Z238	Bcl-2-like protein 13	BCL2L13	0	0.58264	-1.71633	-0.779323
B1AMA5;Q9BPZ7-4;Q9BPZ7-3;Q9BPZ7-2;Q9BPZ7;H0Y7F8;B1AMA6;B7Z5E5;E9PGB8;Q9BPZ7-5;Q9BPZ7-6	B1AMA5;Q9BPZ7-4;Q9BPZ7-3;Q9BPZ7-2;Q9BPZ7;H0Y7F8;B1AMA6;B7Z5E5;E9PGB8;Q9BPZ7-5;Q9BPZ7-6	Target of rapamycin complex 2 subunit MAPKAP1	MAPKAP1	0	0.5829	-1.71556	-0.77868
B4E127;G8JL98;Q13569;H0YH18;F5H539;B4DI29;F5H0I7	B4E127;G8JL98;Q13569;H0YH18;F5H539;B4DI29;F5H0I7	G/T mismatch-specific thymine DNA glycosylase	TDG	0	0.58332	-1.71432	-0.777641
D6RE10;D6RBR5;D6RBM2;A1L3X0	D6RE10;D6RBR5;D6RBM2;A1L3X0	Elongation of very long chain fatty acids protein 7	ELOVL7	0	0.58355	-1.71365	-0.777072
Q96HQ2-2;Q96HQ2	Q96HQ2-2;Q96HQ2	CDKN2AIP N-terminal-like protein	CDKN2AIPNL	0	0.58369	-1.71324	-0.776726
Q9Y6K0	Q9Y6K0	Choline/ethanolaminephosphotransferase 1	CEPT1	0.00018165	0.58372	-1.71315	-0.776652
Q8NCW0-4;Q8NCW0-3;Q8NCW0-2;Q8NCW0	Q8NCW0-4;Q8NCW0-3;Q8NCW0-2;Q8NCW0	Kremen protein 2	KREMEN2	0.0046713	0.58424	-1.71163	-0.775367
Q6UX98	Q6UX98	Probable palmitoyltransferase ZDHHC24	ZDHHC24	0	0.58439	-1.71119	-0.774997
Q8TD16;Q8TD16-2	Q8TD16;Q8TD16-2	Protein bicaudal D homolog 2	BICD2	0	0.58512	-1.70905	-0.773196
P18065;C9JMY1	P18065;C9JMY1	Insulin-like growth factor-binding protein 2	IGFBP2	0	0.58578	-1.70713	-0.771569
Q96JK2-2;G3V4J7;Q96JK2;G3V3S1;Q8TBB7	Q96JK2-2;G3V4J7;Q96JK2	DDB1- and CUL4-associated factor 5	DCAF5	0	0.58637	-1.70541	-0.770117
P61962;E9PCY4;B4E039	P61962;E9PCY4	DDB1- and CUL4-associated factor 7	DCAF7	0	0.5868	-1.70416	-0.769059
P29966	P29966	Myristoylated alanine-rich C-kinase substrate	MARCKS	0	0.58729	-1.70274	-0.767855
Q9HCC0;Q9HCC0-2;D6RDF7;D6RD67;D6R9R1	Q9HCC0;Q9HCC0-2;D6RDF7;D6RD67;D6R9R1	Methylcrotonoyl-CoA carboxylase beta chain, mitochondrial	MCCC2	0	0.58767	-1.70164	-0.766922
P23284	P23284	Peptidyl-prolyl cis-trans isomerase B	PPIB	0	0.58826	-1.69993	-0.765474
Q03518;B1AZV3;F5H648	Q03518;B1AZV3;F5H648	Antigen peptide transporter 1	TAP1	0	0.58893	-1.69799	-0.763832
H0YIV9;O43716	H0YIV9;O43716	Glutamyl-tRNA(Gln) amidotransferase subunit C, mitochondrial	GATC	0	0.58899	-1.69782	-0.763685
D6RIA3	D6RIA3		LOC285556	0.041196	0.589	-1.69779	-0.76366
Q9UGJ1-2;Q9UGJ1	Q9UGJ1-2;Q9UGJ1	Gamma-tubulin complex component 4	TUBGCP4	0	0.58974	-1.69566	-0.761849
O95573;F5GWH2;F5H062	O95573	Long-chain-fatty-acid--CoA ligase 3	ACSL3	0	0.58997	-1.695	-0.761286
Q68EM7-6;C9IZD3;Q68EM7-5;Q68EM7;C9JE65;Q68EM7-2;Q68EM7-3;Q68EM7-7;Q68EM7-4	Q68EM7-6;C9IZD3;Q68EM7-5;Q68EM7;C9JE65;Q68EM7-2;Q68EM7-3;Q68EM7-7	Rho GTPase-activating protein 17	ARHGAP17	0	0.5904	-1.69377	-0.760235
Q86UY0;Q8NBS9;B2RDM2	Q86UY0;Q8NBS9;B2RDM2	Thioredoxin domain-containing protein 5	TXNDC5	0	0.59048	-1.69354	-0.76004
Q9NYJ8-2;Q9NYJ8;B4DIR9	Q9NYJ8-2;Q9NYJ8;B4DIR9	TGF-beta-activated kinase 1 and MAP3K7-binding protein 2	TAB2	0	0.59055	-1.69334	-0.759869
Q9NW75-2;Q9NW75	Q9NW75-2;Q9NW75	G patch domain-containing protein 2	GPATCH2	0.00070423	0.59123	-1.69139	-0.758209
Q7L8L6	Q7L8L6	FAST kinase domain-containing protein 5	FASTKD5	0	0.59168	-1.6901	-0.757111
Q13277-2;F8W9Y0;B4DME0;Q13277	Q13277-2;F8W9Y0;B4DME0;Q13277	Syntaxin-3	STX3	0	0.59184	-1.68965	-0.756721
P20336	P20336	Ras-related protein Rab-3A	RAB3A	0	0.59273	-1.68711	-0.754553
O14562;B3KW52	O14562;B3KW52	Ubiquitin domain-containing protein UBFD1	UBFD1	0	0.59309	-1.68608	-0.753677
E9PPU0	E9PPU0		EPPK1	0	0.59317	-1.68586	-0.753482
Q96PG8;E9PAW3	Q96PG8;E9PAW3	Bcl-2-binding component 3	BBC3	0.020586	0.59335	-1.68535	-0.753045
B9A069;Q9P0S3;Q53FV1;F8VXD5	B9A069;Q9P0S3;Q53FV1;F8VXD5	ORM1-like protein 1;ORM1-like protein 2	ORMDL1;ORMDL2	0	0.59372	-1.6843	-0.752145
Q9Y5G0;Q9Y5G3;Q9Y5G2	Q9Y5G0;Q9Y5G3;Q9Y5G2	Protocadherin gamma-B5;Protocadherin gamma-B1;Protocadherin gamma-B2	PCDHGB5;PCDHGB1;PCDHGB2	0.00017835	0.59413	-1.68313	-0.751149
F5H1R5;P31323	F5H1R5;P31323	cAMP-dependent protein kinase type II-beta regulatory subunit	PRKAR2B	0	0.59496	-1.68079	-0.749135
F8WA46;Q92994-3;F5H5Z7;Q92994-5;Q92994;F8VWT8;B3KWA2;F8VS45;F8VQ19	F8WA46;Q92994-3;F5H5Z7;Q92994-5;Q92994;F8VWT8;B3KWA2;F8VS45;F8VQ19	Transcription factor IIIB 90 kDa subunit	BRF1	0.0017235	0.59524	-1.67999	-0.748457
Q86YM7;Q86YM6;Q86YM7-2;Q86YM7-3;A6NNT2	Q86YM7;Q86YM6;Q86YM7-2	Homer protein homolog 1	HOMER1	0	0.59533	-1.67974	-0.748238
Q08AE8-2;Q08AE8;C9JYR7;Q08AE8-4;Q08AE8-3	Q08AE8-2;Q08AE8;C9JYR7;Q08AE8-4;Q08AE8-3	Protein spire homolog 1	SPIRE1	0	0.59556	-1.67909	-0.747681
Q8TB22-3;Q8TB22;Q8TB22-2;H0Y9M1;Q8TB22-4	Q8TB22-3;Q8TB22;Q8TB22-2;H0Y9M1;Q8TB22-4	Spermatogenesis-associated protein 20	SPATA20	0	0.59584	-1.6783	-0.747003
F8W020;F8VXI6;F8VUX1;F8VY35;B3KNT8;F8W0J6;F5H4R6;H0YIV4;P55209;H0YHC3;F5H1X5;H0YH88;F8VVB5	F8W020;F8VXI6;F8VUX1;F8VY35;B3KNT8;F8W0J6;F5H4R6;H0YIV4;P55209;H0YHC3;F5H1X5;H0YH88;F8VVB5	Nucleosome assembly protein 1-like 1	NAP1L1	0	0.59625	-1.67715	-0.746011
O95996-2;B5MDS5;O95996-3;O95996	O95996-2;B5MDS5;O95996-3;O95996	Adenomatous polyposis coli protein 2	APC2	0.018312	0.59726	-1.67431	-0.743569
Q5JWM4;Q9H6P5	Q5JWM4;Q9H6P5	Threonine aspartase 1;Threonine aspartase subunit alpha;Threonine aspartase subunit beta	TASP1	0	0.59759	-1.67339	-0.742772
Q6ZT83	Q6ZT83	Uncharacterized protein FLJ44881		0.012924	0.5978	-1.6728	-0.742265
O14841	O14841	5-oxoprolinase	OPLAH	0	0.59787	-1.6726	-0.742096
Q04760-2	Q04760-2	Lactoylglutathione lyase	GLO1	0	0.59868	-1.67034	-0.740143
A8W6Z7;Q08209-2;Q08209;A8W6Z8;E7ETC2;A1A441;E9PPC8;E9PK68;F5H0F8	A8W6Z7;Q08209-2;Q08209;A8W6Z8;E7ETC2;A1A441;E9PPC8;E9PK68	Serine/threonine-protein phosphatase 2B catalytic subunit alpha isoform;Serine/threonine-protein phosphatase	PPP3CA	0	0.59922	-1.66884	-0.738842
Q9Y3Q3;G3V1J9;F5H4M7;B4DN05	Q9Y3Q3;G3V1J9;F5H4M7;B4DN05	Transmembrane emp24 domain-containing protein 3	TMED3	0	0.59926	-1.66872	-0.738746
P29350-2;P29350;P29350-3;G3V0F8;F5GZM7;F5H5H9;F5GY79;F5H1Z8;F5H0N8	P29350-2;P29350;P29350-3;G3V0F8	Tyrosine-protein phosphatase non-receptor type 6	PTPN6	0	0.59931	-1.66859	-0.738626
Q32N00;Q32MZ9;Q15054	Q32N00;Q32MZ9;Q15054	DNA polymerase delta subunit 3	POLD3	0	0.59932	-1.66856	-0.738602
P04066	P04066	Tissue alpha-L-fucosidase	FUCA1	0.00035392	0.59981	-1.66719	-0.737423
H0Y398;C9JQ48;Q9H8U3	H0Y398;C9JQ48;Q9H8U3	AN1-type zinc finger protein 3	ZFAND3	0.00018433	0.59988	-1.667	-0.737254
Q9BU68	Q9BU68	Proline-rich protein 15-like protein	PRR15L	0	0.60004	-1.66656	-0.736869
Q8IWB9;Q8IWB9-2	Q8IWB9;Q8IWB9-2	Testis-expressed sequence 2 protein	TEX2	0	0.60007	-1.66647	-0.736797
Q5VWZ2;Q5VWZ2-2	Q5VWZ2;Q5VWZ2-2	Lysophospholipase-like protein 1	LYPLAL1	0	0.60025	-1.66597	-0.736365
Q53EP0	Q53EP0	Fibronectin type III domain-containing protein 3B	FNDC3B	0.0001846	0.60079	-1.66448	-0.735067
Q6ZT12;Q6ZT12-4;E7EVK3	Q6ZT12;Q6ZT12-4;E7EVK3	E3 ubiquitin-protein ligase UBR3	UBR3	0	0.60091	-1.66414	-0.734779
Q9NXC5;Q9NXC5-2	Q9NXC5;Q9NXC5-2	WD repeat-containing protein mio	MIOS	0	0.60116	-1.66345	-0.734179
P49281-3;P49281-4	P49281-3;P49281-4			0	0.60118	-1.6634	-0.734131
Q9H497;Q9H497-2;Q5W0C6;Q9H497-3;F2Z3J4;Q5W0C9	Q9H497;Q9H497-2;Q5W0C6;Q9H497-3	Torsin-3A	TOR3A	0.00018242	0.60161	-1.66221	-0.7331
E5RHA5;Q9H999;Q9BZ23-3;Q9BZ23-4;Q9BZ23	E5RHA5;Q9H999;Q9BZ23-3;Q9BZ23-4;Q9BZ23	Pantothenate kinase 3;Pantothenate kinase 2, mitochondrial	PANK3;PANK2	0	0.60178	-1.66174	-0.732692
Q9UBK9	Q9UBK9	Protein UXT	UXT	0	0.60192	-1.66135	-0.732356
P34949;F5GX71;Q8NHZ6;P34949-2	P34949;F5GX71;Q8NHZ6;P34949-2	Mannose-6-phosphate isomerase	MPI	0	0.60295	-1.65851	-0.72989
Q14847;C9JVR8;Q14847-2;C9J9W2;B4DGQ0;B4DIC4	Q14847;C9JVR8;Q14847-2;C9J9W2;B4DGQ0	LIM and SH3 domain protein 1	LASP1	0	0.60308	-1.65815	-0.729579
Q9BVL4	Q9BVL4	Selenoprotein O	SELO	0	0.60409	-1.65538	-0.727165
G3V3K7	G3V3K7			0.045916	0.60461	-1.65396	-0.725923
O95989	O95989	Diphosphoinositol polyphosphate phosphohydrolase 1	NUDT3	0.0040302	0.60512	-1.65256	-0.724707
P45974-2;P45974;F5H571	P45974-2;P45974	Ubiquitin carboxyl-terminal hydrolase 5	USP5	0	0.60555	-1.65139	-0.723682
P47974	P47974	Zinc finger protein 36, C3H1 type-like 2	ZFP36L2	0	0.60566	-1.65109	-0.72342
B4E3T2;F5H148;Q9NYV6;Q2M238;A6NIE6;B4E0J7;B4DPP9	B4E3T2;F5H148;Q9NYV6;Q2M238;A6NIE6;B4E0J7;B4DPP9	RNA polymerase I-specific transcription initiation factor RRN3;Putative RRN3-like protein RRN3P1;Putative RRN3-like protein RRN3P2	RRN3;RRN3P1;RRN3P2	0	0.60567	-1.65106	-0.723396
P49023-2;F5GZ78;P49023;P49023-3;F5H836;P49023-4;F5H854;E7EMK8;H0YIE4;E9PE21	P49023-2;F5GZ78;P49023;P49023-3;F5H836;P49023-4	Paxillin	PXN	0	0.60624	-1.64951	-0.722039
O14907	O14907	Tax1-binding protein 3	TAX1BP3	0	0.60625	-1.64948	-0.722015
Q8TF05-2;Q8TF05;B4DEZ8	Q8TF05-2;Q8TF05;B4DEZ8	Serine/threonine-protein phosphatase 4 regulatory subunit 1	PPP4R1	0	0.60658	-1.64859	-0.72123
Q86V21;Q86V21-3;Q86V21-2;F5GYN1;F5GWW7;F5H3E3;F5H790;E7EW25;F5H8J5;F5GYW2;F8W8B5	Q86V21;Q86V21-3;Q86V21-2;F5GYN1;F5GWW7	Acetoacetyl-CoA synthetase	AACS	0	0.60662	-1.64848	-0.721135
Q15293;B7Z1M1;E9PNT6;E9PJD5;E9PP27	Q15293;B7Z1M1	Reticulocalbin-1	RCN1	0	0.60682	-1.64794	-0.720659
P62942;Q5W0X3;Q1JUQ5	P62942;Q5W0X3	Peptidyl-prolyl cis-trans isomerase FKBP1A;Peptidyl-prolyl cis-trans isomerase	FKBP1A	0	0.6069	-1.64772	-0.720469
Q9UJU6-3	Q9UJU6-3	Drebrin-like protein	DBNL	0	0.60701	-1.64742	-0.720208
P27144;D3DQ64	P27144;D3DQ64	GTP:AMP phosphotransferase AK4, mitochondrial	AK4	0	0.6092	-1.6415	-0.715012
Q96RQ3;E9PHF7;E9PG35;E7ETG7;F5GYT8;G5E9X5;E7EX16;F5H2T9	Q96RQ3;E9PHF7;E9PG35;E7ETG7;F5GYT8;G5E9X5;E7EX16	Methylcrotonoyl-CoA carboxylase subunit alpha, mitochondrial	MCCC1	0	0.6094	-1.64096	-0.714539
F5GWD1;Q9Y385	F5GWD1;Q9Y385	Ubiquitin-conjugating enzyme E2 J1	UBE2J1	0	0.60997	-1.63942	-0.71319
Q15906;A6PW55	Q15906;A6PW55	Vacuolar protein sorting-associated protein 72 homolog	VPS72	0.014267	0.6101	-1.63908	-0.712882
Q15036;B4DQM7;F8WAZ0;B4DDM3;F8WFA0;F8WEG6	Q15036;B4DQM7;F8WAZ0;B4DDM3	Sorting nexin-17	SNX17	0.00017934	0.61015	-1.63894	-0.712764
F5H290;P17097;B4DT08	F5H290;P17097;B4DT08	Zinc finger protein 7	ZNF7	0.01292	0.61025	-1.63867	-0.712528
H0YNU9;G3V0H6;Q659A1;H0YK97	H0YNU9;G3V0H6;Q659A1;H0YK97	NMDA receptor-regulated protein 2	NARG2	0.00070509	0.61061	-1.63771	-0.711677
Q96P47;Q96P47-2;Q96P47-4;H0Y873;E7ETI2;B3KNZ8;C9J975;Q96P47-3;E9PAL8;E7ESL9;C9J8Z2;Q9UPQ3-3;Q9UPQ3-2;Q9UPQ3;E7EUN2	Q96P47;Q96P47-2;Q96P47-4;H0Y873;E7ETI2;B3KNZ8	Arf-GAP with GTPase, ANK repeat and PH domain-containing protein 3	AGAP3;CENTG3	0	0.61095	-1.6368	-0.710874
A0PJ83;Q13127-4;F8WAN5;Q13127	A0PJ83;Q13127-4;F8WAN5;Q13127	RE1-silencing transcription factor	REST	0.00018142	0.61097	-1.63674	-0.710827
P31949	P31949	Protein S100-A11	S100A11	0	0.61139	-1.63562	-0.709835
Q9NXV2	Q9NXV2	BTB/POZ domain-containing protein KCTD5	KCTD5	0	0.61181	-1.63449	-0.708844
P48147	P48147	Prolyl endopeptidase	PREP	0	0.61194	-1.63415	-0.708538
Q9BRJ7;Q9BRJ7-2	Q9BRJ7;Q9BRJ7-2	Protein syndesmos	NUDT16L1	0	0.61248	-1.63271	-0.707265
Q9ULR5	Q9ULR5	Polyadenylate-binding protein-interacting protein 2B	PAIP2B	0.00018484	0.61257	-1.63247	-0.707053
Q03519;Q5HY71	Q03519;Q5HY71	Antigen peptide transporter 2	TAP2	0	0.6129	-1.63159	-0.706276
Q765P7;Q765P7-2;B5MDG5	Q765P7;Q765P7-2;B5MDG5	MTSS1-like protein	MTSS1L	0	0.61323	-1.63071	-0.7055
Q96GG9;C9JVE2;C9J8R4;E7ETP2;C9JRU6;C9J0B2;C9JUW4;F8WC32	Q96GG9;C9JVE2;C9J8R4;E7ETP2	DCN1-like protein 1	DCUN1D1	0	0.61335	-1.63039	-0.705218
F8W7V1;E7ESW5;Q5T5U3-3;F8W9U9;E9PED6;Q5T5U3	F8W7V1;E7ESW5;Q5T5U3-3;F8W9U9;E9PED6;Q5T5U3	Rho GTPase-activating protein 21	ARHGAP21	0	0.61398	-1.62872	-0.703736
O43570-2;O43570;B3KUB4	O43570-2;O43570;B3KUB4	Carbonic anhydrase 12	CA12	0	0.61476	-1.62665	-0.701905
F5H0X6;P07602;P07602-2;C9JIZ6;P07602-3;F8W6Z6;B1AVU8;Q5BJH1	F5H0X6;P07602;P07602-2;C9JIZ6;P07602-3;F8W6Z6;B1AVU8	Proactivator polypeptide;Saposin-A;Saposin-B-Val;Saposin-B;Saposin-C;Saposin-D	PSAP	0	0.61572	-1.62411	-0.699654
Q8N4P2;F5GX66;Q86WT1	Q8N4P2;F5GX66	Tetratricopeptide repeat protein 30B	TTC30B	0.034988	0.61605	-1.62324	-0.698881
B4DJS2;Q9BY49	B4DJS2;Q9BY49	Peroxisomal trans-2-enoyl-CoA reductase	PECR	0	0.61621	-1.62282	-0.698506
F8W1I9;Q6JQN1-2;Q6JQN1;G3XAJ0;Q6JQN1-3;F8VZG7;Q6JQN1-4	F8W1I9;Q6JQN1-2;Q6JQN1;G3XAJ0;Q6JQN1-3	Acyl-CoA dehydrogenase family member 10	ACAD10	0	0.6173	-1.61996	-0.695956
P62304;A6NHK2	P62304;A6NHK2	Small nuclear ribonucleoprotein E	SNRPE	0	0.61733	-1.61988	-0.695886
Q9NUQ6;B4DT67;B8ZZZ7;F8VT91;C9JKE4;C9IZC3;C9J8M7;F2Z2S1	Q9NUQ6;B4DT67;B8ZZZ7	SPATS2-like protein	SPATS2L	0	0.61798	-1.61818	-0.694368
Q96S19;F6VM53;Q96S19-3;D6REA6;F6TF62;Q96S19-2	Q96S19;F6VM53;Q96S19-3;D6REA6;F6TF62	UPF0585 protein C16orf13	C16orf13	0	0.61804	-1.61802	-0.694228
Q9UHF7;Q9UHF7-3;Q9UHF7-2;E5RFF3;E5RJ97;H0YC29;H0YAV4	Q9UHF7;Q9UHF7-3;Q9UHF7-2;E5RFF3;E5RJ97;H0YC29	Zinc finger transcription factor Trps1	TRPS1	0	0.6181	-1.61786	-0.694088
E9PJ40;E9PND3;E9PN10;O00559;Q5Y8C7	E9PJ40;E9PND3;E9PN10;O00559;Q5Y8C7	Receptor-binding cancer antigen expressed on SiSo cells	EBAG9;PDAF	0.0018897	0.61849	-1.61684	-0.693178
P38936	P38936	Cyclin-dependent kinase inhibitor 1	CDKN1A	0	0.61887	-1.61585	-0.692292
B4E0K9;G5E928;O00754	B4E0K9;G5E928;O00754	Lysosomal alpha-mannosidase;Lysosomal alpha-mannosidase A peptide;Lysosomal alpha-mannosidase B peptide;Lysosomal alpha-mannosidase C peptide;Lysosomal alpha-mannosidase D peptide;Lysosomal alpha-mannosidase E peptide	MAN2B1	0	0.61913	-1.61517	-0.691686
Q9NX01	Q9NX01	Thioredoxin-like protein 4B	TXNL4B	0.00017937	0.61949	-1.61423	-0.690847
D6RGK0;B7Z8L7;E9PFV7;Q8WV60	D6RGK0;B7Z8L7;E9PFV7;Q8WV60	Pentatricopeptide repeat-containing protein 2, mitochondrial	PTCD2	0	0.61981	-1.6134	-0.690102
Q5SZE2;Q5SZE3;H0YKH6;Q5SZE4;Q5SZE1;Q96G23;H0YNU7	Q5SZE2;Q5SZE3;H0YKH6;Q5SZE4;Q5SZE1;Q96G23;H0YNU7	Ceramide synthase 2	CERS2	0	0.61986	-1.61327	-0.689986
Q7Z4F1;H0YHW7;Q7Z4F1-2	Q7Z4F1;H0YHW7;Q7Z4F1-2	Low-density lipoprotein receptor-related protein 10	LRP10	0	0.62095	-1.61044	-0.687451
Q7Z4Q2;Q7Z4Q2-2;B7WNW7;Q7Z4Q2-3	Q7Z4Q2;Q7Z4Q2-2;B7WNW7	HEAT repeat-containing protein 3	HEATR3	0	0.62095	-1.61044	-0.687451
Q9NRG0;E5RGS9	Q9NRG0;E5RGS9	Chromatin accessibility complex protein 1	CHRAC1	0	0.62112	-1.60999	-0.687056
O43325	O43325	LYR motif-containing protein 1	LYRM1	0.0092804	0.62158	-1.6088	-0.685988
Q9BUE6;Q5TBE2	Q9BUE6;Q5TBE2	Iron-sulfur cluster assembly 1 homolog, mitochondrial	ISCA1	0	0.62168	-1.60854	-0.685756
Q8IU85-2;Q8IU85	Q8IU85-2;Q8IU85	Calcium/calmodulin-dependent protein kinase type 1D	CAMK1D	0	0.62287	-1.60547	-0.682997
B7Z817;Q15392;F5H0H1;B7Z943	B7Z817;Q15392;F5H0H1	Delta(24)-sterol reductase	DHCR24	0	0.6229	-1.60539	-0.682928
P68133;P68032;Q5T8M8;A6NL76;E7EQV5	P68133;P68032;Q5T8M8;A6NL76;E7EQV5	Actin, alpha skeletal muscle;Actin, alpha cardiac muscle 1	ACTA1;ACTC1	0	0.6229	-1.60539	-0.682928
Q86UP2;Q17RZ5;Q86UP2-2;G3V4Y7;B7Z6P3;H0YJP2;G3V5P0;H0YJZ8;G3V5G2;H0YJV5	Q86UP2;Q17RZ5;Q86UP2-2	Kinectin	KTN1	0	0.62322	-1.60457	-0.682187
B4E1H5;Q12834	B4E1H5;Q12834	Cell division cycle protein 20 homolog	CDC20	0	0.62384	-1.60298	-0.680752
Q9BTV4	Q9BTV4	Transmembrane protein 43	TMEM43	0	0.62427	-1.60187	-0.679758
Q07065	Q07065	Cytoskeleton-associated protein 4	CKAP4	0	0.62449	-1.60131	-0.67925
Q15345-3;Q15345;E9PE58;B5MD92	Q15345-3;Q15345;E9PE58	Leucine-rich repeat-containing protein 41	LRRC41	0	0.6249	-1.60026	-0.678303
Q9NPJ6;B4DX67;Q5T911;E9PDW1	Q9NPJ6;B4DX67;Q5T911;E9PDW1	Mediator of RNA polymerase II transcription subunit 4	MED4	0	0.62536	-1.59908	-0.677241
P35244;B5MC59	P35244;B5MC59	Replication protein A 14 kDa subunit	RPA3	0	0.62544	-1.59887	-0.677057
Q8N0U8;E7ETM5	Q8N0U8;E7ETM5	Vitamin K epoxide reductase complex subunit 1-like protein 1	VKORC1L1	0	0.62629	-1.5967	-0.675097
Q96KA5-2;Q96KA5;G5E9Z2	Q96KA5-2;Q96KA5;G5E9Z2	Cleft lip and palate transmembrane protein 1-like protein	CLPTM1L	0	0.62666	-1.59576	-0.674245
Q9Y221-2;Q9Y221	Q9Y221-2;Q9Y221	60S ribosome subunit biogenesis protein NIP7 homolog	NIP7	0	0.62685	-1.59528	-0.673808
C9JPQ8;P05165-2;P05165;Q5JTW5;H0Y5U0	C9JPQ8;P05165-2;P05165	Propionyl-CoA carboxylase alpha chain, mitochondrial	PCCA	0	0.62687	-1.59523	-0.673762
B4DHA4;Q96CB9;Q96CB9-2;Q96CB9-3	B4DHA4;Q96CB9	5-methylcytosine rRNA methyltransferase NSUN4	NSUN4	0	0.62693	-1.59507	-0.673624
Q9BQ69	Q9BQ69	O-acetyl-ADP-ribose deacetylase MACROD1	MACROD1	0	0.6274	-1.59388	-0.672543
Q9UGR2-2;Q9UGR2	Q9UGR2-2;Q9UGR2	Zinc finger CCCH domain-containing protein 7B	ZC3H7B	0.021616	0.62754	-1.59352	-0.672221
Q8NI37	Q8NI37	Protein phosphatase PTC7 homolog	PPTC7	0.018324	0.62756	-1.59347	-0.672175
Q5SW79-2;Q5SW79-3;H0Y2V6;Q5SW79;E9PEY0;F8W8A3;H0YB92	Q5SW79-2;Q5SW79-3;H0Y2V6;Q5SW79;E9PEY0;F8W8A3	Centrosomal protein of 170 kDa	CEP170	0	0.62772	-1.59307	-0.671807
Q9NUQ6-2;F8W6C2;C9JW67;C9JGM8;F8VZ02	Q9NUQ6-2;F8W6C2	SPATS2-like protein	SPATS2L	0.00017864	0.62856	-1.59094	-0.669878
F5H4I0;P09622;B4DT69;E9PEX6;B4DHG0;F8WDM5;F2Z2E3	F5H4I0;P09622;B4DT69;E9PEX6;B4DHG0	Dihydrolipoyl dehydrogenase, mitochondrial;Dihydrolipoyl dehydrogenase	DLD	0	0.62871	-1.59056	-0.669533
P61964;Q86VZ2	P61964	WD repeat-containing protein 5	WDR5	0	0.62876	-1.59043	-0.669419
Q9BZI1	Q9BZI1	Iroquois-class homeodomain protein IRX-2	IRX2	0.02473	0.6288	-1.59033	-0.669327
Q92752-2;Q92752	Q92752-2;Q92752	Tenascin-R	TNR	0.039339	0.62895	-1.58995	-0.668983
Q9UIJ7;Q9HC01;E7ET30	Q9UIJ7;Q9HC01;E7ET30	GTP:AMP phosphotransferase AK3, mitochondrial	AK3	0	0.62899	-1.58985	-0.668891
G5E9M4;Q9NRM2	G5E9M4;Q9NRM2	Zinc finger protein 277	ZNF277	0	0.629	-1.58983	-0.668868
H0YEN6;E9PS18;E9PLS9;F5GYV3;O76062	H0YEN6;E9PS18;E9PLS9;F5GYV3;O76062	Delta(14)-sterol reductase	TM7SF2	0	0.62904	-1.58972	-0.668776
Q9UNE7	Q9UNE7	E3 ubiquitin-protein ligase CHIP	STUB1	0	0.62949	-1.58859	-0.667745
C9JU34;Q92766-3;Q92766;Q92766-2;C9JE09;C9JPJ6	C9JU34;Q92766-3;Q92766;Q92766-2;C9JE09;C9JPJ6	Ras-responsive element-binding protein 1	RREB1	0	0.63043	-1.58622	-0.665592
Q92562;F5H8L9;Q5TCS5	Q92562;F5H8L9	Polyphosphoinositide phosphatase	FIG4	0.0001806	0.63077	-1.58536	-0.664814
F8VU34	F8VU34		CS	0.0025432	0.6312	-1.58428	-0.663831
Q5VX15;Q5W015;Q16875-2;Q16875;Q5VX20;B7Z955;F2Z2I2;Q9H178;E9PGD5	Q5VX15;Q5W015;Q16875-2;Q16875;Q5VX20;B7Z955;F2Z2I2	6-phosphofructo-2-kinase/fructose-2,6-bisphosphatase 3;6-phosphofructo-2-kinase;Fructose-2,6-bisphosphatase	PFKFB3	0	0.63131	-1.58401	-0.663579
P29558-2;P29558;B4DN88;E7ETU5;E7EPF2;C9J9B2;Q6XE24-3;Q6XE24-4;G5E9J9;Q6XE24-2;E5RFU5;C9JIJ9;Q6XE24	P29558-2;P29558;B4DN88;E7ETU5	RNA-binding motif, single-stranded-interacting protein 1	RBMS1	0	0.63138	-1.58383	-0.66342
Q9NRF2-2;Q9NRF2-3;Q9NRF2	Q9NRF2-2;Q9NRF2-3;Q9NRF2	SH2B adapter protein 1	SH2B1	0.019087	0.6319	-1.58253	-0.662232
O15254-2;O15254	O15254-2;O15254	Peroxisomal acyl-coenzyme A oxidase 3	ACOX3	0	0.63219	-1.5818	-0.66157
E9PNL0;E9PP40;Q15048;E9PRP5	E9PNL0;E9PP40;Q15048;E9PRP5	Leucine-rich repeat-containing protein 14	LRRC14	0	0.63275	-1.5804	-0.660292
Q8WUH6	Q8WUH6	UPF0444 transmembrane protein C12orf23	C12orf23	0	0.63281	-1.58025	-0.660156
B4DLR8;B7ZAD1;P15559	B4DLR8;B7ZAD1;P15559	NAD(P)H dehydrogenase [quinone] 1	NQO1	0	0.63293	-1.57995	-0.659882
G8JLA1;Q8NBN7;Q8NBN7-2	G8JLA1;Q8NBN7;Q8NBN7-2	Retinol dehydrogenase 13	RDH13	0	0.6331	-1.57953	-0.659495
P23434	P23434	Glycine cleavage system H protein, mitochondrial	GCSH	0	0.63323	-1.57921	-0.659198
O75368	O75368	SH3 domain-binding glutamic acid-rich-like protein	SH3BGRL	0	0.63328	-1.57908	-0.659085
Q96AD5;Q96AD5-2	Q96AD5	Patatin-like phospholipase domain-containing protein 2	PNPLA2	0	0.6337	-1.57803	-0.658128
Q93034;H0YCA0	Q93034	Cullin-5	CUL5	0	0.63407	-1.57711	-0.657286
Q53GT1;C9JRG9;C9JLE9;C9J191;C9J2T1;C9J5F8;C9JHG1	Q53GT1;C9JRG9;C9JLE9;C9J191;C9J2T1;C9J5F8;C9JHG1	Kelch-like protein 22	KLHL22	0	0.63421	-1.57676	-0.656967
P52298;E9PAR5;C9JQX9;B3KSB0;P52298-2;F8WE41	P52298;E9PAR5;C9JQX9;B3KSB0;P52298-2	Nuclear cap-binding protein subunit 2	NCBP2	0	0.63448	-1.57609	-0.656353
P48735;B4DFL2;B4DSZ6;H0YL11	P48735;B4DFL2;B4DSZ6	Isocitrate dehydrogenase [NADP], mitochondrial;Isocitrate dehydrogenase [NADP]	IDH2	0	0.63454	-1.57594	-0.656217
F5H6G6;Q17RS7	F5H6G6;Q17RS7	Flap endonuclease GEN homolog 1	GEN1	0	0.63464	-1.5757	-0.65599
Q14353;B4DMJ3;A8K0A0	Q14353	Guanidinoacetate N-methyltransferase	GAMT	0	0.63498	-1.57485	-0.655217
B4DU10;B4DR03;Q86UY6	B4DU10;B4DR03;Q86UY6	N-alpha-acetyltransferase 40	NAA40	0	0.63621	-1.57181	-0.652425
Q9HAV7;B4DWV5	Q9HAV7;B4DWV5	GrpE protein homolog 1, mitochondrial	GRPEL1	0	0.6366	-1.57085	-0.651541
Q9UGJ0-2;G8JLM0;E9PGP6;Q9UGJ0-3;Q9UGJ0	Q9UGJ0-2;G8JLM0;E9PGP6;Q9UGJ0-3;Q9UGJ0	5-AMP-activated protein kinase subunit gamma-2	PRKAG2	0.00018106	0.63665	-1.57072	-0.651428
Q3MII6-2;C9JMI8;Q3MII6	Q3MII6-2;C9JMI8;Q3MII6	TBC1 domain family member 25	TBC1D25	0.0015552	0.63706	-1.56971	-0.650499
Q7LG56;H0YAV1;Q7LG56-5	Q7LG56;H0YAV1	Ribonucleoside-diphosphate reductase subunit M2 B	RRM2B	0.015647	0.63717	-1.56944	-0.65025
Q8NHZ8	Q8NHZ8	Anaphase-promoting complex subunit CDC26	CDC26	0.011021	0.63746	-1.56873	-0.649593
P32322;B4DMU0;A6NFM2;E2QRB3	P32322;B4DMU0;A6NFM2	Pyrroline-5-carboxylate reductase 1, mitochondrial;Pyrroline-5-carboxylate reductase	PYCR1	0	0.6381	-1.56715	-0.648146
P58401;E7EV67;Q9P2S2-2;F8W812;G5E9G7;Q9P2S2	P58401;E7EV67;Q9P2S2-2;F8W812;G5E9G7;Q9P2S2	Neurexin-2-beta;Neurexin-2	NRXN2	0.040477	0.6383	-1.56666	-0.647693
P32119;A6NIW5;A8K0C0	P32119;A6NIW5	Peroxiredoxin-2	PRDX2	0	0.63851	-1.56615	-0.647219
Q86WA6-2;Q86WA6;Q49AI2;B4DML3	Q86WA6-2;Q86WA6;Q49AI2;B4DML3	Valacyclovir hydrolase	BPHL	0	0.63889	-1.56521	-0.646361
P14543	P14543	Nidogen-1	NID1	0.016281	0.63921	-1.56443	-0.645638
Q04837;E7EUY5;C9K0U8	Q04837;E7EUY5;C9K0U8	Single-stranded DNA-binding protein, mitochondrial	SSBP1	0	0.63951	-1.5637	-0.644961
Q69YU5	Q69YU5	Uncharacterized protein C12orf73	C12orf73	0	0.63963	-1.5634	-0.64469
Q9NR12;Q9NR12-2;D6RF83;Q9NR12-5;Q9NR12-6;Q9NR12-4;D6RH06;Q9NR12-3;D6RAN1;H0Y8W6	Q9NR12;Q9NR12-2;D6RF83;Q9NR12-5;Q9NR12-6;Q9NR12-4;D6RH06	PDZ and LIM domain protein 7	PDLIM7	0	0.63965	-1.56335	-0.644645
Q9BWS9;Q9BWS9-2;E9PPA0;Q9BWS9-3;E9PI70;E9PIP0;E9PRL3;E9PPH0;H0YEA3;E9PKF1	Q9BWS9;Q9BWS9-2;E9PPA0;Q9BWS9-3;E9PI70;E9PIP0;E9PRL3;E9PPH0	Chitinase domain-containing protein 1	CHID1	0	0.63978	-1.56304	-0.644352
P42765	P42765	3-ketoacyl-CoA thiolase, mitochondrial	ACAA2	0	0.6404	-1.56152	-0.642955
P15104;E7ESR6	P15104	Glutamine synthetase	GLUL	0	0.64046	-1.56138	-0.64282
G5EA34;E9PN47;Q8NDH3;Q8NDH3-2;B5MDS9;Q8NDH3-3;H0YEP3	G5EA34;E9PN47;Q8NDH3;Q8NDH3-2;B5MDS9;Q8NDH3-3;H0YEP3	Probable aminopeptidase NPEPL1	NPEPL1	0	0.64053	-1.56121	-0.642662
Q9NPE2	Q9NPE2	Neugrin	NGRN	0.026262	0.64064	-1.56094	-0.642414
Q9UJJ9	Q9UJJ9	N-acetylglucosamine-1-phosphotransferase subunit gamma	GNPTG	0.0025419	0.64065	-1.56091	-0.642392
O15054;O15054-1	O15054;O15054-1	Lysine-specific demethylase 6B	KDM6B	0.0084912	0.64084	-1.56045	-0.641964
F5H897;Q12931	F5H897;Q12931	Heat shock protein 75 kDa, mitochondrial	TRAP1	0	0.64087	-1.56038	-0.641896
Q9H9R9;Q9H9R9-2;Q9H9R9-3	Q9H9R9;Q9H9R9-2;Q9H9R9-3	Dysbindin domain-containing protein 1	DBNDD1	0.00018057	0.64173	-1.55829	-0.639962
P10301;E9PQK5;E9PQC5	P10301	Ras-related protein R-Ras	RRAS	0	0.64192	-1.55783	-0.639535
F5GYJ5;Q9NX18	F5GYJ5;Q9NX18	Succinate dehydrogenase assembly factor 2, mitochondrial	SDHAF2	0.0059741	0.64195	-1.55775	-0.639467
Q68DN7;Q9UM63-2;Q9UM63	Q68DN7;Q9UM63-2;Q9UM63	Zinc finger protein PLAGL1	DKFZp781P1017;PLAGL1	0.011664	0.64202	-1.55758	-0.63931
Q92625;Q05CP0;E7EM84;B4DQW8	Q92625	Ankyrin repeat and SAM domain-containing protein 1A	ANKS1A	0	0.64216	-1.55724	-0.638995
E9PEH9;E9PBR5;Q05209;B4E105;C9JJC1;C9J1X8;F8WB51;H0YC15	E9PEH9;E9PBR5;Q05209;B4E105	Tyrosine-protein phosphatase non-receptor type 12	PTPN12	0	0.6425	-1.55642	-0.638232
Q9UII2;REV__O95153;REV__O95153-3	Q9UII2	ATPase inhibitor, mitochondrial	ATPIF1	0	0.64258	-1.55623	-0.638052
Q3B726	Q3B726	DNA-directed RNA polymerase I subunit RPA43	TWISTNB	0.0013911	0.64356	-1.55386	-0.635853
Q7Z7K6-2;Q7Z7K6-3;Q7Z7K6	Q7Z7K6-2;Q7Z7K6-3;Q7Z7K6	Centromere protein V	CENPV	0	0.64357	-1.55383	-0.635831
Q9ULQ1;Q9ULQ1-3	Q9ULQ1;Q9ULQ1-3	Two pore calcium channel protein 1	TPCN1	0.0027073	0.64398	-1.55284	-0.634912
Q14980-2;F5H2L0;H0YFY6;H0YH75	Q14980-2	Nuclear mitotic apparatus protein 1	NUMA1	0.0065941	0.64403	-1.55272	-0.6348
Q96HS1;Q96HS1-2;F5GXG4	Q96HS1;Q96HS1-2	Serine/threonine-protein phosphatase PGAM5, mitochondrial	PGAM5	0	0.64406	-1.55265	-0.634733
B4DDS0;Q9H0V1	B4DDS0;Q9H0V1	Transmembrane protein 168	TMEM168	0	0.64411	-1.55253	-0.634621
G3V1R9;Q9NPH2-2;G5E9U0;Q9NPH2	G3V1R9;Q9NPH2-2;G5E9U0;Q9NPH2	Inositol-3-phosphate synthase 1	ISYNA1	0.0022135	0.64459	-1.55137	-0.633546
Q05639;E7EPH7	Q05639	Elongation factor 1-alpha 2	EEF1A2	0	0.64521	-1.54988	-0.632159
D2D4A3;P30038;B4DGE4;C9JTC4;Q5TF55;Q5JNV7;E9PF68	D2D4A3;P30038;B4DGE4	Delta-1-pyrroline-5-carboxylate dehydrogenase, mitochondrial	ALDH4A1	0	0.64536	-1.54952	-0.631824
Q9Y305-3;Q9Y305-2;Q9Y305;Q9Y305-4;C9J7L8	Q9Y305-3;Q9Y305-2;Q9Y305;Q9Y305-4	Acyl-coenzyme A thioesterase 9, mitochondrial	ACOT9	0	0.64611	-1.54772	-0.630148
Q9H6R3;Q9H6R3-2;H0YII9	Q9H6R3;Q9H6R3-2	Acyl-CoA synthetase short-chain family member 3, mitochondrial	ACSS3	0	0.64634	-1.54717	-0.629635
Q8TBM8-2;Q8TBM8	Q8TBM8-2;Q8TBM8	DnaJ homolog subfamily B member 14	DNAJB14	0.00018406	0.64668	-1.54636	-0.628876
P20020-6;P20020-3;P20020-4;P20020;P20020-5;P20020-2;E7ERY9;H0Y7S3;F5H7F7;Q01814-6;Q01814-8;Q01814-5;Q01814;Q01814-4;Q01814-7;Q01814-3;Q01814-2;E7EME2;Q16720-8;Q16720-7;Q16720-6;Q16720-3;Q16720-5;Q16720-2;Q16720-4;Q16720;F8W1V5;H0YHH6;E9PEG5	P20020-6;P20020-3;P20020-4;P20020;P20020-5;P20020-2;E7ERY9	Plasma membrane calcium-transporting ATPase 1	ATP2B1	0	0.64698	-1.54564	-0.628207
F5H0F5;Q8WU90;F8WB26;B4DMW2	F5H0F5;Q8WU90	Zinc finger CCCH domain-containing protein 15	ZC3H15	0	0.64705	-1.54548	-0.628051
C9JRK3;Q5T5P2-3;Q5T5P2;E9PHU3;Q5T5P2-6;A6NLF3;Q5T5P2-4;Q5T5P2-8;Q5T5P2-2;Q5T5P2-7;Q5T5P0;Q5T5P1;F5H1Q3	C9JRK3;Q5T5P2-3;Q5T5P2;E9PHU3;Q5T5P2-6;A6NLF3	Sickle tail protein homolog	KIAA1217	0	0.64731	-1.54485	-0.627471
C9JNE5;Q2TLE5;Q2TLE3;E7ESR4;Q96MH1;P58340;Q8N8F8	C9JNE5;Q2TLE5;Q2TLE3;E7ESR4;Q96MH1;P58340;Q8N8F8	Myeloid leukemia factor 1	MLF1	0.022495	0.6475	-1.5444	-0.627048
F5GYJ1;Q96DE0;E9PED4	F5GYJ1;Q96DE0;E9PED4	U8 snoRNA-decapping enzyme	NUDT16	0.00018129	0.64841	-1.54223	-0.625022
B5B2N9;Q13469-2;Q13469;F8W8G4	B5B2N9;Q13469-2;Q13469	Nuclear factor of activated T-cells, cytoplasmic 2	NFATC2	0	0.64884	-1.54121	-0.624065
O14561	O14561	Acyl carrier protein, mitochondrial	NDUFAB1	0	0.64906	-1.54069	-0.623576
Q96KP4;Q96KP4-2	Q96KP4;Q96KP4-2	Cytosolic non-specific dipeptidase	CNDP2	0	0.64917	-1.54043	-0.623332
P98194-2;E7ERC6;P98194-4;H0Y9V7;P98194;P98194-3;P98194-5;G8JLN9;H0Y2Q7;P98194-6;G3XAH8;H0Y9S7	P98194-2;E7ERC6;P98194-4;H0Y9V7;P98194;P98194-3;P98194-5;G8JLN9;H0Y2Q7;P98194-6;G3XAH8	Calcium-transporting ATPase type 2C member 1	ATP2C1	0	0.64929	-1.54014	-0.623065
Q96C19;C9JTI6;H0Y4Y4	Q96C19;C9JTI6;H0Y4Y4	EF-hand domain-containing protein D2	EFHD2	0	0.6494	-1.53988	-0.622821
Q15637-5	Q15637-5	Splicing factor 1	SF1	0.022061	0.6498	-1.53894	-0.621932
E9PH75;Q6DU44;P13747;F8VPA9;E7ENN9	E9PH75;Q6DU44;P13747;F8VPA9;E7ENN9	HLA class I histocompatibility antigen, alpha chain E	HLA-E	0	0.65013	-1.53815	-0.6212
P42694;F8WBX6	P42694	Probable helicase with zinc finger domain	HELZ	0	0.65026	-1.53785	-0.620911
Q96C36;E7EUS9;E7EUD8;A6NMB5	Q96C36;E7EUS9;E7EUD8	Pyrroline-5-carboxylate reductase 2	PYCR2	0	0.65062	-1.537	-0.620113
Q5URX0;P07686;H0Y9B6;H0YA83;D6REQ8	Q5URX0;P07686;H0Y9B6	Beta-hexosaminidase subunit beta;Beta-hexosaminidase subunit beta chain B;Beta-hexosaminidase subunit beta chain A	HEXB	0	0.65103	-1.53603	-0.619204
Q7Z7H5-3;Q7Z7H5;F8W7F7;Q7Z7H5-2;C9JUN6	Q7Z7H5-3;Q7Z7H5;F8W7F7;Q7Z7H5-2;C9JUN6	Transmembrane emp24 domain-containing protein 4	TMED4	0	0.65103	-1.53603	-0.619204
P09972;B7Z1N6;B7Z3K7;A8MVZ9;C9J8F3	P09972;B7Z1N6;B7Z3K7;A8MVZ9	Fructose-bisphosphate aldolase C;Fructose-bisphosphate aldolase	ALDOC	0	0.65113	-1.53579	-0.618982
Q9ULJ8;E9PCK6;F8W7J9;E9PDX1	Q9ULJ8;E9PCK6;F8W7J9;E9PDX1	Neurabin-1	PPP1R9A	0.0020587	0.65207	-1.53358	-0.616901
Q2M2I8-2;Q2M2I8;E9PG46	Q2M2I8-2;Q2M2I8;E9PG46	AP2-associated protein kinase 1	AAK1	0	0.6521	-1.53351	-0.616835
Q9Y2V2	Q9Y2V2	Calcium-regulated heat stable protein 1	CARHSP1	0	0.6522	-1.53327	-0.616614
Q9NSY0-2;Q9NSY0-4;Q9NSY0	Q9NSY0-2;Q9NSY0-4;Q9NSY0	Nuclear receptor-binding protein 2	NRBP2	0.044751	0.65237	-1.53287	-0.616238
Q9H4L4	Q9H4L4	Sentrin-specific protease 3	SENP3	0	0.65289	-1.53165	-0.615088
P53597	P53597	Succinyl-CoA ligase [ADP/GDP-forming] subunit alpha, mitochondrial	SUCLG1	0	0.65293	-1.53156	-0.615
P25815	P25815	Protein S100-P	S100P	0	0.65328	-1.53074	-0.614227
P62273;A8MZ73	P62273;A8MZ73	40S ribosomal protein S29	RPS29	0	0.65371	-1.52973	-0.613277
Q9P2M7;Q9P2M7-2;A6PVU7;A2A3M4	Q9P2M7;Q9P2M7-2	Cingulin	CGN	0	0.65385	-1.5294	-0.612968
Q96K24;B4DT74;Q9H3L2;O75352;Q1HDL3	Q96K24;B4DT74;Q9H3L2;O75352;Q1HDL3	Mannose-P-dolichol utilization defect 1 protein	MPDU1;HBEBP2BPA	0	0.65411	-1.52879	-0.612395
E5RJY0;H0YBC2;E7EX19;P27986-3;P27986-2;P27986;P27986-4;O00459	E5RJY0;H0YBC2;E7EX19;P27986-3;P27986-2;P27986;P27986-4;O00459	Phosphatidylinositol 3-kinase regulatory subunit alpha;Phosphatidylinositol 3-kinase regulatory subunit beta	PIK3R1;PIK3R2	0.0020541	0.6544	-1.52812	-0.611755
Q12765;C9JPG0;B4DIP5;B4DH22;C9K052;B8ZZP4;C9J7U9	Q12765;C9JPG0;B4DIP5;B4DH22	Secernin-1	SCRN1	0	0.65465	-1.52753	-0.611204
Q7LBR1	Q7LBR1	Charged multivesicular body protein 1b	CHMP1B	0.025348	0.65495	-1.52683	-0.610543
Q9UIL1-3;Q9UIL1-2;Q9UIL1;Q9UIL1-4;E9PB65	Q9UIL1-3;Q9UIL1-2;Q9UIL1;Q9UIL1-4;E9PB65	Short coiled-coil protein	SCOC	0	0.65497	-1.52679	-0.610499
P06865;E9PGL4;B4DKE7	P06865;E9PGL4	Beta-hexosaminidase subunit alpha	HEXA	0	0.65518	-1.5263	-0.610037
O75170-6;O75170-2;O75170-4;O75170-3;O75170-5;O75170;F2Z3M7;B3KMJ7	O75170-6;O75170-2;O75170-4;O75170-3;O75170-5;O75170;F2Z3M7;B3KMJ7	Serine/threonine-protein phosphatase 6 regulatory subunit 2	PPP6R2	0	0.65546	-1.52565	-0.60942
A8MRS1;Q8NHM5-2;E7ET57;Q8NHM5-3;E7EML5;Q8NHM5;Q1RLM7;E9PBI6;B4DSN4;F5GXC2;F5H1E0;F8WBN2	A8MRS1;Q8NHM5-2;E7ET57;Q8NHM5-3;E7EML5;Q8NHM5;Q1RLM7;E9PBI6;B4DSN4	Lysine-specific demethylase 2B	KDM2B;FBXL10	0	0.65567	-1.52516	-0.608958
Q6NW29;D6R9C7;D6RCM5;D6RDH6;B4DDP2;E7EV43	Q6NW29;D6R9C7;D6RCM5;D6RDH6;B4DDP2;E7EV43	RWD domain-containing protein 4	RWDD4	0.00018403	0.65614	-1.52406	-0.607924
Q9NQ88	Q9NQ88	Fructose-2,6-bisphosphatase TIGAR	TIGAR	0	0.6567	-1.52277	-0.606694
A8MV29;E7EU78;C9J1R1;Q9Y6K9;Q9Y6K9-2;C9JZ85;F8W9A9;C9JN51;Q9Y6K9-3;C9JH59	A8MV29;E7EU78;C9J1R1;Q9Y6K9;Q9Y6K9-2;C9JZ85;F8W9A9;C9JN51;Q9Y6K9-3	NF-kappa-B essential modulator	IKBKG	0	0.65687	-1.52237	-0.60632
Q86UE8-3;Q86UE8-2;Q86UE8;Q9UKI8-3;B4DX87	Q86UE8-3;Q86UE8-2;Q86UE8	Serine/threonine-protein kinase tousled-like 2	TLK2	0	0.65749	-1.52094	-0.604959
Q9NZU5;C9IYS1;F5GX84;B4DEY6;B4DG80;F8WB09	Q9NZU5;C9IYS1;F5GX84;B4DEY6;B4DG80	LIM and cysteine-rich domains protein 1	LMCD1	0	0.65793	-1.51992	-0.603994
F5GWP1;Q92575;F8WB86;Q6PJ80;C9JLR4	F5GWP1;Q92575	UBX domain-containing protein 4	UBXN4	0	0.65797	-1.51983	-0.603906
O43399-2;O43399-4;O43399-3;B4DPJ6	O43399-2;O43399-4;O43399-3;B4DPJ6	Tumor protein D54	TPD52L2	0	0.65856	-1.51846	-0.602613
Q0VG06-3;Q0VG06;F5GZS4;Q0VG06-2;C9JJ04;F5H095;E7EVV8	Q0VG06-3;Q0VG06;F5GZS4;Q0VG06-2;C9JJ04;F5H095;E7EVV8	Fanconi anemia-associated protein of 100 kDa	FAAP100;C17orf70	0	0.65873	-1.51807	-0.602241
O60831;A6NP52;A6NM71	O60831;A6NP52;A6NM71	PRA1 family protein 2	PRAF2;WDR45	0	0.6588	-1.51791	-0.602088
C9J712;P35080;C9J2N0	C9J712;P35080;C9J2N0	Profilin-2;Profilin	PFN2	0.0040309	0.65902	-1.5174	-0.601606
Q10713;B4DKL3;Q5SXN0;Q5SXN9	Q10713;B4DKL3	Mitochondrial-processing peptidase subunit alpha	PMPCA	0	0.65905	-1.51734	-0.60154
Q9H5N1;Q9H5N1-2;B4DHR0	Q9H5N1;Q9H5N1-2;B4DHR0	Rab GTPase-binding effector protein 2	RABEP2	0	0.65927	-1.51683	-0.601059
Q13423;E9PCX7;D6RAI5;D6RHU2;D6RCR6;H0Y8P5;F5H8A9;B4DMN9	Q13423;E9PCX7	NAD(P) transhydrogenase, mitochondrial	NNT	0	0.65931	-1.51674	-0.600971
P61970	P61970	Nuclear transport factor 2	NUTF2	0	0.65982	-1.51556	-0.599856
P09543-2;P09543;F8W7I0	P09543-2;P09543;F8W7I0	2,3-cyclic-nucleotide 3-phosphodiesterase	CNP	0	0.66015	-1.51481	-0.599134
Q8WUY8	Q8WUY8	N-acetyltransferase 14	NAT14	0	0.66017	-1.51476	-0.599091
F5H3P9;Q969M3;Q969M3-3;E5RGR9;E5RHH4;Q969M3-2	F5H3P9;Q969M3;Q969M3-3;E5RGR9;E5RHH4;Q969M3-2	Protein YIPF5	YIPF5	0.00018113	0.66027	-1.51453	-0.598872
Q8NE62	Q8NE62	Choline dehydrogenase, mitochondrial	CHDH	0	0.66038	-1.51428	-0.598632
P48163;B4DZ70;F5H4W0;H0YGB9	P48163;B4DZ70;F5H4W0	NADP-dependent malic enzyme;Malic enzyme	ME1	0	0.66044	-1.51414	-0.598501
Q9BYX4;Q9BYX4-2	Q9BYX4	Interferon-induced helicase C domain-containing protein 1	IFIH1	0	0.66066	-1.51364	-0.59802
P04792;B4DL87;F8WE04;C9J3N8	P04792;B4DL87	Heat shock protein beta-1	HSPB1	0	0.66079	-1.51334	-0.597736
D6RIB4;H0Y922;Q9BRQ6;D6R9U0	D6RIB4;H0Y922;Q9BRQ6;D6R9U0	Coiled-coil-helix-coiled-coil-helix domain-containing protein 6, mitochondrial	CHCHD6	0	0.66095	-1.51297	-0.597387
Q5T8I0;P12074	Q5T8I0;P12074	Cytochrome c oxidase subunit 6A1, mitochondrial	COX6A1P2;COX6A1	0	0.66165	-1.51137	-0.59586
Q9H211	Q9H211	DNA replication factor Cdt1	CDT1	0	0.66165	-1.51137	-0.59586
Q96B36;Q96B36-2	Q96B36	Proline-rich AKT1 substrate 1	AKT1S1	0	0.66172	-1.51121	-0.595707
Q6UW68	Q6UW68	Transmembrane protein 205	TMEM205	0	0.66179	-1.51105	-0.595555
Q5EBL4;Q5EBL4-2;Q5EBL4-3;G8JLD1	Q5EBL4;Q5EBL4-2	RILP-like protein 1	RILPL1	0	0.66218	-1.51016	-0.594705
O43464-2;O43464-4;O43464-3;O43464	O43464-2;O43464-4;O43464-3;O43464	Serine protease HTRA2, mitochondrial	HTRA2	0	0.66246	-1.50953	-0.594095
O75808	O75808	Calpain-15	SOLH	0.00018169	0.66305	-1.50818	-0.59281
O95396	O95396	Adenylyltransferase and sulfurtransferase MOCS3;Molybdopterin-synthase adenylyltransferase;Molybdopterin-synthase sulfurtransferase	MOCS3	0	0.66341	-1.50736	-0.592027
Q96GX2	Q96GX2	Putative ataxin-7-like protein 3B	ATXN7L3B	0	0.66394	-1.50616	-0.590875
Q9UBQ7;Q5T946	Q9UBQ7;Q5T946	Glyoxylate reductase/hydroxypyruvate reductase	GRHPR	0	0.66402	-1.50598	-0.590701
O14647-2;O14647;Q96IP5;B7Z3I4	O14647-2;O14647	Chromodomain-helicase-DNA-binding protein 2	CHD2	0	0.66405	-1.50591	-0.590636
O95865;A3KGN5;Q5SSV3;Q5SRR8;E9PBN5;H0Y7N1	O95865;A3KGN5;Q5SSV3;Q5SRR8;E9PBN5;H0Y7N1	N(G),N(G)-dimethylarginine dimethylaminohydrolase 2	DDAH2	0	0.66409	-1.50582	-0.590549
Q92817;A8MZ36	Q92817	Envoplakin	EVPL	0	0.66435	-1.50523	-0.589985
Q00796;H0YLA4;B7Z3A6;H0YKB3	Q00796;H0YLA4	Sorbitol dehydrogenase	SORD	0	0.66458	-1.50471	-0.589485
B4DUC9;Q8WW59	B4DUC9;Q8WW59	SPRY domain-containing protein 4	SPRYD4	0	0.66468	-1.50448	-0.589268
Q8TB03;Q8TB03-2;E7EN46;Q8TB03-3	Q8TB03;Q8TB03-2;E7EN46	Uncharacterized protein CXorf38	CXorf38	0	0.66485	-1.5041	-0.588899
Q9UHB6;Q9UHB6-4;F8VRN8;F8VQE1;Q9UHB6-2;B4DN52;F8VS07;Q9UHB6-3;F8VTU2;F8VVQ7;F8VZI6	Q9UHB6;Q9UHB6-4;F8VRN8;F8VQE1;Q9UHB6-2;B4DN52;F8VS07;Q9UHB6-3	LIM domain and actin-binding protein 1	LIMA1	0	0.66488	-1.50403	-0.588834
Q5T123;Q9H299	Q5T123;Q9H299	SH3 domain-binding glutamic acid-rich-like protein 3	SH3BGRL3	0	0.66509	-1.50356	-0.588379
P01116-2;P01116	P01116-2;P01116	GTPase KRas;GTPase KRas, N-terminally processed	KRAS	0.0053236	0.66537	-1.50292	-0.587771
E9PF13;Q96G95;A8MY43;O14874	E9PF13;Q96G95;A8MY43;O14874	[3-methyl-2-oxobutanoate dehydrogenase [lipoamide]] kinase, mitochondrial	BCKDK	0.00087458	0.66552	-1.50258	-0.587446
Q9BS40	Q9BS40	Latexin	LXN	0	0.66564	-1.50231	-0.587186
O75362;E7ET68;Q9BZ31	O75362	Zinc finger protein 217	ZNF217	0	0.66577	-1.50202	-0.586904
Q96HE7;G3V3E6;G3V5B3;G3V503;Q5TAE8;Q86YB8	Q96HE7	ERO1-like protein alpha	ERO1L	0	0.66583	-1.50188	-0.586774
H0YAE9;D6REQ6;D6RHI9;O00584;C9JIU8	H0YAE9;D6REQ6;D6RHI9;O00584;C9JIU8	Ribonuclease T2	RNASET2	0	0.666	-1.5015	-0.586406
Q14696;H0YLI4;B4DW84	Q14696	LDLR chaperone MESD	MESDC2	0	0.66608	-1.50132	-0.586233
P51649;G5E949;F5H328;C9J8Q5	P51649;G5E949;F5H328;C9J8Q5	Succinate-semialdehyde dehydrogenase, mitochondrial	ALDH5A1	0	0.66641	-1.50058	-0.585518
Q8IX15;F8WCA3	Q8IX15;F8WCA3	Homeobox and leucine zipper protein Homez	HOMEZ	0.030585	0.66672	-1.49988	-0.584847
Q6P1X6;Q6P1X6-2;H0YF29	Q6P1X6;Q6P1X6-2;H0YF29	UPF0598 protein C8orf82	C8orf82	0	0.66677	-1.49977	-0.584739
Q8NFW8;Q8NFW8-2;F5GYM0	Q8NFW8	N-acylneuraminate cytidylyltransferase	CMAS	0	0.6669	-1.49948	-0.584458
C9J000;O75521-2;O75521	C9J000;O75521-2;O75521	Enoyl-CoA delta isomerase 2, mitochondrial	ECI2	0	0.66692	-1.49943	-0.584414
Q86SK9-2;Q86SK9;Q9BSN4	Q86SK9-2;Q86SK9;Q9BSN4	Stearoyl-CoA desaturase 5	SCD5	0.00018467	0.66723	-1.49873	-0.583744
E7EUA2;Q9UPX8-4;Q9UPX8;Q9UPX8-3;A6NHU9	E7EUA2;Q9UPX8-4;Q9UPX8;Q9UPX8-3;A6NHU9	SH3 and multiple ankyrin repeat domains protein 2	SHANK2	0	0.66794	-1.49714	-0.58221
P16333;C9J0K5;E7ERP6;E9PEE2;C9K098;C9JVV5;E7EPF5;C9J869;C9JAB9;B7Z751;O43639	P16333;C9J0K5;E7ERP6;E9PEE2;C9K098;C9JVV5;E7EPF5;C9J869;C9JAB9;B7Z751;O43639	Cytoplasmic protein NCK1;Cytoplasmic protein NCK2	NCK1;NCK2	0	0.66819	-1.49658	-0.58167
P31150;B4DHX4;G5E9U5	P31150;B4DHX4	Rab GDP dissociation inhibitor alpha	GDI1	0	0.66864	-1.49557	-0.580698
B4DR80;Q9Y6E0-2;F5H2G3;E9PCB9;Q9Y6E0;H0Y630;Q5JV98;E9PCB4;Q5JV99	B4DR80;Q9Y6E0-2;F5H2G3;E9PCB9;Q9Y6E0;H0Y630;Q5JV98;E9PCB4	Serine/threonine-protein kinase 24;Serine/threonine-protein kinase 24 36 kDa subunit;Serine/threonine-protein kinase 24 12 kDa subunit	STK24	0	0.66895	-1.49488	-0.58003
P06753	P06753	Tropomyosin alpha-3 chain	TPM3	0.00018272	0.66897	-1.49484	-0.579987
Q8WV74	Q8WV74	Nucleoside diphosphate-linked moiety X motif 8, mitochondrial	NUDT8	0	0.66906	-1.49463	-0.579793
B7Z367;Q9UL40;D6RJ07;Q9UL40-2;B7Z4J8;B7Z4N4;B7Z6B6;B7Z6Q2	B7Z367;Q9UL40;D6RJ07;Q9UL40-2;B7Z4J8	Zinc finger protein 346	ZNF346	0	0.66938	-1.49392	-0.579103
P49748;F5H2A9;G3V1M7;P49748-2;F5GYP4	P49748;F5H2A9;G3V1M7;P49748-2;F5GYP4	Very long-chain specific acyl-CoA dehydrogenase, mitochondrial	ACADVL	0	0.66943	-1.49381	-0.578995
Q9BTE7;H0YCN4;E9PM04;E9PLH8;E9PM78;H0YD80;E9PLS2;E9PQV9	Q9BTE7;H0YCN4;E9PM04	DCN1-like protein 5	DCUN1D5	0	0.66944	-1.49379	-0.578973
Q9P0S2	Q9P0S2	Cytochrome c oxidase assembly protein COX16 homolog, mitochondrial	COX16	0.032652	0.66949	-1.49367	-0.578866
Q9GZP8	Q9GZP8	Immortalization up-regulated protein	IMUP	0.0017224	0.66973	-1.49314	-0.578349
O75569;O75569-3;O75569-2;G5E9Q4;F8WEG8;C9JMM3;B4DJC7	O75569;O75569-3;O75569-2;G5E9Q4	Interferon-inducible double stranded RNA-dependent protein kinase activator A	PRKRA	0	0.67025	-1.49198	-0.577229
Q9Y580;F5GY08;G3V1T9;F5H606	Q9Y580;F5GY08;G3V1T9	RNA-binding protein 7	RBM7	0	0.6704	-1.49165	-0.576906
P31937	P31937	3-hydroxyisobutyrate dehydrogenase, mitochondrial	HIBADH	0	0.6705	-1.49142	-0.576691
P15923-2;P15923;Q2TB39	P15923-2;P15923;Q2TB39	Transcription factor E2-alpha	TCF3	0	0.67065	-1.49109	-0.576368
E9PKT4;Q8N131-2;Q8N131	E9PKT4;Q8N131-2;Q8N131	Porimin	TMEM123	0.0088048	0.67086	-1.49062	-0.575916
P53985	P53985	Monocarboxylate transporter 1	SLC16A1	0	0.67107	-1.49016	-0.575465
P55789	P55789	FAD-linked sulfhydryl oxidase ALR	GFER	0	0.67116	-1.48996	-0.575271
Q13045;F5H407	Q13045;F5H407	Protein flightless-1 homolog	FLII	0	0.67208	-1.48792	-0.573295
E7ERF5;P51114-3;E7EU85;C9JZE0;C9JY20;C9IZ22	E7ERF5;P51114-3;E7EU85	Fragile X mental retardation syndrome-related protein 1	FXR1	0	0.67236	-1.4873	-0.572694
A6NME1;H0Y7N8	A6NME1;H0Y7N8		BCAP29	0.034249	0.67314	-1.48558	-0.571022
Q9BX95	Q9BX95	Sphingosine-1-phosphate phosphatase 1	SGPP1	0	0.67333	-1.48516	-0.570614
P23771;P23771-2;P23769-2;P23769	P23771;P23771-2;P23769-2;P23769	Trans-acting T-cell-specific transcription factor GATA-3;Endothelial transcription factor GATA-2	GATA3;GATA2	0	0.67342	-1.48496	-0.570422
Q5EBL8;Q5EBL8-2	Q5EBL8;Q5EBL8-2	PDZ domain-containing protein 11	PDZD11	0.00017931	0.67346	-1.48487	-0.570336
B4DY44;Q8TBX8;F8VNT5;B3KQV3;B4DM11;H0YIJ6;F8VU68	B4DY44;Q8TBX8;F8VNT5;B3KQV3;B4DM11	Phosphatidylinositol 5-phosphate 4-kinase type-2 gamma	PIP4K2C	0	0.67357	-1.48463	-0.5701
H0Y329;G8JLI5;Q9Y484;Q9Y484-3;Q9Y484-2;C9JE01;C9JUS5;C9JBX7;C9J471;C9JYH8;C9JVT3;C9J5L0;C9J0A8	H0Y329;G8JLI5;Q9Y484;Q9Y484-3;Q9Y484-2;C9JE01;C9JUS5;C9JBX7;C9J471;C9JYH8	WD repeat domain phosphoinositide-interacting protein 4	WDR45	0	0.67368	-1.48438	-0.569865
Q9P2E9-2;Q9P2E9;Q9P2E9-3;F8W7S5;A2A2S5;Q8N4C6-6;F8W6D3;Q5BKU3;H0YDJ4;H0YEL6;E9PN67;Q8N4C6-4;C9J066;Q8N4C6-9;Q8N4C6-2;Q8N4C6;Q8N4C6-5;Q8N4C6-10;Q8N4C6-7	Q9P2E9-2;Q9P2E9;Q9P2E9-3;F8W7S5	Ribosome-binding protein 1	RRBP1	0	0.67394	-1.48381	-0.569308
Q8TF68-3;F8W6Q3;Q8TF68-2;Q8TF68;F5H105;F5H420;F5H8L7;E9PHB3	Q8TF68-3;F8W6Q3;Q8TF68-2;Q8TF68;F5H105;F5H420;F5H8L7;E9PHB3	Zinc finger protein 384	ZNF384	0	0.67402	-1.48364	-0.569137
Q5T4B6;P62328;A8MW06	Q5T4B6;P62328;A8MW06	Thymosin beta-4;Hematopoietic system regulatory peptide	TMSB4XP4;TMSB4X	0	0.67412	-1.48342	-0.568923
Q15013;E9PAT7	Q15013;E9PAT7	MAD2L1-binding protein	MAD2L1BP	0	0.67435	-1.48291	-0.568431
O95684-3;E7ET71;O95684-2;O95684	O95684-3;E7ET71;O95684-2;O95684	FGFR1 oncogene partner	FGFR1OP	0	0.6744	-1.4828	-0.568324
F8W8I7;F5H6V0;F5H497;F5GWA4;Q9H3F6-2;Q9H3F6	F8W8I7;F5H6V0;F5H497;F5GWA4;Q9H3F6-2;Q9H3F6	BTB/POZ domain-containing adapter for CUL3-mediated RhoA degradation protein 3	KCTD10	0	0.67443	-1.48273	-0.568259
Q96P16-2;Q96P16;Q96P16-3	Q96P16-2;Q96P16;Q96P16-3	Regulation of nuclear pre-mRNA domain-containing protein 1A	RPRD1A	0	0.67496	-1.48157	-0.567126
Q9H3K6;Q9H3K6-2	Q9H3K6;Q9H3K6-2	BolA-like protein 2	BOLA2	0	0.67553	-1.48032	-0.565908
Q9H7D0;Q9H7D0-2;H0Y7N4	Q9H7D0	Dedicator of cytokinesis protein 5	DOCK5	0.00017803	0.67583	-1.47966	-0.565268
Q6WKZ4;Q6WKZ4-3;Q6WKZ4-2;E7EX40;Q6WKZ4-5;F8W7Y0;Q7L804;Q3I768	Q6WKZ4;Q6WKZ4-3;Q6WKZ4-2;E7EX40	Rab11 family-interacting protein 1	RAB11FIP1	0	0.67619	-1.47887	-0.564499
Q6PKC3-2;Q6PKC3;C9J9H8;Q6PKC3-3	Q6PKC3-2;Q6PKC3	Thioredoxin domain-containing protein 11	TXNDC11	0.00017828	0.67635	-1.47852	-0.564158
Q6EEV4-2;Q6EEV4	Q6EEV4-2;Q6EEV4	DNA-directed RNA polymerase II subunit GRINL1A, isoforms 4/5	POLR2M	0	0.67637	-1.47848	-0.564115
F8WC68;O77932	F8WC68;O77932	Decapping and exoribonuclease protein	DOM3Z	0	0.67662	-1.47793	-0.563582
Q460N5-1;Q460N5;Q460N5-3;Q460N5-4;Q460N5-5;E9PGX7	Q460N5-1;Q460N5;Q460N5-3;Q460N5-4;Q460N5-5	Poly [ADP-ribose] polymerase 14	PARP14	0	0.67696	-1.47719	-0.562858
Q96I99;E9PDQ8;Q96I99-2;F5H4S7;H0Y852	Q96I99;E9PDQ8;Q96I99-2;F5H4S7;H0Y852	Succinyl-CoA ligase [GDP-forming] subunit beta, mitochondrial	SUCLG2	0	0.67698	-1.47715	-0.562815
Q13425;E9PP46;Q13425-2;H0YF03;H0YCS0	Q13425;E9PP46;Q13425-2	Beta-2-syntrophin	SNTB2	0	0.67712	-1.47684	-0.562517
Q9Y2Z4;H0YHS6	Q9Y2Z4;H0YHS6	Tyrosine--tRNA ligase, mitochondrial	YARS2	0	0.67733	-1.47639	-0.562069
Q96PZ0;E7EUH7;H0Y863	Q96PZ0;E7EUH7	Pseudouridylate synthase 7 homolog	PUS7	0	0.67757	-1.47586	-0.561558
H0YMF6;B4DE43;Q13163-2;Q13163-3;F5GZJ5;Q13163	H0YMF6;B4DE43;Q13163-2;Q13163-3;F5GZJ5;Q13163	Dual specificity mitogen-activated protein kinase kinase 5	MAP2K5	0	0.67802	-1.47488	-0.5606
A8MTT8;Q9HBT8	A8MTT8;Q9HBT8	Zinc finger protein 286A	ZNF286A	0	0.67866	-1.47349	-0.559239
Q8IWE2;Q6MZV4	Q8IWE2	Protein NOXP20	FAM114A1	0	0.6789	-1.47297	-0.558729
Q9NXG6-2;Q9NXG6;Q9NXG6-3	Q9NXG6-2;Q9NXG6;Q9NXG6-3	Transmembrane prolyl 4-hydroxylase	P4HTM	0	0.67917	-1.47239	-0.558155
Q5JPE7-2;P69849;Q5JPE7;Q4G177;F5H826	Q5JPE7-2;P69849;Q5JPE7;Q4G177;F5H826	Nodal modulator 2;Nodal modulator 3	NOMO2;NOMO3	0	0.67942	-1.47184	-0.557624
Q9H6Y7	Q9H6Y7	E3 ubiquitin-protein ligase RNF167	RNF167	0.027339	0.67963	-1.47139	-0.557179
Q12965;H0YN00;H0YLE5;O00160;H0Y2Q6	Q12965	Unconventional myosin-Ie	MYO1E	0	0.67976	-1.47111	-0.556903
P51608;P51608-2;F5H1U8;F8WAB7;B5MCB4	P51608;P51608-2;F5H1U8;F8WAB7;B5MCB4	Methyl-CpG-binding protein 2	MECP2	0	0.67988	-1.47085	-0.556648
Q658P3-3;Q658P3;Q658P3-2	Q658P3-3;Q658P3;Q658P3-2	Metalloreductase STEAP3	STEAP3	0.020728	0.68018	-1.4702	-0.556012
P17029;E9PC66;C9JRM9;B3KRF7	P17029;E9PC66	Zinc finger protein with KRAB and SCAN domains 1	ZKSCAN1	0	0.68088	-1.46869	-0.554528
P46019	P46019	Phosphorylase b kinase regulatory subunit alpha, liver isoform	PHKA2	0	0.68096	-1.46852	-0.554358
B4DLT4;P23443-2;F6UYM1;P23443;Q7Z721	B4DLT4;P23443-2;F6UYM1;P23443;Q7Z721	Ribosomal protein S6 kinase beta-1	RPS6KB1	0	0.68102	-1.46839	-0.554231
F2Z2T6;Q9HAH7;Q9HAH7-1	F2Z2T6;Q9HAH7;Q9HAH7-1	Probable fibrosin-1	FBRS	0.0013894	0.68106	-1.4683	-0.554146
Q92609;C9JP52;C9J3F6;C9JNM0;C9JED7;F2Z3C3;C9K0P2;C9J397;C9JWX0;C9JW04;C9JDR8	Q92609;C9JP52;C9J3F6	TBC1 domain family member 5	TBC1D5	0	0.68114	-1.46813	-0.553977
Q02156	Q02156	Protein kinase C epsilon type	PRKCE	0.039051	0.68143	-1.4675	-0.553363
P30926	P30926	Neuronal acetylcholine receptor subunit beta-4	CHRNB4	0.048238	0.6816	-1.46714	-0.553003
F5H2L4;Q9NPJ3	F5H2L4;Q9NPJ3	Acyl-coenzyme A thioesterase 13	ACOT13	0	0.68161	-1.46711	-0.552982
O15327;E7EQN9;D6RJC3;E9PCZ3;F5H4N7;E9PHC0;E9PG59;D6RE59;Q5XLE7	O15327;E7EQN9;D6RJC3;E9PCZ3;F5H4N7;E9PHC0	Type II inositol 3,4-bisphosphate 4-phosphatase	INPP4B	0	0.6821	-1.46606	-0.551945
Q8TAD4;H0Y957;Q9BY48;Q8TAD4-2	Q8TAD4;H0Y957;Q9BY48;Q8TAD4-2	Zinc transporter 5	SLC30A5	0.00018002	0.68217	-1.46591	-0.551797
Q92485-2;Q92485;Q5T0Y8;B4DE65;F8VWW8;F8VXS3	Q92485-2;Q92485;Q5T0Y8;B4DE65;F8VWW8	Acid sphingomyelinase-like phosphodiesterase 3b	SMPDL3B	0	0.68217	-1.46591	-0.551797
C9J7X6;A4D1U4	C9J7X6;A4D1U4	Protein LCHN	KIAA1147;LCHN	0.00087642	0.68299	-1.46415	-0.550064
Q8WUJ0	Q8WUJ0	Serine/threonine/tyrosine-interacting protein	STYX	0.022956	0.68306	-1.464	-0.549916
Q8N1S5-2;Q8N1S5	Q8N1S5-2;Q8N1S5	Zinc transporter ZIP11	SLC39A11	0	0.68308	-1.46396	-0.549874
O60256;B7ZKZ1;E7EPA1;E7EMY2;C9JJS3;C9K0K7;B4E329;C9JDU5;C9JDH0;C9JLZ5	O60256;B7ZKZ1;E7EPA1;E7EMY2;C9JJS3;C9K0K7;B4E329;C9JDU5	Phosphoribosyl pyrophosphate synthase-associated protein 2	PRPSAP2	0	0.68314	-1.46383	-0.549747
P46108;P46108-2	P46108;P46108-2	Adapter molecule crk	CRK	0	0.68314	-1.46383	-0.549747
P24752;H0YEL7;G3XAB4;E9PRQ6;E9PKF3	P24752	Acetyl-CoA acetyltransferase, mitochondrial	ACAT1	0	0.68339	-1.46329	-0.549219
P00813;F5GXW0;F5GWI4	P00813;F5GXW0;F5GWI4	Adenosine deaminase	ADA	0	0.68366	-1.46272	-0.548649
Q8IUQ5;H0YIE9;Q4G104;O94952-1;O94952	Q8IUQ5;H0YIE9;Q4G104;O94952-1;O94952	F-box only protein 21	FBXO21	0	0.68383	-1.46235	-0.54829
Q8IWW6-3;Q504X1;Q8IWW6;Q8IWW6-2;H0Y5D8	Q8IWW6-3;Q504X1;Q8IWW6;Q8IWW6-2	Rho GTPase-activating protein 12	ARHGAP12	0	0.68396	-1.46207	-0.548016
B4DT96;O15504-2;O15504;C9JYA1	B4DT96;O15504-2;O15504;C9JYA1	Nucleoporin-like protein 2	NUPL2	0	0.68408	-1.46182	-0.547763
P17096;P17096-3;E5RIT9	P17096;P17096-3	High mobility group protein HMG-I/HMG-Y	HMGA1	0	0.68409	-1.4618	-0.547742
Q9BTT9;P13807;B7Z806;F5H1N8;C9IYM4;P54840;F5H3S3	Q9BTT9;P13807;B7Z806	Glycogen [starch] synthase, muscle	GYS1	0	0.68411	-1.46175	-0.5477
B4E1D7;Q9NVS9;B4E0V0;B4E152	B4E1D7;Q9NVS9;B4E0V0;B4E152	Pyridoxine-5-phosphate oxidase	PNPO	0	0.6846	-1.46071	-0.546667
E9PR76;Q9H063;E9PSH4	E9PR76;Q9H063;E9PSH4	Repressor of RNA polymerase III transcription MAF1 homolog	MAF1	0	0.68483	-1.46022	-0.546182
Q08257;A6NN60;A6NP24;C9JH92;Q5HYE7	Q08257;A6NN60;A6NP24;C9JH92	Quinone oxidoreductase	CRYZ	0	0.68502	-1.45981	-0.545782
Q9H1Z4	Q9H1Z4	WD repeat-containing protein 13	WDR13	0.023088	0.68518	-1.45947	-0.545445
B3KMG0;Q53GS7-2;Q53GS7	B3KMG0;Q53GS7-2;Q53GS7	Nucleoporin GLE1	GLE1	0	0.68522	-1.45939	-0.545361
Q9NZ08;Q9NZ08-2;D6RAL9;H0Y9X5	Q9NZ08;Q9NZ08-2	Endoplasmic reticulum aminopeptidase 1	ERAP1	0	0.68631	-1.45707	-0.543068
P40926;E9PDB2;G3XAL0	P40926;E9PDB2;G3XAL0	Malate dehydrogenase, mitochondrial;Malate dehydrogenase	MDH2	0	0.68632	-1.45705	-0.543047
P83876;O14835	P83876;O14835	Thioredoxin-like protein 4A	TXNL4A	0	0.68641	-1.45686	-0.542858
Q86YA9;Q9UJY5;B0QYR7;Q6IC75;B0QYR6;Q9UJY5-2;B0QYR5;B0QYS4;B0QYS5;B0QYR9;B0QYS0;B0QYS1;B0QYS2;B0QYS3;B7Z1E9	Q86YA9;Q9UJY5;B0QYR7;Q6IC75;B0QYR6;Q9UJY5-2	ADP-ribosylation factor-binding protein GGA1	GGA1	0	0.68646	-1.45675	-0.542752
O95747;C9JIG9;F8WBK9	O95747;C9JIG9	Serine/threonine-protein kinase OSR1	OXSR1	0	0.6868	-1.45603	-0.542038
Q8NBL1;F8WEW4;B4DVA9	Q8NBL1;F8WEW4;B4DVA9	Protein O-glucosyltransferase 1	POGLUT1	0	0.68686	-1.4559	-0.541912
P52888;B3KSE2	P52888	Thimet oligopeptidase	THOP1	0	0.68718	-1.45522	-0.54124
B7Z207;B7Z7N6;Q15118;E9PD65	B7Z207;B7Z7N6;Q15118;E9PD65	[Pyruvate dehydrogenase [lipoamide]] kinase isozyme 1, mitochondrial	PDK1	0	0.68734	-1.45488	-0.540904
Q9Y4P1-6;Q9Y4P1;Q9Y4P1-2;F8WD71;Q9Y4P1-4;F5H7P2;Q9Y4P1-3;C9J5D3;C9J3C0;C9JIK8;C9JQ72;C9JVD5;C9J1C1	Q9Y4P1-6;Q9Y4P1;Q9Y4P1-2;F8WD71;Q9Y4P1-4;F5H7P2;Q9Y4P1-3;C9J5D3;C9J3C0;C9JIK8;C9JQ72	Cysteine protease ATG4B	ATG4B	0	0.68757	-1.4544	-0.540421
E9PGH8;Q86TI0;H0Y8P0;C9JIE2;A0JNU9;H0YA01	E9PGH8;Q86TI0;H0Y8P0;C9JIE2	TBC1 domain family member 1	TBC1D1	0	0.68761	-1.45431	-0.540338
O75962-5;O75962-4;O75962;E7EPJ7;E7EWP2;O75962-2;F5H228;F5H216	O75962-5;O75962-4;O75962;E7EPJ7;E7EWP2;O75962-2	Triple functional domain protein	TRIO	0	0.68763	-1.45427	-0.540296
P00338;P00338-3;P00338-2;E9PH51;F8W819;B4DKQ2;A8MXQ4;F5H308;F5GXY2;F5GYU2;F5GXH2;F5H5J4;F5H6W8;F5H8H6;F5GXC7;F5GWW2;F5GXU1;F5H5G7;F5H155;A8MW50;G3XAP5;F5H245;Q6ZMR3;P07864;P07195;Q9BYZ2	P00338;P00338-3;P00338-2;E9PH51;F8W819;B4DKQ2;A8MXQ4;F5H308;F5GXY2;F5GYU2	L-lactate dehydrogenase A chain	LDHA	0	0.68783	-1.45385	-0.539876
Q8WWV3;Q8WWV3-3;G3V1R2;Q8WWV3-2	Q8WWV3;Q8WWV3-3;G3V1R2;Q8WWV3-2	Reticulon-4-interacting protein 1, mitochondrial	RTN4IP1	0	0.6882	-1.45307	-0.5391
Q9BRF8-2;Q9BRF8	Q9BRF8-2;Q9BRF8	Calcineurin-like phosphoesterase domain-containing protein 1	CPPED1	0	0.68856	-1.45231	-0.538346
F5H1R7;Q9H6K5	F5H1R7		FLJ22184	0	0.68879	-1.45182	-0.537864
Q9UI14	Q9UI14	Prenylated Rab acceptor protein 1	RABAC1	0.042738	0.68924	-1.45087	-0.536922
P54098;H0YCV2;H0YCD2;H0YDF1;H0YE43	P54098;H0YCV2	DNA polymerase subunit gamma-1	POLG	0	0.6894	-1.45054	-0.536587
P24311	P24311	Cytochrome c oxidase subunit 7B, mitochondrial	COX7B	0.044606	0.68943	-1.45047	-0.536524
Q8N271-2;Q8N271	Q8N271-2;Q8N271	Prominin-2	PROM2	0.0022199	0.6897	-1.44991	-0.535959
Q96GD0;B1AHD3	Q96GD0;B1AHD3	Pyridoxal phosphate phosphatase	PDXP	0.00018464	0.68975	-1.4498	-0.535855
Q6NUK1;Q6NUK1-2	Q6NUK1;Q6NUK1-2	Calcium-binding mitochondrial carrier protein SCaMC-1	SLC25A24	0	0.68994	-1.4494	-0.535457
Q9BYM8-3;Q9BYM8;Q9BYM8-4;H0Y4S7;E9PFQ1;B4DML5;G3XAG9;A6PVK0	Q9BYM8-3;Q9BYM8;Q9BYM8-4;H0Y4S7;E9PFQ1;B4DML5;G3XAG9	RanBP-type and C3HC4-type zinc finger-containing protein 1	RBCK1	0	0.6901	-1.44907	-0.535123
P13804;B4DT43;H0YLU7;H0YK49;H0YL12;H0YNX6;H0YKF0;H0YL83	P13804;B4DT43;H0YLU7;H0YK49;H0YL12;H0YNX6;H0YKF0	Electron transfer flavoprotein subunit alpha, mitochondrial	ETFA	0	0.69035	-1.44854	-0.5346
Q8WUY1;H0YAR9	Q8WUY1;H0YAR9	Protein THEM6	THEM6	0	0.69035	-1.44854	-0.5346
Q14185;A8MU08	Q14185;A8MU08	Dedicator of cytokinesis protein 1	DOCK1	0	0.69089	-1.44741	-0.533472
Q9H488;Q9H488-2	Q9H488	GDP-fucose protein O-fucosyltransferase 1	POFUT1	0	0.69102	-1.44714	-0.533201
Q9Y2X7;Q9Y2X7-3;F8VVT4;Q9Y2X7-2;E7EVC2;F8W822;Q14161-2;Q14161-11;Q14161-7;Q14161-6	Q9Y2X7;Q9Y2X7-3	ARF GTPase-activating protein GIT1	GIT1	0	0.69139	-1.44636	-0.532428
B7Z7E7;F5H591;B1AKU5;B1AKU4;Q92845	B7Z7E7;F5H591;B1AKU5;B1AKU4;Q92845	Kinesin-associated protein 3	KIFAP3	0.007536	0.69143	-1.44628	-0.532345
Q9UHL4	Q9UHL4	Dipeptidyl peptidase 2	DPP7	0	0.69154	-1.44605	-0.532115
Q9Y487;Q8TBM3;F5H5F3	Q9Y487;Q8TBM3	V-type proton ATPase 116 kDa subunit a isoform 2	ATP6V0A2	0	0.69191	-1.44527	-0.531344
Q9BZL6;E7ER94	Q9BZL6;E7ER94	Serine/threonine-protein kinase D2	PRKD2	0	0.69208	-1.44492	-0.530989
B4DT38;O75164	B4DT38;O75164	Lysine-specific demethylase 4A	KDM4A	0.0001794	0.69241	-1.44423	-0.530302
Q5T8Z5;C9JKW4;Q5T8Z6;Q5T8Z4;Q5T8Z2;Q5T8Z1;E9PC92;P35226	Q5T8Z5;C9JKW4;Q5T8Z6;Q5T8Z4;Q5T8Z2;Q5T8Z1;E9PC92;P35226	Polycomb complex protein BMI-1	BMI1	0	0.69281	-1.4434	-0.529468
Q6NWY9-4;Q6NWY9-2	Q6NWY9-4;Q6NWY9-2			0.036593	0.69338	-1.44221	-0.528282
P12931;P12931-2	P12931;P12931-2	Proto-oncogene tyrosine-protein kinase Src	SRC	0	0.69357	-1.44182	-0.527887
Q8N995;Q01581;D6RIW1;F5H8J6;B7Z8R3;P54868	Q8N995;Q01581	Hydroxymethylglutaryl-CoA synthase, cytoplasmic	HMGCS1	0	0.6936	-1.44175	-0.527824
Q96RS6;Q96RS6-3;Q96RS6-2;E5RGX7	Q96RS6;Q96RS6-3;Q96RS6-2	NudC domain-containing protein 1	NUDCD1	0	0.69377	-1.4414	-0.527471
P30462;P18463;Q29940;P30493;P30480;P30466;P30460;E7ERV0;H0Y7D1;H0Y4I7;F8VVT3;P30479	P30462;P18463;Q29940;P30493;P30480;P30466;P30460;E7ERV0;H0Y7D1;H0Y4I7;F8VVT3;P30479	HLA class I histocompatibility antigen, B-14 alpha chain;HLA class I histocompatibility antigen, B-37 alpha chain;HLA class I histocompatibility antigen, B-59 alpha chain;HLA class I histocompatibility antigen, B-55 alpha chain;HLA class I histocompatibility antigen, B-42 alpha chain;HLA class I histocompatibility antigen, B-18 alpha chain;HLA class I histocompatibility antigen, B-8 alpha chain;H…	HLA-B	0	0.69412	-1.44067	-0.526743
D6R8Y1;Q86SR1-4;C9JGD4;Q86SR1-2;Q86SR1	D6R8Y1;Q86SR1-4;C9JGD4;Q86SR1-2;Q86SR1	Polypeptide N-acetylgalactosaminyltransferase 10	GALNT10	0.020883	0.69423	-1.44044	-0.526514
Q5VWJ9	Q5VWJ9	Sorting nexin-30	SNX30	0.036154	0.69514	-1.43856	-0.524625
Q9BQS8;B7ZKT7	Q9BQS8;B7ZKT7	FYVE and coiled-coil domain-containing protein 1	FYCO1	0	0.69546	-1.4379	-0.523961
P53990;P53990-4;P53990-2;A8KAH5;F5H6Z7;P53990-3;F5GXM3;H0YF80;F5H681;E9PF00;F5H2K5	P53990;P53990-4;P53990-2;A8KAH5;F5H6Z7;P53990-3;F5GXM3	IST1 homolog	IST1	0	0.69588	-1.43703	-0.52309
Q9NZ20	Q9NZ20	Group 3 secretory phospholipase A2	PLA2G3	0.019546	0.69594	-1.43691	-0.522965
A8MVX8;P49354-2;P49354;E9PQP6;E9PN85;H0YCW1;H0YE66	A8MVX8;P49354-2;P49354;E9PQP6	Protein farnesyltransferase/geranylgeranyltransferase type-1 subunit alpha	FNTA	0	0.69611	-1.43655	-0.522613
P52788;P52788-2;B4DE40	P52788;P52788-2;B4DE40	Spermine synthase	SMS	0	0.69664	-1.43546	-0.521515
O60906;H0Y5N2	O60906	Sphingomyelin phosphodiesterase 2	SMPD2	0	0.69694	-1.43484	-0.520894
Q9UPY3;E0AD28;B3KRG4;H0YJZ6	Q9UPY3;E0AD28;B3KRG4	Endoribonuclease Dicer	DICER1	0	0.69711	-1.43449	-0.520542
P61604;B8ZZL8;B8ZZ54	P61604;B8ZZL8;B8ZZ54	10 kDa heat shock protein, mitochondrial	HSPE1	0	0.69728	-1.43414	-0.52019
O75600;E2QC23	O75600;E2QC23	2-amino-3-ketobutyrate coenzyme A ligase, mitochondrial	GCAT	0	0.69771	-1.43326	-0.519301
P61225	P61225	Ras-related protein Rap-2b	RAP2B	0	0.69772	-1.43324	-0.51928
H0YCG7;F5GXH7;Q9UKW4-3;Q9UKW4-2;Q9UKW4;Q9UKW4-4	H0YCG7;F5GXH7;Q9UKW4-3;Q9UKW4-2;Q9UKW4;Q9UKW4-4	Guanine nucleotide exchange factor VAV3	VAV3	0.031318	0.69783	-1.43301	-0.519052
Q9H6A0-2	Q9H6A0-2			0	0.69792	-1.43283	-0.518866
P07737;CON__P02584	P07737	Profilin-1	PFN1	0	0.69832	-1.43201	-0.51804
Q9Y2D4;Q9Y2D4-2	Q9Y2D4;Q9Y2D4-2	Exocyst complex component 6B	EXOC6B	0	0.69833	-1.43199	-0.518019
P06744;B4DG39;Q59F85	P06744;B4DG39	Glucose-6-phosphate isomerase	GPI	0	0.69847	-1.4317	-0.51773
Q562R1	Q562R1	Beta-actin-like protein 2	ACTBL2	0.00035411	0.69862	-1.43139	-0.51742
P60981;F6RFD5;B4DYA6	P60981;F6RFD5;B4DYA6	Destrin	DSTN	0	0.69909	-1.43043	-0.51645
P07919	P07919	Cytochrome b-c1 complex subunit 6, mitochondrial	UQCRH	0	0.69937	-1.42986	-0.515872
P15170-2;P15170;F5GWG9;Q8IYD1	P15170-2;P15170	Eukaryotic peptide chain release factor GTP-binding subunit ERF3A	GSPT1	0	0.69945	-1.42969	-0.515707
Q5QPP3;Q14376;Q5QPP4;E9PH43;Q5QPP1;Q5QPP2;Q5QPP9	Q5QPP3;Q14376;Q5QPP4;E9PH43	UDP-glucose 4-epimerase	GALE	0	0.69953	-1.42953	-0.515542
P46087;Q3KQS4;P46087-2;Q05BA7;F5H5X6;F5GYR3;F5GWB7;F5H709;F5H359;F5H8G6	P46087;Q3KQS4;P46087-2;Q05BA7	Putative ribosomal RNA methyltransferase NOP2	NOP2	0	0.6998	-1.42898	-0.514985
B7Z7Q6;P42785;A8MU24;E9PQB5;E9PL85;E9PQN3;E9PKN6;E9PIG4;E9PR42;E9PL49;E9PLY4;E9PNF7;E9PNJ1	B7Z7Q6;P42785;A8MU24;E9PQB5;E9PL85;E9PQN3;E9PKN6;E9PIG4	Lysosomal Pro-X carboxypeptidase	PRCP	0.00017892	0.69986	-1.42886	-0.514862
Q8TBB5;Q8TBB5-3;Q8TBB5-2;Q9UF94	Q8TBB5;Q8TBB5-3;Q8TBB5-2	Kelch domain-containing protein 4	KLHDC4	0	0.70009	-1.42839	-0.514388
Q9UHN6-2;Q9UHN6	Q9UHN6-2;Q9UHN6	Transmembrane protein 2	TMEM2	0.0020551	0.70015	-1.42827	-0.514264
Q9Y5V3;Q9Y5V3-2;Q96JG8-2;Q96JG8;Q96JG8-4	Q9Y5V3;Q9Y5V3-2	Melanoma-associated antigen D1	MAGED1	0	0.70018	-1.4282	-0.514202
Q5VWN6;Q5VWN6-2	Q5VWN6;Q5VWN6-2	Protein FAM208B	FAM208B	0	0.70046	-1.42763	-0.513625
P00491;G3V5M2;G3V308;G3V2H3;G3V393	P00491;G3V5M2	Purine nucleoside phosphorylase	PNP	0	0.70083	-1.42688	-0.512864
P42898	P42898	Methylenetetrahydrofolate reductase	MTHFR	0.022068	0.70102	-1.42649	-0.512472
Q13330-3;Q13330;E7EN71;E7ESY4;Q13330-2;F8VSM3;H0Y4T7;F8W9Y9;F8VPC5;C9JJM0;H0YIV8	Q13330-3;Q13330;E7EN71;E7ESY4;Q13330-2;F8VSM3;H0Y4T7	Metastasis-associated protein MTA1	MTA1	0	0.70102	-1.42649	-0.512472
C9JBV1;Q96DA6;G5E9V2;F2Z3A7	C9JBV1;Q96DA6	Mitochondrial import inner membrane translocase subunit TIM14	DNAJC19	0	0.70135	-1.42582	-0.511794
Q9P1Q0-3;Q9P1Q0-4;Q9P1Q0-2;C9JKU3;Q9P1Q0	Q9P1Q0-3;Q9P1Q0-4;Q9P1Q0-2;C9JKU3;Q9P1Q0	Vacuolar protein sorting-associated protein 54	VPS54	0.024287	0.70141	-1.4257	-0.51167
Q13625-2;Q13625	Q13625-2;Q13625	Apoptosis-stimulating of p53 protein 2	TP53BP2	0	0.70148	-1.42556	-0.511526
Q06830	Q06830	Peroxiredoxin-1	PRDX1	0	0.70159	-1.42533	-0.5113
E7EPC8;Q9UQB3-2;Q9UQB3;B4DRK2;D6R9A8;B4DG58;E9PHB5;F5GZB7;D6RC65	E7EPC8;Q9UQB3-2;Q9UQB3;B4DRK2;D6R9A8;B4DG58;E9PHB5	Catenin delta-2	CTNND2	0	0.70183	-1.42485	-0.510806
Q9UHD8;Q9UHD8-7;Q9UHD8-2;Q9UHD8-5;Q9UHD8-3;Q9UHD8-4;Q9UHD8-9;Q9UHD8-8;F5GWR9	Q9UHD8;Q9UHD8-7;Q9UHD8-2;Q9UHD8-5;Q9UHD8-3;Q9UHD8-4;Q9UHD8-9;Q9UHD8-8	Septin-9	40057	0	0.70188	-1.42474	-0.510704
B4DH12;Q9H479;B3KNR9	B4DH12;Q9H479	Fructosamine-3-kinase	FN3K	0	0.70194	-1.42462	-0.51058
Q99828	Q99828	Calcium and integrin-binding protein 1	CIB1	0.020136	0.70214	-1.42422	-0.510169
E9PFM2;Q5JP01;C9J7L0;Q5JNZ6	E9PFM2;Q5JP01		RBBP7	0	0.70259	-1.42331	-0.509245
Q8TF47	Q8TF47	Zinc finger protein 90 homolog	ZFP90	0	0.70259	-1.42331	-0.509245
Q12888;Q12888-2;A6NNK5;F8VY86;C9JXV0	Q12888;Q12888-2;A6NNK5;F8VY86;C9JXV0	Tumor suppressor p53-binding protein 1	TP53BP1	0	0.70266	-1.42316	-0.509101
G3XAI9;Q5BKY9-2;Q5BKY9;Q8N9E0	G3XAI9;Q5BKY9-2;Q5BKY9;Q8N9E0	Protein FAM133B;Protein FAM133A	FAM133B;FAM133A	0.0020562	0.7028	-1.42288	-0.508814
F8W7K7;Q92889	F8W7K7;Q92889	DNA repair endonuclease XPF	ERCC4	0	0.70281	-1.42286	-0.508793
O75157-2;O75157	O75157-2;O75157	TSC22 domain family protein 2	TSC22D2	0	0.70282	-1.42284	-0.508773
Q13444-10;Q13444-9;Q13444-8;Q13444-2;Q13444-7;Q13444-6;E9PN65;Q13444-5;Q13444-4;Q13444-3;Q13444;Q13444-11;A6NG98	Q13444-10;Q13444-9;Q13444-8;Q13444-2;Q13444-7;Q13444-6;E9PN65;Q13444-5;Q13444-4;Q13444-3;Q13444	Disintegrin and metalloproteinase domain-containing protein 15	ADAM15	0	0.70282	-1.42284	-0.508773
Q9H061;E9PI90	Q9H061;E9PI90	Transmembrane protein 126A	TMEM126A	0	0.70284	-1.4228	-0.508732
Q9UHR4	Q9UHR4	Brain-specific angiogenesis inhibitor 1-associated protein 2-like protein 1	BAIAP2L1	0	0.70297	-1.42254	-0.508465
O43896	O43896	Kinesin-like protein KIF1C	KIF1C	0	0.7031	-1.42227	-0.508198
Q96N66;Q96N66-3;Q96N66-2;C9J4E9;A9C4B8	Q96N66;Q96N66-3;Q96N66-2	Lysophospholipid acyltransferase 7	MBOAT7	0	0.70356	-1.42134	-0.507255
P30085;E7EVE6;Q5T0D2;E9PGI8	P30085;E7EVE6;Q5T0D2	UMP-CMP kinase	CMPK1	0	0.70363	-1.4212	-0.507111
Q9Y672;A2A2G4	Q9Y672;A2A2G4	Dolichyl pyrophosphate Man9GlcNAc2 alpha-1,3-glucosyltransferase	ALG6	0	0.70375	-1.42096	-0.506865
Q8N0T1	Q8N0T1	Uncharacterized protein C8orf59	C8orf59	0.020165	0.70376	-1.42094	-0.506845
Q7Z7K0;C9JES7	Q7Z7K0	COX assembly mitochondrial protein homolog	CMC1	0	0.70383	-1.4208	-0.506701
Q5QPA4;Q9NVS2;Q5QPA5;Q9NVS2-2	Q5QPA4;Q9NVS2;Q5QPA5;Q9NVS2-2	28S ribosomal protein S18a, mitochondrial	MRPS18A	0	0.704	-1.42045	-0.506353
Q8N2F6-3;Q8N2F6;Q8N2F6-4;Q8N2F6-2;F5GX65;C9J5N7;B4DWJ8	Q8N2F6-3;Q8N2F6;Q8N2F6-4;Q8N2F6-2;F5GX65;C9J5N7;B4DWJ8	Armadillo repeat-containing protein 10	ARMC10	0	0.70442	-1.41961	-0.505492
P53004;C9J1E1	P53004	Biliverdin reductase A	BLVRA	0	0.70457	-1.41931	-0.505185
P59998;F8WCF6;C9JWM7;F8WDD7;E7ETI0;F6TTL5;F8WE39;F8WDW3	P59998;F8WCF6;C9JWM7;F8WDD7;E7ETI0;F6TTL5	Actin-related protein 2/3 complex subunit 4	ARPC4	0	0.70495	-1.41854	-0.504407
A6NKV8;Q9H074-2;Q9H074;D6REB4;D6RJF2;D6RJ02;D6R9H8	A6NKV8;Q9H074-2;Q9H074;D6REB4	Polyadenylate-binding protein-interacting protein 1	PAIP1	0	0.70504	-1.41836	-0.504223
Q8NC60	Q8NC60	Nitric oxide-associated protein 1	NOA1	0	0.70518	-1.41808	-0.503937
P62875	P62875	DNA-directed RNA polymerases I, II, and III subunit RPABC5	POLR2L	0	0.70573	-1.41697	-0.502812
Q8N490-2	Q8N490-2	Probable hydrolase PNKD	PNKD	0	0.70574	-1.41695	-0.502791
P14618;B4DUU6;E9PF79	P14618;B4DUU6;E9PF79	Pyruvate kinase PKM	PKM	0	0.70587	-1.41669	-0.502526
O95816;B4DXE2;A2A296	O95816;B4DXE2;A2A296	BAG family molecular chaperone regulator 2	BAG2	0	0.70595	-1.41653	-0.502362
E9PF19;Q9Y4P3;Q96E41;C9JVF0;F8WDI9	E9PF19;Q9Y4P3;Q96E41;C9JVF0	Transducin beta-like protein 2	TBL2	0	0.70622	-1.41599	-0.50181
O60765	O60765	Zinc finger protein 354A	ZNF354A	0.00018315	0.70634	-1.41575	-0.501565
H0Y2Q2;Q9Y4X5	H0Y2Q2;Q9Y4X5	E3 ubiquitin-protein ligase ARIH1	ARIH1	0	0.70669	-1.41505	-0.500851
Q6DN90-2;Q6DN90;E9PG60;C9JMG9	Q6DN90-2;Q6DN90;E9PG60;C9JMG9	IQ motif and SEC7 domain-containing protein 1	IQSEC1	0.00017813	0.70742	-1.41359	-0.499361
P0C7T5	P0C7T5	Ataxin-1-like	ATXN1L	0	0.70785	-1.41273	-0.498484
Q9P2E3;Q5JXR6;Q9P2E3-2;E7ESE4;Q5JXR5;Q5JXR7	Q9P2E3;Q5JXR6;Q9P2E3-2;E7ESE4;Q5JXR5	NFX1-type zinc finger-containing protein 1	ZNFX1	0	0.7083	-1.41183	-0.497568
Q15276;F5H355;Q15276-2;F5GZU7	Q15276;F5H355;Q15276-2;F5GZU7	Rab GTPase-binding effector protein 1	RABEP1	0	0.70879	-1.41086	-0.49657
Q9H9Q2;Q9H9Q2-2;Q9H9Q2-3	Q9H9Q2;Q9H9Q2-2;Q9H9Q2-3	COP9 signalosome complex subunit 7b	COPS7B	0	0.70891	-1.41062	-0.496326
F8W6C0;G3V0F5;Q9UHY8;Q9UHY8-2;F8WB37;Q7Z674	F8W6C0;G3V0F5;Q9UHY8;Q9UHY8-2;F8WB37;Q7Z674	Fasciculation and elongation protein zeta-2	FEZ2;DKFZp779C2259	0.00035311	0.70911	-1.41022	-0.495919
Q14145	Q14145	Kelch-like ECH-associated protein 1	KEAP1	0.00017765	0.70917	-1.4101	-0.495797
Q7Z4H8-3;Q7Z4H8-2;Q7Z4H8	Q7Z4H8-3;Q7Z4H8-2;Q7Z4H8	KDEL motif-containing protein 2	KDELC2	0	0.7092	-1.41004	-0.495736
P80217;P80217-2	P80217;P80217-2	Interferon-induced 35 kDa protein	IFI35	0	0.70967	-1.40911	-0.49478
Q8WWH5	Q8WWH5	Probable tRNA pseudouridine synthase 1	TRUB1	0	0.7097	-1.40905	-0.494719
E7ES73;Q9Y3V2-3;Q9Y3V2-2;Q9Y3V2	E7ES73;Q9Y3V2-3;Q9Y3V2-2;Q9Y3V2	RWD domain-containing protein 3	RWDD3	0.0028745	0.70999	-1.40847	-0.494129
Q00169;F5GWE5;F5GWC2	Q00169;F5GWE5;F5GWC2	Phosphatidylinositol transfer protein alpha isoform	PITPNA	0	0.71052	-1.40742	-0.493053
O60476;H0Y543;E9PGS2;H0Y7H1;A6NLR2	O60476;H0Y543;E9PGS2;H0Y7H1;A6NLR2	Mannosyl-oligosaccharide 1,2-alpha-mannosidase IB	MAN1A2	0.00018302	0.71103	-1.40641	-0.492018
Q8N3Z4;Q8TBP0	Q8N3Z4;Q8TBP0	TBC1 domain family member 16	TBC1D16	0.00017838	0.71104	-1.40639	-0.491997
O00429-2;O00429-4;F8W8D1;O00429-5;G8JLD5;G8JL97;F8VZ52;F8W1W3;B4DPZ9;B4DDQ3;F8VUJ9;F8VR28;F8VYL3;H0YHY4;H0YI79	O00429-2;O00429-4;F8W8D1;O00429-5;G8JLD5;G8JL97	Dynamin-1-like protein	DNM1L	0	0.71133	-1.40582	-0.491409
A3KN83-3;A3KN83-2;A3KN83;F8W8H8;A3KN83-4	A3KN83-3;A3KN83-2;A3KN83	Protein strawberry notch homolog 1	SBNO1	0	0.71179	-1.40491	-0.490476
Q8NCW5-2;Q8NCW5;Q5T3I4;Q5T3I3	Q8NCW5-2;Q8NCW5	NAD(P)H-hydrate epimerase	APOA1BP	0	0.7119	-1.40469	-0.490253
Q86YR5-3;Q86YR5-4;Q86YR5	Q86YR5-3;Q86YR5-4;Q86YR5	G-protein-signaling modulator 1	GPSM1	0.00017876	0.71257	-1.40337	-0.488896
O95486;O95486-2;H0Y9J6	O95486	Protein transport protein Sec24A	SEC24A	0	0.71258	-1.40335	-0.488876
Q6PCT2-2;Q6PCT2;Q6PCT2-3	Q6PCT2-2;Q6PCT2;Q6PCT2-3	F-box/LRR-repeat protein 19	FBXL19	0.0072226	0.71271	-1.4031	-0.488613
Q8NC56;A8MS91;E7EVT2;H0Y9B7;D6RBV0	Q8NC56;A8MS91	LEM domain-containing protein 2	LEMD2	0	0.71282	-1.40288	-0.48839
P58546;C9JL85	P58546	Myotrophin	MTPN	0	0.71284	-1.40284	-0.48835
Q9UKY1;H0YB50	Q9UKY1;H0YB50	Zinc fingers and homeoboxes protein 1	ZHX1	0	0.71297	-1.40258	-0.488087
Q9NYU2-2;Q9NYU2;Q9NYU1	Q9NYU2-2;Q9NYU2	UDP-glucose:glycoprotein glucosyltransferase 1	UGGT1	0	0.713	-1.40252	-0.488026
Q8NCN5;A8MT40;E7EMA7;B3KSE1;B3KU99	Q8NCN5;A8MT40	Pyruvate dehydrogenase phosphatase regulatory subunit, mitochondrial	PDPR	0	0.71301	-1.4025	-0.488006
Q8WTV0-4;B7ZKQ9;Q8WTV0-2;Q8WTV0-3;F8W8N0;B3KW46;B4DZ71;Q8WTV0;F5H4X0;F5H5E8	Q8WTV0-4;B7ZKQ9;Q8WTV0-2;Q8WTV0-3;F8W8N0;B3KW46;B4DZ71;Q8WTV0;F5H4X0	Scavenger receptor class B member 1	SCARB1	0	0.7133	-1.40193	-0.487419
Q9H2C0	Q9H2C0	Gigaxonin	GAN	0	0.7133	-1.40193	-0.487419
Q8IYN9;H0YBP1;Q05397;Q05397-5;E7ESA6;Q05397-2;E9PEI4;Q8N9D7;F5H4S3;H0YBZ1;Q05397-6;B4DWJ1;E5RHD8;E5RI03;Q05397-3;Q05397-4;E5RJQ2;E5RG80;E5RHK7;E5RH01;E5RG66;E5RI72;E5RFW9;E5RGA6;E5RJI4;H0YB99	Q8IYN9;H0YBP1;Q05397;Q05397-5;E7ESA6;Q05397-2;E9PEI4;Q8N9D7;F5H4S3;H0YBZ1;Q05397-6;B4DWJ1	Focal adhesion kinase 1	PTK2	0	0.71335	-1.40184	-0.487318
B7ZBJ4;Q5TAW7;E9PEW4;Q9H9S4	B7ZBJ4;Q5TAW7;E9PEW4;Q9H9S4	Calcium-binding protein 39-like	CAB39L	0.012454	0.7134	-1.40174	-0.487217
Q9Y3E1	Q9Y3E1	Hepatoma-derived growth factor-related protein 3	HDGFRP3	0	0.71368	-1.40119	-0.486651
Q9GZT8-2;Q9GZT8;Q6X735;E7EXA3;Q6X734;B8ZZI0;C9JN42	Q9GZT8-2;Q9GZT8;Q6X735;E7EXA3;Q6X734	NIF3-like protein 1	NIF3L1	0	0.71373	-1.40109	-0.48655
C9J0J7;P35080-2;G5E9Q6;C9JQ45	C9J0J7;P35080-2;G5E9Q6	Profilin-2;Profilin	PFN2	0	0.71374	-1.40107	-0.486529
Q8TCY9-3;E9PFF6;Q8TCY9-2;Q8TCY9	Q8TCY9-3;E9PFF6;Q8TCY9-2;Q8TCY9	Up-regulator of cell proliferation	URGCP	0	0.71378	-1.40099	-0.486449
Q9HD20-2;Q9HD20;Q9HD20-3	Q9HD20-2;Q9HD20	Probable cation-transporting ATPase 13A1	ATP13A1	0	0.71401	-1.40054	-0.485984
Q86TJ2-3;Q86TJ2-2;Q86TJ2	Q86TJ2-3;Q86TJ2-2;Q86TJ2	Transcriptional adapter 2-beta	TADA2B	0.023529	0.71403	-1.4005	-0.485943
Q8NEZ5;Q8NEZ5-3;Q8NEZ5-2	Q8NEZ5;Q8NEZ5-3	F-box only protein 22	FBXO22	0	0.71408	-1.4004	-0.485842
H0YBI6;Q86VQ6;H0YBQ0	H0YBI6;Q86VQ6;H0YBQ0	Thioredoxin reductase 3	TXNRD3	0	0.71409	-1.40038	-0.485822
P20936-2;B4DTL2;E9PGC0;P20936;H0YD89;Q68CU6	P20936-2;B4DTL2;E9PGC0;P20936;H0YD89	Ras GTPase-activating protein 1	RASA1	0	0.71418	-1.40021	-0.48564
P53701	P53701	Cytochrome c-type heme lyase	HCCS	0	0.71429	-1.39999	-0.485418
Q15714;B3KRL7;Q15714-2;Q15714-3;C9IZ15;H0Y865;B4DMB2	Q15714;B3KRL7	TSC22 domain family protein 1	TSC22D1	0	0.71457	-1.39944	-0.484853
F8WE64;C9JLH5;C9JA82;C9J2D6;C9J9N8;C9JEX8;C9IYN7;E9PFB3;Q0PNE2-2;C9JAS1;Q0PNE2;A8MQ59	F8WE64;C9JLH5;C9JA82;C9J2D6;C9J9N8;C9JEX8;C9IYN7;E9PFB3;Q0PNE2-2;C9JAS1;Q0PNE2;A8MQ59	Elongator complex protein 6	ELP6;C3orf75	0.020156	0.71465	-1.39929	-0.484691
B5MDV5;Q5TH69	B5MDV5;Q5TH69	Brefeldin A-inhibited guanine nucleotide-exchange protein 3	KIAA1244;ARFGEF3	0	0.71491	-1.39878	-0.484166
B1AL69;Q7L3B6	B1AL69;Q7L3B6	Hsp90 co-chaperone Cdc37-like 1	CDC37L1	0	0.71495	-1.3987	-0.484086
Q3MIR4	Q3MIR4	Cell cycle control protein 50B	TMEM30B	0	0.71542	-1.39778	-0.483138
Q96TA1-2;Q96TA1;F5H3T0	Q96TA1-2;Q96TA1;F5H3T0	Niban-like protein 1	FAM129B	0	0.71542	-1.39778	-0.483138
B7Z755;P42568;B7Z4N5	B7Z755;P42568;B7Z4N5	Protein AF-9	MLLT3	0.0017256	0.71548	-1.39766	-0.483017
P35813;P35813-2;E9PKB5;E9PJN3;E9PL75	P35813;P35813-2	Protein phosphatase 1A	PPM1A	0	0.71551	-1.3976	-0.482956
C9JYM0;O75817	C9JYM0;O75817	Ribonuclease P protein subunit p20	POP7	0	0.71578	-1.39708	-0.482412
P43490;Q5SYT8;F5H246;C9JG65;C9JF35	P43490;Q5SYT8	Nicotinamide phosphoribosyltransferase	NAMPT;NAMPTL	0	0.7162	-1.39626	-0.481566
E9PN66;E9PKN9;E9PS55;E9PMW4;E9PQ46;E9PIN5;E9PIK4;E9PKZ4;O14683;E9PPM1;E9PNB3;E9PMY0	E9PN66;E9PKN9;E9PS55;E9PMW4;E9PQ46;E9PIN5;E9PIK4;E9PKZ4;O14683;E9PPM1;E9PNB3;E9PMY0	Tumor protein p53-inducible protein 11	TP53I11	0	0.717	-1.3947	-0.479955
E9PDG7;B7Z5N6;Q5T1V6-2;Q5T1V6	E9PDG7;B7Z5N6;Q5T1V6-2;Q5T1V6	Probable ATP-dependent RNA helicase DDX59	DDX59	0.020873	0.71709	-1.39453	-0.479774
Q8IYB1	Q8IYB1	Protein MB21D2	MB21D2	0	0.7171	-1.39451	-0.479754
Q6P597-2;Q6P597;Q6P597-3	Q6P597-2;Q6P597;Q6P597-3	Kinesin light chain 3	KLC3	0	0.71718	-1.39435	-0.479593
Q9Y316;Q5R2V8;Q9Y316-2;F8WCZ0;B5MCI6	Q9Y316;Q5R2V8;Q9Y316-2;F8WCZ0	Protein MEMO1	MEMO1;C2orf4	0	0.71726	-1.39419	-0.479432
Q9BRA2	Q9BRA2	Thioredoxin domain-containing protein 17	TXNDC17	0	0.71743	-1.39386	-0.47909
Q14012	Q14012	Calcium/calmodulin-dependent protein kinase type 1	CAMK1	0	0.71745	-1.39383	-0.47905
Q9BYG5;A2A2A7	Q9BYG5;A2A2A7	Partitioning defective 6 homolog beta	PARD6B	0	0.71786	-1.39303	-0.478226
G3V117;E5RHX8;Q9NPA8;E5RI00;E5RHT9;E5RJ84	G3V117;E5RHX8;Q9NPA8;E5RI00;E5RHT9;E5RJ84	Enhancer of yellow 2 transcription factor homolog	ENY2	0	0.71792	-1.39291	-0.478105
O15067;F5GWT9;H0YGH1	O15067;F5GWT9	Phosphoribosylformylglycinamidine synthase	PFAS	0	0.71797	-1.39282	-0.478005
Q96QT6-4;Q96QT6;Q96QT6-2;Q96QT6-3;C9J9G2	Q96QT6-4;Q96QT6	PHD finger protein 12	PHF12	0	0.71855	-1.39169	-0.47684
P41208	P41208	Centrin-2	CETN2	0	0.71867	-1.39146	-0.476599
O75874;C9J4N6;C9JJE5;C9JLU6	O75874	Isocitrate dehydrogenase [NADP] cytoplasmic	IDH1	0	0.7187	-1.3914	-0.476538
P21333-2;P21333;Q5HY54;A6NDY9;E9PHF0;E7EWU2;F8WE98;H0Y5C6;H0Y5F3	P21333-2;P21333;Q5HY54;A6NDY9	Filamin-A	FLNA	0	0.71877	-1.39127	-0.476398
B4DJV2;O75390;H0YIC4;F8VPA1;F8W4S1;F8VRP1;F8VX68;F8VRI6;F8VPF9;F8VTT8;F8W1S4;F8VZK9;F8VX07;F8VWQ5;F8VR34;F8W642;F8VVF6;F8W0J2	B4DJV2;O75390	Citrate synthase;Citrate synthase, mitochondrial	CS	0	0.71913	-1.39057	-0.475675
F5H3T1;P41229-3;P41229-2;B0QZ44;P41229	F5H3T1;P41229-3;P41229-2;B0QZ44;P41229	Lysine-specific demethylase 5C	KDM5C	0	0.71927	-1.3903	-0.475395
A1L390-3;A1L390;G3V3I3;G3V278;G3V311;A1L390-2	A1L390-3;A1L390	Pleckstrin homology domain-containing family G member 3	PLEKHG3	0	0.71935	-1.39014	-0.475234
Q6PJG2;F6RU81;C9JYU7	Q6PJG2;F6RU81	ELM2 and SANT domain-containing protein 1	ELMSAN1	0	0.71942	-1.39001	-0.475094
O75506	O75506	Heat shock factor-binding protein 1	HSBP1	0	0.71974	-1.38939	-0.474452
O00186	O00186	Syntaxin-binding protein 3	STXBP3	0	0.71977	-1.38933	-0.474392
P02786;G3V0E5;F5H6B1;F8WBE5;Q9UP52-2;Q9UP52-3;Q9UP52	P02786;G3V0E5;F5H6B1	Transferrin receptor protein 1;Transferrin receptor protein 1, serum form	TFRC	0	0.72033	-1.38825	-0.47327
B4DMQ3;Q9BW27;F5H0B4;B4DPW1;F5H0W7	B4DMQ3;Q9BW27;F5H0B4;B4DPW1	Nuclear pore complex protein Nup85	NUP85	0	0.72073	-1.38748	-0.472469
Q8IWA4;Q8IWA4-3;Q8IWA4-2;F5H236	Q8IWA4;Q8IWA4-3	Mitofusin-1	MFN1	0	0.72073	-1.38748	-0.472469
F8WC00	F8WC00			0	0.72098	-1.387	-0.471969
B4DHP6;C9JC79;P22307;A6NM69;P22307-2;E1B6W5;H0YF61;H0YCB0;E9PLD1;F2Z3J1;H0YD06;Q6NXF4	B4DHP6;C9JC79;P22307;A6NM69;P22307-2;E1B6W5	Non-specific lipid-transfer protein	SCP2	0	0.72115	-1.38667	-0.471629
P50895	P50895	Basal cell adhesion molecule	BCAM	0	0.72126	-1.38646	-0.471409
P30041	P30041	Peroxiredoxin-6	PRDX6	0	0.7213	-1.38639	-0.471329
Q969F9-2;Q969F9;G5E9V4	Q969F9-2;Q969F9;G5E9V4	Hermansky-Pudlak syndrome 3 protein	HPS3	0	0.72151	-1.38598	-0.470909
O43488;C9JSL3;F8W7D9;Q8NHP1;O95154	O43488;C9JSL3;F8W7D9;Q8NHP1	Aflatoxin B1 aldehyde reductase member 2;Aflatoxin B1 aldehyde reductase member 4	AKR7A2;AKR7L	0	0.72178	-1.38546	-0.470369
P54802;H0Y3D8	P54802;H0Y3D8	Alpha-N-acetylglucosaminidase;Alpha-N-acetylglucosaminidase 82 kDa form;Alpha-N-acetylglucosaminidase 77 kDa form	NAGLU	0	0.72192	-1.3852	-0.470089
Q8IZH2-2;Q8IZH2	Q8IZH2-2;Q8IZH2	5-3 exoribonuclease 1	XRN1	0	0.72196	-1.38512	-0.470009
Q5THK1-2;Q5THK1-4;Q5THK1;Q5THK1-3	Q5THK1-2;Q5THK1-4;Q5THK1;Q5THK1-3	Protein PRR14L	PRR14L	0	0.72226	-1.38454	-0.46941
Q9H0U3;Q6P577	Q9H0U3;Q6P577	Magnesium transporter protein 1	MAGT1	0	0.72233	-1.38441	-0.46927
P06730;B7Z6V1;D6RBW1;P06730-2;D6RFJ3;H0Y8J7	P06730;B7Z6V1;D6RBW1;P06730-2	Eukaryotic translation initiation factor 4E	EIF4E	0	0.72234	-1.38439	-0.46925
Q9GZQ8;A6NCE7	Q9GZQ8;A6NCE7	Microtubule-associated proteins 1A/1B light chain 3B;Microtubule-associated proteins 1A/1B light chain 3 beta 2	MAP1LC3B;MAP1LC3B2	0	0.72236	-1.38435	-0.46921
Q15120;D6RGV8;D6RHG2;D6RJH7;D6R983;D6RDN9;Q15119-2;Q15119	Q15120	[Pyruvate dehydrogenase [lipoamide]] kinase isozyme 3, mitochondrial	PDK3	0	0.72257	-1.38395	-0.468791
B4DYF3;Q92995	B4DYF3;Q92995	Ubiquitin carboxyl-terminal hydrolase 13	USP13	0	0.723	-1.38313	-0.467932
Q562F6-2;Q562F6	Q562F6-2;Q562F6	Shugoshin-like 2	SGOL2	0.037356	0.72311	-1.38292	-0.467713
Q92506	Q92506	Estradiol 17-beta-dehydrogenase 8	HSD17B8	0	0.72329	-1.38257	-0.467354
E9PMQ6;Q00613-2;Q00613;E9PI02	E9PMQ6;Q00613-2;Q00613;E9PI02	Heat shock factor protein 1	HSF1	0	0.72345	-1.38227	-0.467035
Q9Y697-2;Q9Y697;F5GYK5;F2Z2E7;B4DNL7;F8WER8;A2A2M1;F8WCX6;F8WB23;B4DHP7;Q8WV90;H0YGN5	Q9Y697-2;Q9Y697;F5GYK5;F2Z2E7;B4DNL7	Cysteine desulfurase, mitochondrial	NFS1	0	0.72385	-1.3815	-0.466237
Q96DT7-4;H0YBE6;Q96DT7-3;Q96DT7-2;Q96DT7	Q96DT7-4;H0YBE6;Q96DT7-3;Q96DT7-2;Q96DT7	Zinc finger and BTB domain-containing protein 10	ZBTB10	0	0.72399	-1.38123	-0.465958
Q96PZ2	Q96PZ2	Protein FAM111A	FAM111A	0.00018179	0.72417	-1.38089	-0.4656
O75439;G3V0E4;B3KQ85;E7ERZ4;F8WAZ6;F8WEA6;F8WBE1	O75439;G3V0E4;B3KQ85;E7ERZ4	Mitochondrial-processing peptidase subunit beta	PMPCB	0	0.72441	-1.38043	-0.465122
Q9NZJ9;F8VRL4;F8VRR0;Q9NZJ9-2;Q9NZJ9-3;Q96G61;Q8NFP7	Q9NZJ9;F8VRL4;F8VRR0;Q9NZJ9-2	Diphosphoinositol polyphosphate phosphohydrolase 2	NUDT4	0	0.72462	-1.38003	-0.464703
P04920-2;F8W682;P04920;C9JVC2;C9J722;C9J035;C9J9M9	P04920-2;F8W682;P04920	Anion exchange protein 2	SLC4A2	0	0.72483	-1.37963	-0.464285
Q9HCN4;B4DXU4;B4DQJ5;B5MBZ5;F8WD09	Q9HCN4;B4DXU4;B4DQJ5;B5MBZ5	GPN-loop GTPase 1	GPN1	0	0.72486	-1.37958	-0.464226
Q93052;C9JUT4;C9JXK9;C9JE51;C9J2R5;C9JIY7;C9JT42;C9J3U9;C9J1K7;C9J5C8;C9J4E3	Q93052;C9JUT4	Lipoma-preferred partner	LPP	0	0.72501	-1.37929	-0.463927
Q9BSF4	Q9BSF4	Uncharacterized protein C19orf52	C19orf52	0	0.72503	-1.37925	-0.463887
Q7L0Y3;C9JVB6	Q7L0Y3;C9JVB6	Mitochondrial ribonuclease P protein 1	TRMT10C	0	0.7253	-1.37874	-0.46335
D6RBD9;D6RB48;B4DS52;Q96J42-2;H0Y997;C9JY70;Q96J42	D6RBD9;D6RB48;B4DS52;Q96J42-2;H0Y997;C9JY70;Q96J42	Thioredoxin domain-containing protein 15	TXNDC15	0	0.72558	-1.37821	-0.462793
H0Y2L6;P54259	H0Y2L6;P54259	Atrophin-1	ATN1	0	0.72623	-1.37697	-0.461502
Q6GPH4-3;C9J7Z8;Q6GPH4-5;Q6GPH4;Q6GPH4-4;Q6GPH4-2;Q6GPH4-7;C9K044	Q6GPH4-3;C9J7Z8;Q6GPH4-5;Q6GPH4;Q6GPH4-4;Q6GPH4-2;Q6GPH4-7;C9K044	XIAP-associated factor 1	XAF1	0	0.72648	-1.3765	-0.461005
H0YLY0;Q86TR8;H0YLR5	H0YLY0;Q86TR8		CDC42BPB	0	0.72662	-1.37624	-0.460727
Q9H078-2;B4DXW4;F8W7P6;E7EWN6;Q9H078;H0YGM0;Q7Z777;F5GX99;H0YFF5;F5H7A5;F5H392;REV__Q9H0R4	Q9H078-2;B4DXW4;F8W7P6;E7EWN6;Q9H078;H0YGM0;Q7Z777;F5GX99;H0YFF5	Caseinolytic peptidase B protein homolog	CLPB	0	0.72694	-1.37563	-0.460092
Q99536;B3KUF8;B0AZP7;E9PF80	Q99536;B3KUF8;B0AZP7	Synaptic vesicle membrane protein VAT-1 homolog	VAT1	0	0.72724	-1.37506	-0.459497
P27635;B8A6G2;A6QRI9	P27635	60S ribosomal protein L10	RPL10	0	0.72735	-1.37485	-0.459278
Q14534;E7EVQ6;B4DHX0;H0YBN7;E5RJH9;REV__P51843-2;REV__P51843	Q14534;E7EVQ6;B4DHX0	Squalene monooxygenase	SQLE	0	0.72779	-1.37402	-0.458406
Q8IVL6-2;G8JLI6;Q8IVL6;E7ESD0	Q8IVL6-2;G8JLI6;Q8IVL6;E7ESD0	Prolyl 3-hydroxylase 3	LEPREL2	0.0017185	0.72812	-1.3734	-0.457752
Q8IY17-2;Q8IY17-3;Q8IY17;F5H5K9;F5H1D5	Q8IY17-2;Q8IY17-3;Q8IY17;F5H5K9;F5H1D5	Neuropathy target esterase	PNPLA6	0	0.72813	-1.37338	-0.457732
Q9UIM3	Q9UIM3	FK506-binding protein-like	FKBPL	0	0.72835	-1.37297	-0.457296
Q15370;B7WPD3;B8ZZU8	Q15370;B7WPD3;B8ZZU8	Transcription elongation factor B polypeptide 2	TCEB2	0	0.72848	-1.37272	-0.457039
Q5JWQ6;E9PEP6;O14786;Q5T7F1;E7EX60;O14786-2;Q5T7F0;E9PHT5	Q5JWQ6;E9PEP6;O14786;Q5T7F1;E7EX60;O14786-2;Q5T7F0	Neuropilin-1	NRP1	0	0.72872	-1.37227	-0.456564
A1L188	A1L188	Uncharacterized protein C17orf89	C17orf89	0.0081673	0.72875	-1.37221	-0.456504
Q6PK04	Q6PK04	Coiled-coil domain-containing protein 137	CCDC137	0	0.72903	-1.37169	-0.45595
A8MY34;O75880	A8MY34;O75880	Protein SCO1 homolog, mitochondrial	SCO1	0	0.72909	-1.37157	-0.455831
Q9UPQ9-1;A8MYY3;C9J5L7;Q9UPQ9;H0Y720;Q9UPQ9-2	Q9UPQ9-1;A8MYY3;C9J5L7;Q9UPQ9;H0Y720	Trinucleotide repeat-containing gene 6B protein	TNRC6B	0	0.72942	-1.37095	-0.455178
Q9C0H5;Q9C0H5-2	Q9C0H5;Q9C0H5-2	Rho GTPase-activating protein 39	ARHGAP39	0	0.72963	-1.37056	-0.454763
Q13586;H0YDB2;E9PNJ4;E9PQJ4	Q13586;H0YDB2;E9PNJ4;E9PQJ4	Stromal interaction molecule 1	STIM1	0	0.72971	-1.37041	-0.454605
B4DP13;Q9NWK9	B4DP13;Q9NWK9	Box C/D snoRNA protein 1	ZNHIT6	0	0.72972	-1.37039	-0.454585
Q96ME1-2;H0Y6I6;Q96ME1-4;F5H4Z4;Q96ME1;Q96ME1-3	Q96ME1-2;H0Y6I6;Q96ME1-4;F5H4Z4;Q96ME1;Q96ME1-3	F-box/LRR-repeat protein 18	FBXL18	0	0.72988	-1.37009	-0.454269
Q9Y547;A6NIR2	Q9Y547;A6NIR2	Heat shock protein beta-11	HSPB11	0	0.7299	-1.37005	-0.454229
P14625;E9PEX3;Q96GW1;H0YIV0;Q58FF3;F8VPC7	P14625;E9PEX3	Endoplasmin	HSP90B1	0	0.72997	-1.36992	-0.454091
A0FGR8-2;A0FGR8;F2Z3K9;A0FGR8-5;C9JGI7;A0FGR8-4;A6NFV7	A0FGR8-2;A0FGR8	Extended synaptotagmin-2	ESYT2	0	0.73003	-1.36981	-0.453972
E9PG73;Q13427;Q32LZ0;Q13427-2;C9JM79;C9JN15;C9JT64;C9J679	E9PG73;Q13427;Q32LZ0;Q13427-2;C9JM79;C9JN15	Peptidyl-prolyl cis-trans isomerase G;Peptidyl-prolyl cis-trans isomerase	PPIG	0	0.73041	-1.36909	-0.453222
Q99541;E9PG83;Q5SYF5;Q5SYF3;Q5SYF4	Q99541;E9PG83	Perilipin-2	PLIN2	0	0.73052	-1.36889	-0.453004
Q9NRY4-2;Q9NRY4;A2RRE5	Q9NRY4-2;Q9NRY4;A2RRE5	Rho GTPase-activating protein 35	ARHGAP35;GRLF1	0	0.7306	-1.36874	-0.452846
A8MXV4	A8MXV4	Nucleoside diphosphate-linked moiety X motif 19, mitochondrial	NUDT19	0	0.73066	-1.36863	-0.452728
Q5TCX8-2;H0YJD5;H0YGT1;G3V4P9;G3V347;Q5TCX8;P80192;P80192-4	Q5TCX8-2;H0YJD5;H0YGT1;G3V4P9;G3V347;Q5TCX8;P80192;P80192-4	Mitogen-activated protein kinase kinase kinase MLK4;Mitogen-activated protein kinase kinase kinase 9	MLK4;MAP3K9	0.00018369	0.73069	-1.36857	-0.452669
P60510	P60510	Serine/threonine-protein phosphatase 4 catalytic subunit	PPP4C	0	0.73079	-1.36838	-0.452471
C9JG97;Q13685;C9JEH3;C9JTS3	C9JG97;Q13685;C9JEH3;C9JTS3	Angio-associated migratory cell protein	AAMP	0	0.73094	-1.3681	-0.452175
Q92614-4;Q92614;Q92614-3;F8W6U1;Q92614-2;Q92614-5;F8W6Y3;E9PQN8;E9PN42;E9PPV5;H0YEV9	Q92614-4;Q92614;Q92614-3;F8W6U1;Q92614-2;Q92614-5;F8W6Y3	Unconventional myosin-XVIIIa	MYO18A	0	0.73096	-1.36806	-0.452136
Q6DKK2	Q6DKK2	Tetratricopeptide repeat protein 19, mitochondrial	TTC19	0	0.73124	-1.36754	-0.451583
P00558;B7Z7A9;B4E1H9;E7ERH5;B4DHM5	P00558;B7Z7A9;B4E1H9;E7ERH5;B4DHM5	Phosphoglycerate kinase 1;Phosphoglycerate kinase	PGK1	0	0.73175	-1.36659	-0.450577
O95757;E7ES43;E9PDE8;D6RJ96	O95757;E7ES43;E9PDE8;D6RJ96	Heat shock 70 kDa protein 4L	HSPA4L	0	0.73285	-1.36454	-0.44841
Q13151	Q13151	Heterogeneous nuclear ribonucleoprotein A0	HNRNPA0	0	0.73291	-1.36442	-0.448292
Q9GZR2;Q9GZR2-2	Q9GZR2	RNA exonuclease 4	REXO4	0	0.73329	-1.36372	-0.447544
Q9BVA0	Q9BVA0	Katanin p80 WD40 repeat-containing subunit B1	KATNB1	0	0.7333	-1.3637	-0.447525
Q5TEU4-2;Q5TEU4;B3KR61	Q5TEU4-2;Q5TEU4;B3KR61	NADH dehydrogenase [ubiquinone] 1 alpha subcomplex assembly factor 5	NDUFAF5	0	0.73346	-1.3634	-0.44721
F5GZF0;F5GYA4;O14519	F5GZF0;F5GYA4;O14519	Cyclin-dependent kinase 2-associated protein 1	CDK2AP1	0	0.73363	-1.36308	-0.446875
Q7Z5L9-2;Q7Z5L9;Q7Z5L9-3	Q7Z5L9-2;Q7Z5L9	Interferon regulatory factor 2-binding protein 2	IRF2BP2	0	0.7337	-1.36295	-0.446738
Q9H9V9-2;Q9H9V9	Q9H9V9-2;Q9H9V9	JmjC domain-containing protein 4	JMJD4	0.005328	0.73376	-1.36284	-0.44662
Q01813;H0Y3P8;Q5VSR7;B1APP8;H0Y757;B1APP6;Q5VSR5;Q5VSR6;H0Y3Y3	Q01813;H0Y3P8;Q5VSR7	6-phosphofructokinase type C	PFKP	0	0.73381	-1.36275	-0.446522
B4DXS0;Q5VSY0-2;Q5VSY0	B4DXS0;Q5VSY0-2;Q5VSY0	G kinase-anchoring protein 1	GKAP1	0.00017928	0.73385	-1.36268	-0.446443
P54886-2;P54886	P54886-2;P54886	Delta-1-pyrroline-5-carboxylate synthase;Glutamate 5-kinase;Gamma-glutamyl phosphate reductase	ALDH18A1	0	0.73404	-1.36232	-0.446069
P12429;D6RFG5;D6RCA8;D6RAZ8	P12429	Annexin A3	ANXA3	0	0.73435	-1.36175	-0.44546
Q96RK0	Q96RK0	Protein capicua homolog	CIC	0	0.73444	-1.36158	-0.445283
P49069;D6RIW3	P49069	Calcium signal-modulating cyclophilin ligand	CAMLG	0	0.73457	-1.36134	-0.445028
Q8WX93-4;Q8WX93-3;Q8WX93;B3KTG2;Q8WX93-2;B7ZMM5;Q8WX93-5;Q8WX93-7;H0YA05;F8WA26;Q86TC9-2;F5H7I9;Q86TC9;F5GWA6	Q8WX93-4;Q8WX93-3;Q8WX93;B3KTG2;Q8WX93-2;B7ZMM5;Q8WX93-5;Q8WX93-7;H0YA05	Palladin	PALLD	0	0.7347	-1.3611	-0.444773
Q8N3X1;Q8N3X1-2	Q8N3X1;Q8N3X1-2	Formin-binding protein 4	FNBP4	0	0.73471	-1.36108	-0.444753
Q9BV36-2;G5E9G5;Q9BV36-3;Q9BV36;B4DKW7;C9JKV5;C9JI01	Q9BV36-2;G5E9G5;Q9BV36-3;Q9BV36;B4DKW7	Melanophilin	MLPH	0	0.73491	-1.36071	-0.444361
O75575	O75575	DNA-directed RNA polymerase III subunit RPC9	CRCP	0	0.73496	-1.36062	-0.444262
Q9NVE7;E9PHT6;H0YA26	Q9NVE7;E9PHT6;H0YA26	Pantothenate kinase 4	PANK4	0	0.73496	-1.36062	-0.444262
B4DS44;Q8N1B4	B4DS44;Q8N1B4	Vacuolar protein sorting-associated protein 52 homolog	VPS52	0	0.73507	-1.36041	-0.444046
Q86X10-3;A2A2E9;Q86X10;Q86X10-4;Q86X10-2;A2A2F0;B4E2E8	Q86X10-3;A2A2E9;Q86X10;Q86X10-4;Q86X10-2;A2A2F0;B4E2E8	Ral GTPase-activating protein subunit beta	RALGAPB	0	0.73519	-1.36019	-0.443811
O15305;F5H0W0;B7Z419	O15305;F5H0W0;B7Z419	Phosphomannomutase 2	PMM2	0	0.73577	-1.35912	-0.442673
O15400-2;O15400;B4DH37	O15400-2;O15400;B4DH37	Syntaxin-7	STX7	0	0.7358	-1.35906	-0.442614
Q5TA50	Q5TA50	Glycolipid transfer protein domain-containing protein 1	GLTPD1	0	0.73581	-1.35905	-0.442595
Q96AT9-2;E7EW52;Q96AT9;C9J6A7;C9JPQ7;Q53TV9;B4E016;C9J9T0;C9IZU8;F8WBT4;C9IYE8;E7ESZ6;C9J8S0	Q96AT9-2;E7EW52;Q96AT9;C9J6A7;C9JPQ7;Q53TV9;B4E016	Ribulose-phosphate 3-epimerase	RPE	0	0.73582	-1.35903	-0.442575
C9J167;P54278;P54278-2;P54278-4;P54278-3	C9J167;P54278;P54278-2	Mismatch repair endonuclease PMS2	PMS2	0	0.73589	-1.3589	-0.442438
Q9Y4I1-2;F8WE88;Q9Y4I1;G3V394;Q9Y4I1-3;F8W6H6;E7ERV5;F5H363;Q9UES5	Q9Y4I1-2;F8WE88;Q9Y4I1;G3V394;Q9Y4I1-3;F8W6H6;E7ERV5;F5H363	Unconventional myosin-Va	MYO5A	0	0.73589	-1.3589	-0.442438
E9PJD7;Q6ZMK1-2;Q6ZMK1;E9PQ42;Q6ZMK1-4	E9PJD7;Q6ZMK1-2;Q6ZMK1;E9PQ42	Cysteine and histidine-rich protein 1	CYHR1	0	0.73597	-1.35875	-0.442281
O43399;Q5U0E0;Q5JWU6	O43399;Q5U0E0;Q5JWU6	Tumor protein D54	TPD52L2	0	0.7361	-1.35851	-0.442026
P14854	P14854	Cytochrome c oxidase subunit 6B1	COX6B1	0	0.73644	-1.35788	-0.44136
P51570;A6NJD0	P51570;A6NJD0	Galactokinase	GALK1	0	0.73644	-1.35788	-0.44136
Q6ZS30-1;C9JGK5;Q6ZS30	Q6ZS30-1;C9JGK5;Q6ZS30	Neurobeachin-like protein 1	NBEAL1	0	0.73683	-1.35717	-0.440596
G3V2V8;B4DQV7;P61916;H0YIZ1;G3V3E8;E7EMS2;G3V3D1	G3V2V8;B4DQV7;P61916;H0YIZ1;G3V3E8;E7EMS2;G3V3D1	Epididymal secretory protein E1	NPC2	0	0.73695	-1.35694	-0.440361
P13667;C9JMN9	P13667	Protein disulfide-isomerase A4	PDIA4	0	0.73699	-1.35687	-0.440283
Q9NUJ1;C9IZX5	Q9NUJ1;C9IZX5	Mycophenolic acid acyl-glucuronide esterase, mitochondrial	ABHD10	0	0.73718	-1.35652	-0.439911
Q9UHQ1-3;Q9UHQ1;Q9UHQ1-2;E9PH27	Q9UHQ1-3;Q9UHQ1;Q9UHQ1-2;E9PH27	Nuclear prelamin A recognition factor	NARF	0	0.73784	-1.35531	-0.43862
P36871;F5H857;P36871-2;B4DPV0	P36871;F5H857;P36871-2;B4DPV0	Phosphoglucomutase-1	PGM1	0	0.73796	-1.35509	-0.438385
Q92539	Q92539	Phosphatidate phosphatase LPIN2	LPIN2	0	0.73814	-1.35476	-0.438034
Q02978;F5GY65	Q02978;F5GY65	Mitochondrial 2-oxoglutarate/malate carrier protein	SLC25A11	0	0.7383	-1.35446	-0.437721
F5H6D0;Q13724;C9J8D4;C9JDQ1;B8ZZE2	F5H6D0;Q13724;C9J8D4	Mannosyl-oligosaccharide glucosidase	MOGS	0	0.73844	-1.35421	-0.437447
Q96BR5	Q96BR5	Sel1 repeat-containing protein 1	SELRC1	0	0.73854	-1.35402	-0.437252
P61421;F5GYQ1;F8WEN9;Q8N8Y2	P61421;F5GYQ1;F8WEN9	V-type proton ATPase subunit d 1	ATP6V0D1	0	0.73939	-1.35247	-0.435593
P53602;E7ES45	P53602	Diphosphomevalonate decarboxylase	MVD	0	0.73956	-1.35216	-0.435261
Q9UJ70;C9JEV6;C9JB48;E9PPU6;H0YEB7;H0YC94;H0YF44	Q9UJ70;C9JEV6	N-acetyl-D-glucosamine kinase	NAGK	0	0.73969	-1.35192	-0.435007
F5GWT4;Q9H4A3-2;Q9H4A3;Q9H4A3-5;Q9H4A3-6;F5H2M7;Q9H4A3-4;F6UYG0;Q9Y3S1-3;C9JGD6;A6PVV2;Q9BYP7-3;Q9BYP7-4;Q9BYP7-2;Q9BYP7;F5H2G9;B1AQN8;H0YH68;Q96J92-3;Q96J92	F5GWT4;Q9H4A3-2;Q9H4A3;Q9H4A3-5;Q9H4A3-6;F5H2M7;Q9H4A3-4	Serine/threonine-protein kinase WNK1	WNK1	0	0.73986	-1.35161	-0.434676
Q86UK7-2;Q86UK7-3;Q86UK7;Q86UK7-4	Q86UK7-2;Q86UK7-3;Q86UK7	Zinc finger protein 598	ZNF598	0	0.73995	-1.35144	-0.4345
Q92979	Q92979	Ribosomal RNA small subunit methyltransferase NEP1	EMG1	0	0.74034	-1.35073	-0.43374
Q96JN8-2;Q96JN8	Q96JN8-2;Q96JN8	Neuralized-like protein 4	NEURL4	0.014569	0.74051	-1.35042	-0.433409
A8MZ48;Q86W34;A6NLD9	A8MZ48;Q86W34	Archaemetzincin-2	AMZ2	0	0.74067	-1.35013	-0.433097
B4DPP0;A6NNI4;P21926;G8JLH6;F5GXT1;E7ERM7	B4DPP0;A6NNI4;P21926;G8JLH6	CD9 antigen	CD9	0	0.74122	-1.34913	-0.432026
P21709	P21709	Ephrin type-A receptor 1	EPHA1	0	0.74126	-1.34905	-0.431948
P35270	P35270	Sepiapterin reductase	SPR	0	0.74153	-1.34856	-0.431423
O75394;D3YTI5	O75394;D3YTI5	39S ribosomal protein L33, mitochondrial	MRPL33	0.014882	0.74166	-1.34833	-0.43117
Q7Z3C6;Q7Z3C6-2;Q7Z3C6-3;C9JS65;C9JFV2;F2Z3I6;C9JX27;C9JD65;C9IYZ9;C9JKV7;C9JDK4;C9JXG2	Q7Z3C6;Q7Z3C6-2	Autophagy-related protein 9A	ATG9A	0	0.74179	-1.34809	-0.430917
F5GWU7;Q99717;D6RD62;D6RBB4;H0YAK7	F5GWU7;Q99717	Mothers against decapentaplegic homolog 5	SMAD5	0	0.74186	-1.34796	-0.430781
F6RY50;Q96FS4	F6RY50;Q96FS4	Signal-induced proliferation-associated protein 1	SIPA1	0.0056488	0.74201	-1.34769	-0.430489
Q15155;F5GX42	Q15155;F5GX42	Nodal modulator 1	NOMO1	0	0.74228	-1.3472	-0.429965
E7ESQ3;F8VX49;B0V2J7	E7ESQ3;F8VX49;B0V2J7		TAP2	0	0.7425	-1.3468	-0.429537
Q9H773	Q9H773	dCTP pyrophosphatase 1	DCTPP1	0	0.74262	-1.34658	-0.429304
Q96NU1-1;Q96NU1;Q96NU1-2	Q96NU1-1;Q96NU1;Q96NU1-2	Sterile alpha motif domain-containing protein 11	SAMD11	0	0.74301	-1.34588	-0.428546
Q32MZ4-3;Q32MZ4-2;Q32MZ4;E7EVD7;E9PGZ2;C9JTC6	Q32MZ4-3;Q32MZ4-2;Q32MZ4	Leucine-rich repeat flightless-interacting protein 1	LRRFIP1	0	0.74306	-1.34579	-0.428449
Q9H5X1	Q9H5X1	MIP18 family protein FAM96A	FAM96A	0.00017854	0.74314	-1.34564	-0.428294
A8MY20;O14672;B4DU28;H0YNC5	A8MY20;O14672;B4DU28	Disintegrin and metalloproteinase domain-containing protein 10	ADAM10	0	0.74319	-1.34555	-0.428197
P17275	P17275	Transcription factor jun-B	JUNB	0	0.74328	-1.34539	-0.428022
P00403	P00403	Cytochrome c oxidase subunit 2	MT-CO2	0	0.7437	-1.34463	-0.427207
Q5JW30;O95793-2;Q5JW29;O95793;Q5JW28	Q5JW30;O95793-2;Q5JW29;O95793	Double-stranded RNA-binding protein Staufen homolog 1	STAU1	0	0.74375	-1.34454	-0.42711
P62258;P62258-2	P62258;P62258-2	14-3-3 protein epsilon	YWHAE	0	0.74376	-1.34452	-0.427091
P51151;Q9NP90	P51151	Ras-related protein Rab-9A	RAB9A	0	0.74402	-1.34405	-0.426587
P05166;E9PDR0;C9JQS9;E7EUY3;P05166-2;E7EX59;E9PEC3;F5H4H8;E7ETT4;E7ETT1;F8WBI9;E7ENC1;C9JAW3;C9JVW9;C9JVY9	P05166;E9PDR0;C9JQS9;E7EUY3;P05166-2;E7EX59;E9PEC3;F5H4H8;E7ETT4;E7ETT1;F8WBI9	Propionyl-CoA carboxylase beta chain, mitochondrial	PCCB	0	0.74405	-1.344	-0.426529
P16615;P16615-5;P16615-2;P16615-3;P16615-4;Q8N3X5;O14983-2;O14983;B3KY17;F8VSH0	P16615;P16615-5;P16615-2;P16615-3;P16615-4	Sarcoplasmic/endoplasmic reticulum calcium ATPase 2	ATP2A2	0	0.74412	-1.34387	-0.426393
P52306;G5E9P9;E9PH06;P52306-2;Q499L7;H0Y8M2;D6RHH8;H0Y9J0;D6RF90;D6RHZ7;D6REZ0;D6RBC6;D6RE95;D6RB97	P52306;G5E9P9;E9PH06;P52306-2;Q499L7	Rap1 GTPase-GDP dissociation stimulator 1	RAP1GDS1	0	0.74429	-1.34356	-0.426063
Q08345-2;B7Z2K0;Q08345;Q08345-5;H0YAH6;H0Y9F4	Q08345-2;B7Z2K0;Q08345;Q08345-5;H0YAH6;H0Y9F4	Epithelial discoidin domain-containing receptor 1	DDR1	0.00018255	0.74487	-1.34252	-0.424939
B7Z7G5;O95900	B7Z7G5;O95900	Probable tRNA pseudouridine synthase 2	TRUB2	0.00018332	0.74519	-1.34194	-0.42432
Q96EX1	Q96EX1	Small integral membrane protein 12	SMIM12	0.011984	0.7454	-1.34156	-0.423913
Q9NR33	Q9NR33	DNA polymerase epsilon subunit 4	POLE4	0	0.74542	-1.34153	-0.423875
Q9HCN8	Q9HCN8	Stromal cell-derived factor 2-like protein 1	SDF2L1	0	0.7455	-1.34138	-0.42372
P11177-2;P11177;B4DDD7;C9J634;F8WF02	P11177-2;P11177;B4DDD7;C9J634	Pyruvate dehydrogenase E1 component subunit beta, mitochondrial	PDHB	0	0.74553	-1.34133	-0.423662
P30533	P30533	Alpha-2-macroglobulin receptor-associated protein	LRPAP1	0	0.74553	-1.34133	-0.423662
P10809;E7ESH4;E7EXB4;B7Z712;C9JL25;C9JL19;C9JCQ4;C9J0S9	P10809	60 kDa heat shock protein, mitochondrial	HSPD1	0	0.74561	-1.34118	-0.423507
Q8TB61-3;Q8TB61-2;Q8TB61;B4DDM2;F5H7Y9	Q8TB61-3;Q8TB61-2;Q8TB61;B4DDM2;F5H7Y9	Adenosine 3-phospho 5-phosphosulfate transporter 1	SLC35B2	0	0.74583	-1.34079	-0.423081
Q92624	Q92624	Amyloid protein-binding protein 2	APPBP2	0	0.74591	-1.34064	-0.422927
B3KR15;Q9UKI8;Q9UKI8-2;F8W7X8;F8WAU8;B3KRP1	B3KR15;Q9UKI8;Q9UKI8-2	Serine/threonine-protein kinase tousled-like 1	TLK1	0	0.74617	-1.34018	-0.422424
P54819-5;P54819-2;F8W1A4;P54819;F8VY04;P54819-6;P54819-3;E7EWH4;F8VZG5;P54819-4;G3V213;F8VPP1	P54819-5;P54819-2;F8W1A4;P54819;F8VY04;P54819-6;P54819-3;E7EWH4;F8VZG5;P54819-4;G3V213	Adenylate kinase 2, mitochondrial;Adenylate kinase 2, mitochondrial, N-terminally processed	AK2	0	0.74634	-1.33987	-0.422095
B4DXZ6;P51114;P51114-2;E9PFF5;C9JAJ4	B4DXZ6;P51114;P51114-2;E9PFF5	Fragile X mental retardation syndrome-related protein 1	FXR1	0	0.7464	-1.33976	-0.421979
P61981;B4DE78;B4DHC4	P61981;B4DE78;B4DHC4	14-3-3 protein gamma;14-3-3 protein gamma, N-terminally processed	YWHAG	0	0.74657	-1.33946	-0.421651
P07355;P07355-2;H0YN42;A6NMY6;H0YMD0;H0YMU9;H0YM50;B3KRQ1;H0YKS4;H0YMM1;H0YKZ7;H0YLV6;H0YMT9;H0YKX9;H0YNP5;H0YKL9;H0YMW4;H0YKV8;H0YMD9;H0YNB8;H0YKN4;REV__C9JND6;REV__C9J363;REV__C9J6F3;REV__C9J5C3;REV__Q9BUL8	P07355;P07355-2;H0YN42;A6NMY6;H0YMD0;H0YMU9;H0YM50;B3KRQ1	Annexin A2;Annexin;Putative annexin A2-like protein	ANXA2;ANXA2P2	0	0.74705	-1.3386	-0.420723
Q96K17;E9PL10;B3KNJ1	Q96K17;E9PL10;B3KNJ1	Transcription factor BTF3 homolog 4	BTF3L4	0	0.7472	-1.33833	-0.420434
Q9Y639-3;Q9Y639-1;Q9Y639-4;Q9Y639-5;F5GZD0;Q9Y639;F5GYM7	Q9Y639-3;Q9Y639-1;Q9Y639-4;Q9Y639-5;F5GZD0;Q9Y639	Neuroplastin	NPTN	0	0.74721	-1.33831	-0.420414
Q9H269;Q9H269-2;Q5JUA8;Q5JUB0;Q5JUA9	Q9H269;Q9H269-2;Q5JUA8	Vacuolar protein sorting-associated protein 16 homolog	VPS16	0	0.74733	-1.3381	-0.420183
Q9H2U2;E2QRM6;Q9H2U2-2;Q9H2U2-3;H0Y9D8;F8WDN9;D6R967;B4DFH3;D6RGV9;Q9H2U2-4;D6RGI1;D6RAD3;H0YAK2	Q9H2U2;E2QRM6;Q9H2U2-2;Q9H2U2-3;H0Y9D8;F8WDN9;D6R967	Inorganic pyrophosphatase 2, mitochondrial	PPA2	0	0.74763	-1.33756	-0.419604
P55145	P55145	Mesencephalic astrocyte-derived neurotrophic factor	MANF	0	0.74776	-1.33733	-0.419353
Q9BUF5;B4DP54;B3KS31	Q9BUF5;B4DP54;B3KS31	Tubulin beta-6 chain	TUBB6	0	0.74778	-1.33729	-0.419314
P13196	P13196	5-aminolevulinate synthase, nonspecific, mitochondrial	ALAS1	0	0.74781	-1.33724	-0.419256
Q07812-5;Q07812-8;Q07812;Q07812-2;Q07812-7;Q07812-6;Q07812-4	Q07812-5;Q07812-8;Q07812;Q07812-2;Q07812-7	Apoptosis regulator BAX	BAX	0	0.74804	-1.33683	-0.418813
P53609-2;P53609	P53609-2;P53609	Geranylgeranyl transferase type-1 subunit beta	PGGT1B	0.032936	0.74835	-1.33627	-0.418215
P01111;P01112;P01112-2;G3V4K2;G3V5T7	P01111;P01112	GTPase NRas;GTPase HRas;GTPase HRas, N-terminally processed	NRAS;HRAS	0	0.74855	-1.33592	-0.417829
Q9BRR6-2;Q9BRR6;E7EQY8;Q9BRR6-4;Q9BRR6-3;Q9BRR6-6	Q9BRR6-2;Q9BRR6;E7EQY8;Q9BRR6-4;Q9BRR6-3	ADP-dependent glucokinase	ADPGK	0	0.74867	-1.3357	-0.417598
F5H877;O43278;O43278-2	F5H877;O43278;O43278-2	Kunitz-type protease inhibitor 1	SPINT1	0	0.74872	-1.33561	-0.417502
P31749;B7Z5R1;G3V3K5;Q9Y243-2;Q9Y243;C9K000;B3KP61;G3V4I6;G3V3X1;G3V2I6;C9J258;F8VS91	P31749;B7Z5R1	RAC-alpha serine/threonine-protein kinase	AKT1	0	0.74883	-1.33542	-0.41729
O15294;O15294-2;O15294-4;C9JZL3	O15294;O15294-2;O15294-4	UDP-N-acetylglucosamine--peptide N-acetylglucosaminyltransferase 110 kDa subunit	OGT	0.00018355	0.74943	-1.33435	-0.416134
F5GWE4;P54198-2;F5H4M2;P54198;F5GYH8	F5GWE4;P54198-2;F5H4M2;P54198	Protein HIRA	C22orf39;HIRA	0	0.74945	-1.33431	-0.416096
Q12873-2;Q12873;E9PG89;F5GZM9	Q12873-2;Q12873;E9PG89	Chromodomain-helicase-DNA-binding protein 3	CHD3	0	0.74965	-1.33396	-0.415711
Q9UGI8;H0Y2M4;F8W7T0;B7Z6L5;F8WDI4	Q9UGI8;H0Y2M4	Testin	TES	0	0.74969	-1.33388	-0.415634
Q8NBI6-3;Q8NBI6-2;Q8NBI6;B4DVL3	Q8NBI6-3;Q8NBI6-2;Q8NBI6;B4DVL3	Xyloside xylosyltransferase 1	XXYLT1	0.018315	0.74979	-1.33371	-0.415442
Q6DKJ4	Q6DKJ4	Nucleoredoxin	NXN	0.00017787	0.74999	-1.33335	-0.415057
Q13158	Q13158	Protein FADD	FADD	0	0.75024	-1.33291	-0.414576
Q9NWA0	Q9NWA0	Mediator of RNA polymerase II transcription subunit 9	MED9	0	0.75031	-1.33278	-0.414441
O15144;E7EWG5;G5E9J0;G5E9S7	O15144;E7EWG5	Actin-related protein 2/3 complex subunit 2	ARPC2	0	0.75033	-1.33275	-0.414403
Q06190	Q06190	Serine/threonine-protein phosphatase 2A regulatory subunit B subunit alpha	PPP2R3A	0.026258	0.75056	-1.33234	-0.413961
Q16836;E9PF18;Q16836-2	Q16836;E9PF18;Q16836-2	Hydroxyacyl-coenzyme A dehydrogenase, mitochondrial	HADH	0	0.75058	-1.3323	-0.413922
Q7Z406-6;Q7Z406-2;Q7Z406;F2Z2U8;G8JLL9;Q7Z406-4;F2Z2U9;Q7Z406-5;F2Z2S7	Q7Z406-6;Q7Z406-2;Q7Z406;F2Z2U8;G8JLL9;Q7Z406-4;F2Z2U9;Q7Z406-5;F2Z2S7	Myosin-14	MYH14	0	0.7512	-1.3312	-0.412731
P22314;E7ERL1;B4DDE4;Q5JRR6;Q5JRR9;Q5JRS0;Q5JRS2;Q5JRS1;Q5JRS3	P22314;E7ERL1;B4DDE4	Ubiquitin-like modifier-activating enzyme 1	UBA1	0	0.75147	-1.33073	-0.412213
P52907	P52907	F-actin-capping protein subunit alpha-1	CAPZA1	0	0.75171	-1.3303	-0.411752
Q9BYX2-3;Q9BYX2-2;Q9BYX2	Q9BYX2-3;Q9BYX2-2;Q9BYX2	TBC1 domain family member 2A	TBC1D2	0	0.75183	-1.33009	-0.411522
Q9BV79;Q9BV79-2;Q5SYU3;E9PGD9	Q9BV79;Q9BV79-2	Trans-2-enoyl-CoA reductase, mitochondrial	MECR	0	0.75192	-1.32993	-0.411349
Q16878	Q16878	Cysteine dioxygenase type 1	CDO1	0.008802	0.75206	-1.32968	-0.41108
Q9NP97;B4DFR2;B1AKR6;Q9NP97-2;Q7Z4M1;Q8TF09	Q9NP97;B4DFR2;B1AKR6	Dynein light chain roadblock-type 1	DYNLRB1	0	0.75219	-1.32945	-0.410831
Q96QU8	Q96QU8	Exportin-6	XPO6	0	0.75229	-1.32927	-0.410639
Q9H2P9-3;Q9H2P9-2;E7EPS3;E7EN60;A8JZY6;Q9H2P9-4;Q9H2P9;Q9H2P9-5;E7EQB6	Q9H2P9-3;Q9H2P9-2;E7EPS3;E7EN60;A8JZY6;Q9H2P9-4;Q9H2P9;Q9H2P9-5;E7EQB6	Diphthine synthase	DPH5	0	0.75243	-1.32903	-0.410371
Q9ULD2-2;Q9ULD2;H0YC63;Q9ULD2-5;Q9ULD2-4;B4DH03;Q9ULD2-3;Q9ULD2-6	Q9ULD2-2;Q9ULD2;H0YC63;Q9ULD2-5	Microtubule-associated tumor suppressor 1	MTUS1	0.0022188	0.7526	-1.32873	-0.410045
P07108;P07108-3;P07108-2;B8ZWD7;B8ZWD6	P07108;P07108-3;P07108-2;B8ZWD7;B8ZWD6	Acyl-CoA-binding protein	DBI	0	0.75281	-1.32836	-0.409642
Q00G26	Q00G26	Perilipin-5	PLIN5	0.01924	0.75301	-1.328	-0.409259
P55809;E9PDW2;B7Z528;H0YGE8;Q9BYC2	P55809;E9PDW2	Succinyl-CoA:3-ketoacid coenzyme A transferase 1, mitochondrial	OXCT1	0	0.75334	-1.32742	-0.408627
Q96B70	Q96B70	Leukocyte receptor cluster member 9	LENG9	0	0.7536	-1.32696	-0.408129
O60333-3;O60333-2;O60333;O60333-4;F8W839	O60333-3;O60333-2;O60333;O60333-4;F8W839	Kinesin-like protein KIF1B	KIF1B	0	0.75387	-1.32649	-0.407612
F5H7W9;Q9H4A6;D6REM1	F5H7W9;Q9H4A6	Golgi phosphoprotein 3	GOLPH3	0	0.75399	-1.32628	-0.407383
Q99674;B5MCP5;B5MCC9	Q99674;B5MCP5;B5MCC9	Cell growth regulator with EF hand domain protein 1	CGREF1	0	0.75399	-1.32628	-0.407383
Q96AC6	Q96AC6	Kinesin-like protein KIFC2	KIFC2	0.0075397	0.75408	-1.32612	-0.407211
B5MDA3;Q8N1W1-4;Q8N1W1-3;Q8N1W1;E9PC75;D6RGZ3	B5MDA3;Q8N1W1-4;Q8N1W1-3;Q8N1W1;E9PC75;D6RGZ3	Rho guanine nucleotide exchange factor 28	ARHGEF28	0	0.75411	-1.32607	-0.407153
Q8N183;D6RA56	Q8N183	Mimitin, mitochondrial	NDUFAF2	0	0.75411	-1.32607	-0.407153
B1AH49;E7ENL2;P25325;E7ERL2	B1AH49;E7ENL2;P25325;E7ERL2	3-mercaptopyruvate sulfurtransferase	MPST	0	0.7544	-1.32556	-0.406598
Q9NQR4;F8WF70	Q9NQR4	Omega-amidase NIT2	NIT2	0	0.75457	-1.32526	-0.406273
Q9UID3;Q9UID3-2;E9PRV0;E9PJ36;E9PKX7;H0YCB7;E9PMB6;E9PQD5;E9PQN6;H0YEE1	Q9UID3;Q9UID3-2;E9PRV0;E9PJ36;E9PKX7	Vacuolar protein sorting-associated protein 51 homolog	VPS51	0	0.75474	-1.32496	-0.405948
Q9Y3B1;Q5JX17	Q9Y3B1;Q5JX17	Protein slowmo homolog 2	SLMO2	0.029261	0.75488	-1.32471	-0.405681
Q96CP6-2;Q96CP6-3;Q96CP6;F5GZ02	Q96CP6-2;Q96CP6-3;Q96CP6;F5GZ02	GRAM domain-containing protein 1A	GRAMD1A	0.014586	0.75502	-1.32447	-0.405413
Q9NP61;F5GYF6;C9JZR4;E9PB03;H0Y6A0;B0QYV9;B0QYV8	Q9NP61;F5GYF6;C9JZR4;E9PB03;H0Y6A0	ADP-ribosylation factor GTPase-activating protein 3	ARFGAP3	0	0.75534	-1.32391	-0.404802
Q9UHY1;F8W6G1;C9JHZ6	Q9UHY1;F8W6G1	Nuclear receptor-binding protein	NRBP1	0	0.75537	-1.32385	-0.404745
Q96Q11-2;Q96Q11;C9JRS7;Q96Q11-3;F8W8C3	Q96Q11-2;Q96Q11	CCA tRNA nucleotidyltransferase 1, mitochondrial	TRNT1	0	0.75539	-1.32382	-0.404706
P20340-2;P20340;F5H668;H0YGL6;Q1W5D8;F5GZB1;F5H3K7;F5GXN4;F5GX61;F5H440;C9JB90;C9JU14	P20340-2;P20340;F5H668;H0YGL6	Ras-related protein Rab-6A	RAB6A	0	0.75634	-1.32216	-0.402893
Q9Y3A4;Q9NSQ0	Q9Y3A4	Ribosomal RNA-processing protein 7 homolog A	RRP7A	0	0.75682	-1.32132	-0.401978
O00221	O00221	NF-kappa-B inhibitor epsilon	NFKBIE	0.00035417	0.75696	-1.32107	-0.401711
Q15526-2;Q15526	Q15526-2;Q15526	Surfeit locus protein 1	SURF1	0	0.75698	-1.32104	-0.401673
E5RJA0;B4DP64;O75608-2;O75608;E5RGR0;E5RJ48;E5RI35;E5RH74	E5RJA0;B4DP64;O75608-2;O75608;E5RGR0	Acyl-protein thioesterase 1	LYPLA1	0	0.75724	-1.32059	-0.401177
P38117;P38117-2	P38117;P38117-2	Electron transfer flavoprotein subunit beta	ETFB	0	0.75736	-1.32038	-0.400949
Q96D46;C9JA08;F5GYG3;B4DKU1;C9J0B9;C9IZW9;C9K0C2;C9IY70	Q96D46;C9JA08;F5GYG3;B4DKU1	60S ribosomal export protein NMD3	NMD3	0	0.75742	-1.32027	-0.400835
B4DLN1;P52815;B4E1E9;F8W9G5	B4DLN1;P52815;B4E1E9	39S ribosomal protein L12, mitochondrial	SLC25A10;MRPL12	0	0.75746	-1.3202	-0.400758
H0YM62;D6RG14;D6RJA7;D6RB91;D6RG21;D6RCM6;Q05BX2;D6R942;D6RC63;D6RJG6;D7F7N5;D6R9J8;Q06413-3;C9JMZ0;Q06413-2;Q14814-6;Q06413;D6RAH2;Q14814-3;F8W7V7;Q02078-4;Q02078-6;Q02078-3;Q02078-5;Q02078-2;F8W966;Q02078;Q5T9U4;Q14814-5;Q14814-4;Q14814-2;Q14814	H0YM62;D6RG14;D6RJA7;D6RB91;D6RG21;D6RCM6;Q05BX2;D6R942;D6RC63;D6RJG6;D7F7N5;D6R9J8;Q06413-3;C9JMZ0;Q06413-2;Q14814-6;Q06413;D6RAH2;Q14814-3;F8W7V7;Q02078-4;Q02078-6;Q02078-3;Q02078-5;Q02078-2;F8W966;Q02078;Q5T9U4;Q14814-5;Q14814-4;Q14814-2;Q14814	Myocyte-specific enhancer factor 2C;Myocyte-specific enhancer factor 2D;Myocyte-specific enhancer factor 2A	MEF2A;MEF2C;MEF2D	0.0062831	0.75751	-1.32011	-0.400663
Q9UHX1;Q9UHX1-3;Q9UHX1-5;H0YEM1;E9PL19;H0YCP8	Q9UHX1;Q9UHX1-3;Q9UHX1-5;H0YEM1	Poly(U)-binding-splicing factor PUF60	PUF60	0	0.75798	-1.3193	-0.399768
Q8WUH2;F5H455	Q8WUH2;F5H455	Transforming growth factor-beta receptor-associated protein 1	TGFBRAP1	0.00017816	0.75816	-1.31898	-0.399426
O95833;Q5SQ17	O95833;Q5SQ17	Chloride intracellular channel protein 3	CLIC3	0	0.75826	-1.31881	-0.399235
F5GX06;G5E9C8;Q07889;F8W9I5	F5GX06;G5E9C8;Q07889;F8W9I5	Son of sevenless homolog 1	SOS1	0.00017737	0.75848	-1.31843	-0.398817
Q9Y4J8-8;Q9Y4J8-6;B4DIU8;B4DIR0;Q9Y4J8-5;Q9Y4J8-4;Q9Y4J8-3;Q9Y4J8-2;F5H5C1;E9PEH8;Q9Y4J8;F8WE01;B7Z202;F5GZG4;O60941-3;Q96AW0;O60941-2;E9PEY4;O60941-4;E7EVB6;G5E9F6;O60941	Q9Y4J8-8;Q9Y4J8-6;B4DIU8;B4DIR0;Q9Y4J8-5;Q9Y4J8-4;Q9Y4J8-3;Q9Y4J8-2;F5H5C1;E9PEH8;Q9Y4J8;F8WE01	Dystrobrevin alpha	DTNA	0	0.75871	-1.31803	-0.39838
C9JZY6;A4D1L6;P62256;C9JZG9	C9JZY6;A4D1L6;P62256;C9JZG9	Ubiquitin-conjugating enzyme E2 H	UBE2H	0	0.7591	-1.31735	-0.397638
Q9NQH7-2;Q9NQH7-4;Q9NQH7	Q9NQH7-2;Q9NQH7-4;Q9NQH7	Probable Xaa-Pro aminopeptidase 3	XPNPEP3	0	0.75923	-1.31712	-0.397391
O00512	O00512	B-cell CLL/lymphoma 9 protein	BCL9	0	0.75925	-1.31709	-0.397353
C9JUY3	C9JUY3		DNAH7	0.028683	0.7593	-1.317	-0.397258
O15091;O15091-4;O15091-2;O15091-3;G3V2W2	O15091;O15091-4;O15091-2	Mitochondrial ribonuclease P protein 3	KIAA0391	0	0.75939	-1.31685	-0.397087
E7EUI8;E7EM57	E7EUI8;E7EM57	Glucose-6-phosphate 1-dehydrogenase	G6PD	0	0.75948	-1.31669	-0.396916
O15047;C9J2Z9;E7ERP0	O15047;C9J2Z9	Histone-lysine N-methyltransferase SETD1A	SETD1A	0	0.76005	-1.3157	-0.395834
B7Z475;Q9BZK7;C9JLJ1;C9JCK0;C9JBN1;C9IYU9	B7Z475;Q9BZK7	F-box-like/WD repeat-containing protein TBL1XR1	TBL1XR1	0	0.76011	-1.3156	-0.39572
G3V4N6;G3V5T1;Q86TZ5;Q9NRG7-3;F6RWC2;Q9NRG7-2;Q9NRG7	G3V4N6;G3V5T1;Q86TZ5;Q9NRG7-3;F6RWC2;Q9NRG7-2;Q9NRG7	Epimerase family protein SDR39U1	SDR39U1	0	0.76029	-1.31529	-0.395378
E5RIW3;O75347;E5RJD8;B4DT30;E5RIX8;E5RHG6	E5RIW3;O75347;E5RJD8;B4DT30;E5RIX8	Tubulin-specific chaperone A	TBCA	0	0.76034	-1.3152	-0.395283
P22392-2;Q32Q12;P22392;E7ERL0;O60361;E5RHP0;C9K028	P22392-2;Q32Q12;P22392;E7ERL0;O60361	Nucleoside diphosphate kinase B;Nucleoside diphosphate kinase;Putative nucleoside diphosphate kinase	NME2;NME1-NME2;NME1;NME2P1	0	0.76055	-1.31484	-0.394885
P47756-2;B1AK87;B1AK88;E7EQ40;P47756;B1AK85;F6USW4;F6Q0E3	P47756-2;B1AK87;B1AK88;E7EQ40;P47756;B1AK85;F6USW4	F-actin-capping protein subunit beta	CAPZB	0	0.76056	-1.31482	-0.394866
Q93009;H0Y3G8;F5H8E5;B7Z7T5;F5H2X1	Q93009;H0Y3G8;F5H8E5;B7Z7T5	Ubiquitin carboxyl-terminal hydrolase 7;Ubiquitin carboxyl-terminal hydrolase	USP7	0	0.76065	-1.31467	-0.394695
Q9HD40-3;Q9HD40;H0Y9D2	Q9HD40-3;Q9HD40;H0Y9D2	O-phosphoseryl-tRNA(Sec) selenium transferase	SEPSECS	0.0069124	0.76109	-1.31391	-0.393861
Q5H936;B4DUE9;F5GY47;Q13530	Q5H936;B4DUE9;F5GY47;Q13530	Serine incorporator 3	SERINC3	0.0013889	0.76175	-1.31277	-0.39261
P10827-2;P10827-4;P10827-3;P10827	P10827-2;P10827-4;P10827-3;P10827	Thyroid hormone receptor alpha	THRA	0.028701	0.76202	-1.3123	-0.392099
Q8N8U2	Q8N8U2	Chromodomain Y-like protein 2	CDYL2	0.033086	0.76227	-1.31187	-0.391626
Q13885;Q9BVA1;E7EX69;F5H8C9	Q13885;Q9BVA1;E7EX69;F5H8C9	Tubulin beta-2A chain;Tubulin beta-2B chain	TUBB2A;TUBB2B	0	0.76264	-1.31123	-0.390926
F8W8Q7;Q13439-3;Q13439-4;Q13439;H0Y6I0;C9JHJ5;E7EVX2;C9J0Y3;Q86W71	F8W8Q7;Q13439-3;Q13439-4;Q13439;H0Y6I0	Golgin subfamily A member 4	GOLGA4	0	0.76283	-1.31091	-0.390567
Q9BS26	Q9BS26	Endoplasmic reticulum resident protein 44	ERP44	0	0.76285	-1.31087	-0.390529
Q9UBM7;E9PJ54;E9PMT8;E9PM00;B4E1K5;E9PRL8;E9PQ71;E9PIP9;H0YE57	Q9UBM7;E9PJ54;E9PMT8;E9PM00;B4E1K5	7-dehydrocholesterol reductase	DHCR7	0	0.7632	-1.31027	-0.389867
Q7Z6E9-2;Q7Z6E9;Q7Z6E9-4	Q7Z6E9-2;Q7Z6E9;Q7Z6E9-4	E3 ubiquitin-protein ligase RBBP6	RBBP6	0	0.7633	-1.3101	-0.389678
Q9UI32;F8WBL8;A8K0A6;C9J3Q2;B7Z8Q9;G5E9X4	Q9UI32;F8WBL8;A8K0A6;C9J3Q2;B7Z8Q9;G5E9X4	Glutaminase liver isoform, mitochondrial	GLS2	0.00018225	0.76342	-1.30989	-0.389451
Q13017-2;Q13017;G3V5I7;G3V444	Q13017-2;Q13017	Rho GTPase-activating protein 5	ARHGAP5	0	0.76376	-1.30931	-0.388809
O15066;B4DSR5	O15066	Kinesin-like protein KIF3B	KIF3B	0	0.76429	-1.3084	-0.387808
P09913	P09913	Interferon-induced protein with tetratricopeptide repeats 2	IFIT2	0	0.76463	-1.30782	-0.387166
Q8N490-4;Q8N490-3;Q8N490	Q8N490-4;Q8N490-3;Q8N490	Probable hydrolase PNKD	PNKD	0	0.76489	-1.30738	-0.386676
Q96IZ0;H0YHP5;H0YI16;F8W1M8	Q96IZ0	PRKC apoptosis WT1 regulator protein	PAWR	0	0.76491	-1.30734	-0.386638
P51116	P51116	Fragile X mental retardation syndrome-related protein 2	FXR2	0	0.76494	-1.30729	-0.386582
F5H5J7;Q96J01;Q6NZ53;D6RGZ2;D6REC9	F5H5J7;Q96J01;Q6NZ53	THO complex subunit 3	THOC3	0	0.76527	-1.30673	-0.385959
Q9Y6X3;G8JL95;Q9Y6X3-3;Q9Y6X3-2	Q9Y6X3;G8JL95	MAU2 chromatid cohesion factor homolog	MAU2	0	0.76539	-1.30652	-0.385733
Q9ULU4-7;E7ETU8;F5H0X3;Q2HXV1;Q9ULU4-5;Q9ULU4-10;Q9ULU4-11;Q9ULU4-8;Q9ULU4;B7ZM62;Q9ULU4-2;Q5TH12	Q9ULU4-7;E7ETU8;F5H0X3;Q2HXV1;Q9ULU4-5;Q9ULU4-10;Q9ULU4-11;Q9ULU4-8;Q9ULU4;B7ZM62	Protein kinase C-binding protein 1	ZMYND8	0	0.76542	-1.30647	-0.385676
Q6Q0C0-2;Q6Q0C0	Q6Q0C0-2;Q6Q0C0	E3 ubiquitin-protein ligase TRAF7	TRAF7	0	0.76558	-1.3062	-0.385375
P21291;E9PND2;E9PS42;E9PP21;B3KVC9;P50461	P21291;E9PND2;E9PS42;E9PP21;B3KVC9	Cysteine and glycine-rich protein 1	CSRP1	0	0.76561	-1.30615	-0.385318
B4DVH1;F5GWW9;B4DSH3;Q9H0V9;Q9H0V9-2	B4DVH1;F5GWW9;B4DSH3;Q9H0V9;Q9H0V9-2	VIP36-like protein	LMAN2L	0.0015563	0.76563	-1.30611	-0.385281
Q9Y535-2;Q9Y535	Q9Y535-2;Q9Y535	DNA-directed RNA polymerase III subunit RPC8	POLR3H	0	0.76581	-1.30581	-0.384942
Q5VIR6-4;G3V0H8;Q5VIR6-2;Q5VIR6-3;Q5VIR6;F6VX93;E7EVT8;Q8NCR1	Q5VIR6-4;G3V0H8;Q5VIR6-2;Q5VIR6-3;Q5VIR6;F6VX93;E7EVT8	Vacuolar protein sorting-associated protein 53 homolog	VPS53	0	0.76605	-1.3054	-0.38449
F6SBX2;Q9NSE4	F6SBX2;Q9NSE4	Isoleucine--tRNA ligase, mitochondrial	IARS2	0	0.7662	-1.30514	-0.384207
Q99497	Q99497	Protein DJ-1	PARK7	0	0.76629	-1.30499	-0.384038
Q9Y2D0;C9IZP3;C9JA11	Q9Y2D0;C9IZP3;C9JA11	Carbonic anhydrase 5B, mitochondrial	CA5B	0.035857	0.76634	-1.3049	-0.383943
Q9UJY4	Q9UJY4	ADP-ribosylation factor-binding protein GGA2	GGA2	0	0.76644	-1.30473	-0.383755
Q9NXF7	Q9NXF7	DDB1- and CUL4-associated factor 16	DCAF16	0	0.7665	-1.30463	-0.383642
B4DET9;B4DGZ6;Q14693;D6W506;E7ESE7;F5GY24	B4DET9;B4DGZ6;Q14693;D6W506;E7ESE7;F5GY24	Phosphatidate phosphatase LPIN1	LPIN1	0	0.7666	-1.30446	-0.383454
B7ZAB3;G3V150;O94766;E9PNA1	B7ZAB3;G3V150;O94766;E9PNA1	Galactosylgalactosylxylosylprotein 3-beta-glucuronosyltransferase 3	B3GAT3	0	0.76662	-1.30443	-0.383416
Q07021	Q07021	Complement component 1 Q subcomponent-binding protein, mitochondrial	C1QBP	0	0.76665	-1.30438	-0.38336
D6RD46;E9PHM7;Q9UPQ0-2;Q9UPQ0-4;Q9UPQ0;Q9UPQ0-9;Q9UPQ0-8;E7EPK0;Q9UPQ0-6;Q9UPQ0-5;E9PDJ9;H0Y8P3;H0Y2S5;Q9UPQ0-3;G5EA03;F5GY62	D6RD46;E9PHM7;Q9UPQ0-2;Q9UPQ0-4;Q9UPQ0;Q9UPQ0-9;Q9UPQ0-8;E7EPK0;Q9UPQ0-6;Q9UPQ0-5;E9PDJ9;H0Y8P3;H0Y2S5;Q9UPQ0-3;G5EA03	LIM and calponin homology domains-containing protein 1	LIMCH1	0	0.76688	-1.30398	-0.382927
H0YAV8;B7Z1W5;H0YBX1;E7EW18;P06746	H0YAV8;B7Z1W5;H0YBX1;E7EW18;P06746	DNA polymerase beta	POLB	0.003367	0.76702	-1.30375	-0.382664
Q9BT22;B4DP08;Q6GMV1;C9J202	Q9BT22;B4DP08	Chitobiosyldiphosphodolichol beta-mannosyltransferase	ALG1	0	0.76706	-1.30368	-0.382589
E9PBQ3;Q8N511	E9PBQ3;Q8N511	Transmembrane protein 199	TMEM199	0.00035386	0.76727	-1.30332	-0.382194
Q01433-2;H0Y360;Q01433;Q01433-3;E9PNG0;Q01433-4;E9PJF6;H0YCL9;E9PIJ1;H0YF16	Q01433-2;H0Y360;Q01433;Q01433-3;E9PNG0;Q01433-4	AMP deaminase 2	AMPD2	0	0.76729	-1.30329	-0.382156
F5H840;Q96LL9	F5H840;Q96LL9	DnaJ homolog subfamily C member 30	DNAJC30	0	0.7675	-1.30293	-0.381761
B4DLQ9;F5H452;Q14186;Q5JSB5	B4DLQ9;F5H452;Q14186;Q5JSB5	Transcription factor Dp-1	TFDP1	0	0.76776	-1.30249	-0.381273
O15143;F8WCG3;C9J4Z7;C9JEY1;C9JQM8;C9JFG9;C9J6C8;C9JTT6;C9JBJ7;C9K057	O15143;F8WCG3	Actin-related protein 2/3 complex subunit 1B	ARPC1B	0	0.76791	-1.30224	-0.380991
F5H1K3;H0YGY9;F5H6B6;F5H8A0;Q86TN4-2;F5H2B2;Q86TN4;A8MU17	F5H1K3;H0YGY9;F5H6B6;F5H8A0;Q86TN4-2;F5H2B2;Q86TN4;A8MU17	tRNA 2-phosphotransferase 1	TRPT1	0.043736	0.76808	-1.30195	-0.380672
B1AK13;P35914	B1AK13;P35914	Hydroxymethylglutaryl-CoA lyase, mitochondrial	HMGCL	0	0.76819	-1.30176	-0.380465
A8MSQ1;O94880-2;O94880	A8MSQ1;O94880-2;O94880	PHD finger protein 14	PHF14	0	0.76832	-1.30154	-0.380221
Q15149-2;Q15149-3;E9PMV1	Q15149-2;Q15149-3	Plectin	PLEC	0	0.76876	-1.3008	-0.379395
Q12962	Q12962	Transcription initiation factor TFIID subunit 10	TAF10	0	0.76877	-1.30078	-0.379376
Q96IR7	Q96IR7	4-hydroxyphenylpyruvate dioxygenase-like protein	HPDL	0	0.76895	-1.30047	-0.379038
A6NCU2;B7Z227;A6NHW8;Q8N5Y2-2;B4DUV8;Q8N5Y2;C9JXM9;A6NLU8;C9JKR8	A6NCU2;B7Z227;A6NHW8;Q8N5Y2-2;B4DUV8;Q8N5Y2;C9JXM9;A6NLU8;C9JKR8	Male-specific lethal 3 homolog	MSL3	0	0.76901	-1.30037	-0.378926
B4DZ60;A6NNH3;P17707	B4DZ60;A6NNH3;P17707	S-adenosylmethionine decarboxylase proenzyme;S-adenosylmethionine decarboxylase alpha chain;S-adenosylmethionine decarboxylase beta chain	AMD1	0.04942	0.76907	-1.30027	-0.378813
O94874;O94874-2;O94874-3	O94874;O94874-2;O94874-3	E3 UFM1-protein ligase 1	UFL1	0	0.76919	-1.30007	-0.378588
Q96AB6	Q96AB6	Protein N-terminal asparagine amidohydrolase	NTAN1	0	0.76937	-1.29976	-0.378251
O00273	O00273	DNA fragmentation factor subunit alpha	DFFA	0	0.76985	-1.29895	-0.377351
F8WD88;P49450-2;P49450	F8WD88;P49450-2;P49450	Histone H3-like centromeric protein A	CENPA	0.042326	0.76994	-1.2988	-0.377182
Q7Z6K3	Q7Z6K3	Protein prenyltransferase alpha subunit repeat-containing protein 1	PTAR1	0.013398	0.77016	-1.29843	-0.37677
Q13492-3;Q13492-2;F8VPG7;Q13492;A8MX97;E9PN05;E9PKP6;E9PI56;E9PLJ8;E9PJT1;E9PK13;H0YCY1;H0YEF7;H0YEH1;E5RFU0;E5RHK9;H0YE97;E5RFC6;E5RK51;E5RIJ5;H0YEY8;H0YD48;E5RGY9;O60641-3;E5RI02;E9PDG8;O60641;F5GWN7	Q13492-3;Q13492-2;F8VPG7;Q13492;A8MX97;E9PN05	Phosphatidylinositol-binding clathrin assembly protein	PICALM	0	0.77031	-1.29818	-0.376489
Q9UBT7-3;Q9UBT7-2;Q9UBT7;Q5JTQ9;Q5JTQ6	Q9UBT7-3;Q9UBT7-2;Q9UBT7;Q5JTQ9;Q5JTQ6	Alpha-catulin	CTNNAL1	0	0.77046	-1.29793	-0.376208
P14174	P14174	Macrophage migration inhibitory factor	MIF	0.0046698	0.77064	-1.29762	-0.375871
Q9H8Y8-2;B4DEI4;Q9H8Y8;B4DKT0	Q9H8Y8-2;B4DEI4;Q9H8Y8;B4DKT0	Golgi reassembly-stacking protein 2	GORASP2	0	0.77112	-1.29682	-0.374973
P27448-6;P27448-3;P27448-4;P27448;Q86TT8;P27448-2;P27448-7;H0YIY6;E9PHX2;H0YKP9;A2SY06;H0YKJ3;H0YNV4	P27448-6;P27448-3;P27448-4;P27448;Q86TT8;P27448-2;P27448-7;H0YIY6;E9PHX2	MAP/microtubule affinity-regulating kinase 3	MARK3	0	0.77152	-1.29614	-0.374225
Q92747;B4DLQ7	Q92747;B4DLQ7	Actin-related protein 2/3 complex subunit 1A	ARPC1A	0	0.77153	-1.29613	-0.374206
Q9BRP1	Q9BRP1	Programmed cell death protein 2-like	PDCD2L	0	0.77163	-1.29596	-0.374019
P49006	P49006	MARCKS-related protein	MARCKSL1	0	0.77195	-1.29542	-0.373421
D6RG15;Q6IBS0;H0Y858	D6RG15;Q6IBS0;H0Y858	Twinfilin-2	TWF2	0	0.77207	-1.29522	-0.373196
Q96Q42	Q96Q42	Alsin	ALS2	0.0075422	0.77221	-1.29498	-0.372935
E9PI88;O60547	E9PI88;O60547	GDP-mannose 4,6 dehydratase	GMDS	0	0.77231	-1.29482	-0.372748
P47755;A8MW68;B4DE01;F8W9N7;C9JUG7;B4DG50	P47755;A8MW68;B4DE01;F8W9N7	F-actin-capping protein subunit alpha-2	CAPZA2	0	0.77263	-1.29428	-0.37215
Q8IYQ7	Q8IYQ7	Threonine synthase-like 1	THNSL1	0	0.77271	-1.29415	-0.372001
B3KX54;Q9ULP0-4;Q9ULP0-2;Q9ULP0;Q9ULP0-5;Q9ULP0-3;Q9ULP0-6	B3KX54;Q9ULP0-4;Q9ULP0-2;Q9ULP0;Q9ULP0-5;Q9ULP0-3;Q9ULP0-6	Protein NDRG4	NDRG4	0	0.77284	-1.29393	-0.371758
G3V1S6;Q10471;F5GYB2;B7Z8V8	G3V1S6;Q10471;F5GYB2	Polypeptide N-acetylgalactosaminyltransferase 2;Polypeptide N-acetylgalactosaminyltransferase 2 soluble form	GALNT2	0	0.773	-1.29366	-0.37146
F5H0R0;B1AKN6;B1AKN7;B1AKN5;Q12857-2;Q12857;B1AKN8;F8W8W3;E2QRI7	F5H0R0;B1AKN6;B1AKN7;B1AKN5;Q12857-2;Q12857;B1AKN8;F8W8W3;E2QRI7	Nuclear factor 1 A-type	NFIA	0	0.77311	-1.29348	-0.371254
Q9H3H3;Q9H3H3-2;Q9H3H3-3	Q9H3H3;Q9H3H3-2;Q9H3H3-3	UPF0696 protein C11orf68	C11orf68	0	0.77361	-1.29264	-0.370322
B8ZZ99;Q96NT0;B4DJ47;F8WCZ3	B8ZZ99;Q96NT0;B4DJ47;F8WCZ3	Coiled-coil domain-containing protein 115	CCDC115	0	0.77372	-1.29246	-0.370117
Q5JPH6	Q5JPH6	Probable glutamate--tRNA ligase, mitochondrial	EARS2	0	0.77378	-1.29236	-0.370005
Q96C90;F5GXC4;F5H2U0;B5MC51;Q7L3H5	Q96C90	Protein phosphatase 1 regulatory subunit 14B	PPP1R14B	0	0.77379	-1.29234	-0.369986
P42858	P42858	Huntingtin	HTT	0	0.77388	-1.29219	-0.369818
E7EW96;O14656;O14656-2;Q8N2E6;Q5JU69-2;Q5JU69	E7EW96;O14656	Torsin-1A	TOR1A	0	0.77413	-1.29177	-0.369352
Q8N0W3;Q8N0W3-2;F5GWU1;B4DEU5	Q8N0W3;Q8N0W3-2;F5GWU1	L-fucose kinase	FUK	0	0.77418	-1.29169	-0.369259
Q9UQ35;F5GWZ7;Q9UQ35-2;Q9UQ35-3	Q9UQ35;F5GWZ7;Q9UQ35-2	Serine/arginine repetitive matrix protein 2	SRRM2	0	0.7743	-1.29149	-0.369035
Q96RL7-4;Q96RL7-2;Q96RL7-3;Q96RL7;H0Y7P8	Q96RL7-4;Q96RL7-2;Q96RL7-3;Q96RL7	Vacuolar protein sorting-associated protein 13A	VPS13A	0	0.77493	-1.29044	-0.367862
Q9Y2B0;H0YI18	Q9Y2B0	Protein canopy homolog 2	CNPY2	0	0.77503	-1.29027	-0.367676
E7EVE1;Q8WUA8;E9PN12;E9PLG7	E7EVE1;Q8WUA8;E9PN12;E9PLG7	Tsukushin	TSKU	0	0.77504	-1.29026	-0.367657
O95425-2;O95425;F5GY75	O95425-2;O95425;F5GY75	Supervillin	SVIL	0	0.77505	-1.29024	-0.367639
Q9Y3M8-5;Q9Y3M8-4;Q9Y3M8-2;Q9Y3M8;Q9Y3M8-3	Q9Y3M8-5;Q9Y3M8-4;Q9Y3M8-2;Q9Y3M8;Q9Y3M8-3	StAR-related lipid transfer protein 13	STARD13	0.00087504	0.77521	-1.28997	-0.367341
P17050;H0Y8C1	P17050;H0Y8C1	Alpha-N-acetylgalactosaminidase	NAGA	0	0.77536	-1.28972	-0.367062
P56962;E9PJW1;E9PQU9;E9PJV6;E9PIC2	P56962;E9PJW1;E9PQU9;E9PJV6;E9PIC2	Syntaxin-17	STX17	0.021324	0.77567	-1.28921	-0.366485
Q8IXB1-2;F8W884;Q8IXB1;E7EP04;Q3B7W8;Q71S60	Q8IXB1-2;F8W884;Q8IXB1	DnaJ homolog subfamily C member 10	DNAJC10	0	0.77573	-1.28911	-0.366373
A4D161-3;B8ZZQ8;A4D161-2;A4D161	A4D161-3;B8ZZQ8;A4D161-2;A4D161	Protein FAM221A	FAM221A	0.00017915	0.77583	-1.28894	-0.366188
O14818;Q5JXJ2;O14818-2;H0Y586;E9PBC8;Q8TAA3-2;F5H3G5;Q8TAA3-5;Q8TAA3;F5GY34	O14818;Q5JXJ2;O14818-2	Proteasome subunit alpha type-7	PSMA7	0	0.77587	-1.28888	-0.366113
H0Y7I2;Q9Y468-3;Q9Y468-2;Q9Y468;Q9Y468-1;Q9Y468-5	H0Y7I2;Q9Y468-3;Q9Y468-2;Q9Y468;Q9Y468-1;Q9Y468-5	Lethal(3)malignant brain tumor-like protein 1	L3MBTL1	0.0099058	0.77603	-1.28861	-0.365816
A1X283	A1X283	SH3 and PX domain-containing protein 2B	SH3PXD2B	0	0.77627	-1.28821	-0.36537
Q86SX6	Q86SX6	Glutaredoxin-related protein 5, mitochondrial	GLRX5	0	0.77637	-1.28805	-0.365184
Q92597;B3KR80;E9PDL6;B7Z446;E7ESM1;F5H654;B7Z505;E5RJY1;E5RIR1;E5RGM5;E5RIV1;E5RIM2;E5RJ98;E5RG99;E5RI76;E5RH82;E5RK17	Q92597;B3KR80;E9PDL6;B7Z446;E7ESM1;F5H654;B7Z505;E5RJY1	Protein NDRG1	NDRG1	0	0.77637	-1.28805	-0.365184
Q96CP2	Q96CP2	FLYWCH family member 2	FLYWCH2	0	0.77655	-1.28775	-0.364849
P31276	P31276	Homeobox protein Hox-C13	HOXC13	0.00070398	0.77665	-1.28758	-0.364664
F5H1F9;P11182;Q5VVL7	F5H1F9;P11182;Q5VVL7	Lipoamide acyltransferase component of branched-chain alpha-keto acid dehydrogenase complex, mitochondrial	DBT	0	0.77697	-1.28705	-0.364069
C9IYD3;C9JQC9;C9JPY2;C9J670;Q9NW15-2;C9JHS1;Q9NW15;C9IZD0;C9JA49	C9IYD3;C9JQC9;C9JPY2;C9J670;Q9NW15-2;C9JHS1;Q9NW15;C9IZD0;C9JA49	Anoctamin-10	ANO10	0.032503	0.77725	-1.28659	-0.363549
Q9H1K1;Q9H1K1-2;F5H5N2;B4DNC9;B3KQ30;B1P7G3	Q9H1K1;Q9H1K1-2;F5H5N2;B4DNC9;B3KQ30;B1P7G3	Iron-sulfur cluster assembly enzyme ISCU, mitochondrial	ISCU	0	0.7773	-1.2865	-0.363457
Q9ULR3	Q9ULR3	Protein phosphatase 1H	PPM1H	0	0.77764	-1.28594	-0.362826
Q9H223	Q9H223	EH domain-containing protein 4	EHD4	0	0.77765	-1.28593	-0.362807
Q8WTS6;D6RJA0;B5MCZ8	Q8WTS6;D6RJA0	Histone-lysine N-methyltransferase SETD7	SETD7	0	0.77774	-1.28578	-0.36264
P50552	P50552	Vasodilator-stimulated phosphoprotein	VASP	0	0.77787	-1.28556	-0.362399
H0Y7P1;Q93074-3;Q93074;Q93074-2;H0Y6W6;F5H3Y1	H0Y7P1;Q93074-3;Q93074;Q93074-2;H0Y6W6;F5H3Y1	Mediator of RNA polymerase II transcription subunit 12	MED12	0	0.77816	-1.28508	-0.361861
E7EU96;P68400;Q5U5J2;P68400-2	E7EU96;P68400;Q5U5J2;P68400-2	Casein kinase II subunit alpha	CSNK2A1	0	0.77817	-1.28507	-0.361843
Q9H1P3-2;Q9H1P3;E7ET92;F8W926;Q9BZ16	Q9H1P3-2;Q9H1P3;E7ET92	Oxysterol-binding protein-related protein 2;Oxysterol-binding protein	OSBPL2	0	0.7782	-1.28502	-0.361787
P63010;P63010-2;Q7Z451;F5GYG9	P63010;P63010-2;Q7Z451;F5GYG9	AP-2 complex subunit beta	AP2B1	0	0.77844	-1.28462	-0.361342
Q9BV40;B8ZZT4	Q9BV40;B8ZZT4	Vesicle-associated membrane protein 8	VAMP8	0	0.77849	-1.28454	-0.36125
O14744;G3V5W5;A8MZ91;B4DX49;A8MTP3;B4DV00;G3V580;G3V2L6;H0YJX6;C9JSX3;H0YJ77;G3V2X6;G3V507;G3V2F5;G3V5L5;H0YJD3;H0YJY6;G3V5T6	O14744;G3V5W5;A8MZ91;B4DX49;A8MTP3;B4DV00	Protein arginine N-methyltransferase 5;Protein arginine N-methyltransferase 5, N-terminally processed	PRMT5	0	0.77856	-1.28442	-0.36112
O00159-2;F5H6E2;O00159-3;F5H3W9;O00159;F5H730;G3V342;F5GWY8	O00159-2;F5H6E2;O00159-3;F5H3W9;O00159;F5H730	Unconventional myosin-Ic	MYO1C	0	0.77859	-1.28437	-0.361064
E5RHJ2;E5RHK2;G3XAN5;E5RG29;Q6NXR7;Q12797-4;Q12797-3;B4DIC9;Q8TB28;B7ZM95;Q9H291;Q12797-2;E5RG56;F8W7A9;F5H667;Q12797	E5RHJ2;E5RHK2;G3XAN5;E5RG29;Q6NXR7;Q12797-4;Q12797-3;B4DIC9;Q8TB28;B7ZM95;Q9H291;Q12797-2;E5RG56;F8W7A9;F5H667;Q12797	Aspartyl/asparaginyl beta-hydroxylase	ASPH	0.002545	0.77896	-1.28376	-0.360379
Q9BW91-2;Q9BW91;D6RAW2;D6R8Z6	Q9BW91-2;Q9BW91;D6RAW2	ADP-ribose pyrophosphatase, mitochondrial	NUDT9	0	0.77919	-1.28338	-0.359953
P07205	P07205	Phosphoglycerate kinase 2	PGK2	0.014574	0.7792	-1.28337	-0.359934
C9J236;C9JS27;E7EUC2;Q7L592;C9JP36;Q7L592-2	C9J236;C9JS27;E7EUC2;Q7L592;C9JP36	NADH dehydrogenase [ubiquinone] complex I, assembly factor 7	NDUFAF7	0	0.77954	-1.28281	-0.359305
Q9UMY4-2;Q9UMY4;F8W8K5	Q9UMY4-2;Q9UMY4;F8W8K5	Sorting nexin-12	SNX12	0	0.77955	-1.28279	-0.359287
P53999;F5H1H8;D6RC37;D6R970	P53999;F5H1H8	Activated RNA polymerase II transcriptional coactivator p15	SUB1	0	0.77968	-1.28258	-0.359046
H0YGP0;E7EMB6;Q9ULA0;E7ETB3;E7EWP4	H0YGP0;E7EMB6;Q9ULA0;E7ETB3;E7EWP4	Aspartyl aminopeptidase	DNPEP	0	0.77973	-1.2825	-0.358953
E9PF74;Q9HC21	E9PF74;Q9HC21	Mitochondrial thiamine pyrophosphate carrier	SLC25A19	0	0.77998	-1.28208	-0.358491
E9PRE9;Q8ND24	E9PRE9;Q8ND24	RING finger protein 214	RNF214	0.00018047	0.78003	-1.282	-0.358398
Q5T4S7-3;Q5T4S7-4;Q5T4S7;Q5T4S7-2;Q5T4S7-5;B4DYV5;B4DPF6;Q5T4S7-6;Q5TBN9	Q5T4S7-3;Q5T4S7-4;Q5T4S7;Q5T4S7-2	E3 ubiquitin-protein ligase UBR4	UBR4	0	0.78016	-1.28179	-0.358158
Q13618-2;Q13618;Q13618-3	Q13618-2;Q13618;Q13618-3	Cullin-3	CUL3	0	0.78048	-1.28126	-0.357566
E7EVA0;P27816-6;P27816;C9JFC3;P27816-2;P27816-5;B9ZVR1;P27816-4;E9PGM5;H0Y2V1;B5MEG9;B4DSQ1;Q86V26	E7EVA0;P27816-6;P27816;C9JFC3;P27816-2;P27816-5;B9ZVR1	Microtubule-associated protein;Microtubule-associated protein 4	MAP4	0	0.7805	-1.28123	-0.357529
Q9UG56;H0Y7P7;Q9UG56-2;F8WCS6;B1AKM8;B1AKM6;F5GYC6	Q9UG56;H0Y7P7;Q9UG56-2	Phosphatidylserine decarboxylase proenzyme;Phosphatidylserine decarboxylase alpha chain;Phosphatidylserine decarboxylase beta chain	PISD	0	0.78063	-1.28102	-0.357289
Q96KM6	Q96KM6	Zinc finger protein 512B	ZNF512B	0	0.7808	-1.28074	-0.356975
P08237;P08237-2;F8VX13;F8VNX2;F8VZQ1;F8VP00;F8VSL1;F8W1J8;F8VSF7;F8VW30;F8VUB8;F8VTQ3;F8VYK8;F8VZI0;H0YHB8;F8VVE3	P08237;P08237-2	6-phosphofructokinase, muscle type	PFKM	0	0.78107	-1.28029	-0.356476
F5H855;F5GXA2;P56945;F5H7Z0;E9PCV2;B4DIW5;E9PCL5;F5GXV6;F8WA69	F5H855;F5GXA2;P56945;F5H7Z0;E9PCV2;B4DIW5;E9PCL5;F5GXV6;F8WA69	Breast cancer anti-estrogen resistance protein 1	BCAR1	0	0.78117	-1.28013	-0.356292
E7EW15;E7EMV7;F5H4X3;F5GYD7;E7ERB0;E7EPY1;E7ET96;Q6N077;B7Z5B0;Q15025-2;Q15025	E7EW15;E7EMV7;F5H4X3;F5GYD7;E7ERB0;E7EPY1;E7ET96;Q6N077;B7Z5B0;Q15025-2;Q15025	TNFAIP3-interacting protein 1	TNIP1	0	0.78131	-1.2799	-0.356033
O95363;E9PBH8;Q5JRF7	O95363;E9PBH8	Phenylalanine--tRNA ligase, mitochondrial	FARS2	0	0.78152	-1.27956	-0.355645
E9PBP2;P09668;E9PKT6	E9PBP2;P09668	Pro-cathepsin H;Cathepsin H mini chain;Cathepsin H;Cathepsin H heavy chain;Cathepsin H light chain	CTSH	0	0.78163	-1.27938	-0.355442
Q9H1U4;C9J1K8	Q9H1U4;C9J1K8	Multiple epidermal growth factor-like domains protein 9	MEGF9	0.013674	0.78189	-1.27895	-0.354962
Q9NWX5;Q9NWX5-2;B4DRC4	Q9NWX5;Q9NWX5-2;B4DRC4	Ankyrin repeat and SOCS box protein 6	ASB6	0	0.78205	-1.27869	-0.354667
Q96CN9	Q96CN9	GRIP and coiled-coil domain-containing protein 1	GCC1	0	0.78222	-1.27841	-0.354354
Q969Q5;F8W8H5;D6RFW3	Q969Q5;F8W8H5	Ras-related protein Rab-24	RAB24	0	0.78229	-1.2783	-0.354225
E9PLK3;P55786;F5H6U8;B7Z463;F5H0W3;E5RJ24;E7EWZ2;A6NEC2;F5GZY4;H0YAQ6;E9PP11;A6NEC2-2;H0YDG0;H0YCQ5;E9PJY4;E9PJ74;E9PPD4;A6NEC2-3;H0YBP6;E9PRQ5;E9PI82;E9PJF9;E9PPT3;E9PP53;E9PPZ2	E9PLK3;P55786;F5H6U8;B7Z463;F5H0W3	Puromycin-sensitive aminopeptidase	NPEPPS	0	0.78238	-1.27815	-0.354059
P41743	P41743	Protein kinase C iota type	PRKCI	0	0.78242	-1.27809	-0.353985
Q8N4C8-5;Q8N4C8-2;Q8N4C8-3;Q8N4C8-4;Q8N4C8;E7ETN6;C9J338;Q9UKE5-8;Q9UKE5-5;Q9UKE5-7;Q9UKE5-3;F5H5M9;Q9UKE5-6;Q9UKE5-2;F5H865;Q9UKE5-4;Q9UKE5	Q8N4C8-5;Q8N4C8-2;Q8N4C8-3;Q8N4C8-4;Q8N4C8	Misshapen-like kinase 1	MINK1	0	0.78248	-1.27799	-0.353874
Q6ZXV5-2;Q6ZXV5;F8VRY4	Q6ZXV5-2;Q6ZXV5	Transmembrane and TPR repeat-containing protein 3	TMTC3	0	0.78288	-1.27733	-0.353137
F5H0C3;Q7Z4S6-3;F8W762;F5H219;Q7Z4S6-2;Q7Z4S6;Q7Z4S6-4;F8WCP6;H0YHT2;H0YIM7;H0YI78;F5H0V8;B7ZMI0;B2RP62;O75037-2;O75037;F5H864	F5H0C3;Q7Z4S6-3;F8W762;F5H219;Q7Z4S6-2;Q7Z4S6;Q7Z4S6-4;F8WCP6;H0YHT2	Kinesin-like protein KIF21A	KIF21A	0	0.7833	-1.27665	-0.352363
H0YKR6	H0YKR6		POU2F1	0	0.78332	-1.27662	-0.352326
P61086;B4DIZ2;D6RDM7;P61086-2;C9JGP1;D6RFX1	P61086;B4DIZ2;D6RDM7;P61086-2;C9JGP1	Ubiquitin-conjugating enzyme E2 K	UBE2K	0	0.78338	-1.27652	-0.352216
P15531;P15531-2	P15531;P15531-2	Nucleoside diphosphate kinase A	NME1	0	0.78342	-1.27645	-0.352142
F8VXY6;G3V1V1;Q8TBF4	F8VXY6;G3V1V1;Q8TBF4	Zinc finger CCHC-type and RNA-binding motif-containing protein 1	ZCRB1	0.0030349	0.78429	-1.27504	-0.350541
O75083;A8MVA9;O75083-3;B4DY05;D6RD66	O75083;A8MVA9;O75083-3;B4DY05	WD repeat-containing protein 1	WDR1	0	0.78436	-1.27492	-0.350412
P21359-2;P21359;P21359-4;H0Y465;P21359-3;Q14931	P21359-2;P21359;P21359-4;H0Y465	Neurofibromin;Neurofibromin truncated	NF1	0	0.78436	-1.27492	-0.350412
Q96AX1;F5H6Y0;F5H2X5	Q96AX1	Vacuolar protein sorting-associated protein 33A	VPS33A	0	0.78442	-1.27483	-0.350302
Q16512;Q16512-2;Q16512-3	Q16512;Q16512-2;Q16512-3	Serine/threonine-protein kinase N1	PKN1	0	0.78446	-1.27476	-0.350228
Q8WTS1	Q8WTS1	1-acylglycerol-3-phosphate O-acyltransferase ABHD5	ABHD5	0	0.78461	-1.27452	-0.349952
Q8TEQ6	Q8TEQ6	Gem-associated protein 5	GEMIN5	0	0.78501	-1.27387	-0.349217
P09960;P09960-2;F8VV40;P09960-3;B4DEH5	P09960;P09960-2;F8VV40;P09960-3	Leukotriene A-4 hydrolase	LTA4H	0	0.78515	-1.27364	-0.34896
E7ETZ4;Q9Y6E2;B5MCH7;Q75MG1;B5MCE7;E7EMS9;C9JF98;E9PFD4;F8WDX8	E7ETZ4;Q9Y6E2;B5MCH7;Q75MG1;B5MCE7	Basic leucine zipper and W2 domain-containing protein 2	BZW2	0	0.78516	-1.27363	-0.348941
P12814;Q1HE25;P12814-2;B7TY16;G3V2N5;H0YJW3;H0YJ11;G3V5M4;G3V380	P12814;Q1HE25;P12814-2;B7TY16	Alpha-actinin-1	ACTN1	0	0.78532	-1.27337	-0.348647
Q9H3Q1;B3KUS7	Q9H3Q1;B3KUS7	Cdc42 effector protein 4	CDC42EP4	0	0.78549	-1.27309	-0.348335
Q96HN2-2;Q96HN2;D9N155;B4DIZ5;D7UEQ7;H0Y8B3;F8W7N8;C9K0S0	Q96HN2-2;Q96HN2;D9N155;B4DIZ5;D7UEQ7;H0Y8B3;F8W7N8	Putative adenosylhomocysteinase 3;Adenosylhomocysteinase	AHCYL2	0	0.78553	-1.27303	-0.348262
Q96S59;Q96S59-2;E9PD26;B2R8E1	Q96S59;Q96S59-2;E9PD26;B2R8E1	Ran-binding protein 9	RANBP9	0	0.78569	-1.27277	-0.347968
C9JLW8	C9JLW8	Protein FAM195B	FAM195B	0	0.78576	-1.27265	-0.347839
E7EP97;Q96GQ5;B4DJP2;Q96GQ5-2;B4DKB6	E7EP97;Q96GQ5	UPF0420 protein C16orf58	C16orf58	0	0.78592	-1.27239	-0.347546
Q93008-1;Q93008;E9PFG1;O00507-2;O00507	Q93008-1;Q93008;E9PFG1	Probable ubiquitin carboxyl-terminal hydrolase FAF-X	USP9X	0	0.7864	-1.27162	-0.346665
B7ZLZ2;Q9BZQ6	B7ZLZ2;Q9BZQ6	ER degradation-enhancing alpha-mannosidase-like protein 3	EDEM3	0.013685	0.78651	-1.27144	-0.346463
Q56VL3	Q56VL3	OCIA domain-containing protein 2	OCIAD2	0	0.78668	-1.27116	-0.346151
Q5JRX3;Q5JRX3-2;E9PDX6;C9JSL2;E9PDX7;E7ES23;H0Y7L7;B1APQ0;H0Y4F7;B1APQ1	Q5JRX3;Q5JRX3-2;E9PDX6;C9JSL2;E9PDX7;E7ES23	Presequence protease, mitochondrial	PITRM1	0	0.78677	-1.27102	-0.345986
Q9UKB1-2;B4DH70;Q9UKB1-3;Q9UKB1;Q68DS0;Q9Y297-2;Q9Y297	Q9UKB1-2;B4DH70;Q9UKB1-3;Q9UKB1;Q68DS0;Q9Y297-2;Q9Y297	F-box/WD repeat-containing protein 11;F-box/WD repeat-containing protein 1A	FBXW11;DKFZp781N011;BTRC	0.019698	0.78702	-1.27062	-0.345528
Q8WUN7	Q8WUN7	Ubiquitin domain-containing protein 2	UBTD2	0.0062987	0.78745	-1.26992	-0.34474
G3V599;O15320-4;O15320-3;G3XAC5;O15320;O15320-7;O15320-2;O15320-5;F8W9E1;Q96RT6;G3V5K6;Q86UF2;Q8IX94;P0CG41;A4FU28	G3V599;O15320-4;O15320-3;G3XAC5;O15320;O15320-7;O15320-2;O15320-5;F8W9E1;Q96RT6	cTAGE family member 5;cTAGE family member 2	CTAGE5;CTAGE1	0	0.7876	-1.26968	-0.344465
O95081	O95081	Arf-GAP domain and FG repeat-containing protein 2	AGFG2	0	0.78767	-1.26957	-0.344337
Q86WR0;Q0P663;G3V121;B7Z2L8	Q86WR0;Q0P663	Coiled-coil domain-containing protein 25	CCDC25	0	0.78773	-1.26947	-0.344227
Q9BUP0;C9JTV4;Q8WYH2;B4DEE0;E9PFH3	Q9BUP0;C9JTV4;Q8WYH2;B4DEE0;E9PFH3	EF-hand domain-containing protein D1	EFHD1;PP1187	0	0.78791	-1.26918	-0.343897
O95983-2;O95983	O95983-2;O95983	Methyl-CpG-binding domain protein 3	MBD3	0	0.78827	-1.2686	-0.343238
Q9Y624;B7Z5W1;B7Z941	Q9Y624;B7Z5W1;B7Z941	Junctional adhesion molecule A	F11R	0	0.78827	-1.2686	-0.343238
Q53GQ0;E9PI21;Q96EA9	Q53GQ0;E9PI21	Estradiol 17-beta-dehydrogenase 12	HSD17B12	0	0.78828	-1.26858	-0.34322
Q9H0E9-4;B5MCW3;Q9H0E9-2;Q9H0E9;F8WBH2;F8WDX5;D6RID0;F8WCS7;C9JV05;Q9H0E9-3;H0Y2L9;F8W820	Q9H0E9-4;B5MCW3;Q9H0E9-2;Q9H0E9;F8WBH2	Bromodomain-containing protein 8	BRD8	0	0.78861	-1.26805	-0.342616
Q6BDS2	Q6BDS2	UHRF1-binding protein 1	UHRF1BP1	0.00018376	0.78876	-1.26781	-0.342342
Q8NCF5;Q8NCF5-3;Q8NCF5-2	Q8NCF5;Q8NCF5-3;Q8NCF5-2	NFATC2-interacting protein	NFATC2IP	0	0.78877	-1.2678	-0.342323
Q99549;Q99549-2;A6NJK0;H0Y6J1;F5H8H9	Q99549;Q99549-2;A6NJK0	M-phase phosphoprotein 8	MPHOSPH8	0	0.78884	-1.26768	-0.342195
E5RIC7;E7ES89;Q969P6;E5RJ95;E5RFS0;E5RGE7;E5RGR2	E5RIC7;E7ES89;Q969P6;E5RJ95;E5RFS0	DNA topoisomerase I, mitochondrial	TOP1MT	0.020279	0.78939	-1.2668	-0.34119
G3V1E0;Q9UK99-3;Q9UK99-2;E9PJM3;Q9UK99	G3V1E0;Q9UK99-3;Q9UK99-2;E9PJM3;Q9UK99	F-box only protein 3	FBXO3	0.016433	0.78955	-1.26654	-0.340897
Q3ZAQ7	Q3ZAQ7	Vacuolar ATPase assembly integral membrane protein VMA21	VMA21	0	0.78991	-1.26597	-0.34024
F8W099;F8W606;G8JLQ3;F8W036;P78537-2;F8VP73;P78537	F8W099;F8W606;G8JLQ3;F8W036;P78537-2;F8VP73;P78537	Biogenesis of lysosome-related organelles complex 1 subunit 1	BLOC1S1	0	0.79027	-1.26539	-0.339582
E9PGE8;P82094;P82094-2;F8WF45;E7EWX9	E9PGE8;P82094;P82094-2;F8WF45	TATA element modulatory factor	TMF1	0	0.79043	-1.26513	-0.33929
P23526;F5H737	P23526;F5H737	Adenosylhomocysteinase	AHCY	0	0.79065	-1.26478	-0.338889
E7ESG6;E7EMT4;F5H0B5;Q92504;A2AAT0	E7ESG6;E7EMT4;F5H0B5;Q92504;A2AAT0	Zinc transporter SLC39A7	SLC39A7	0	0.79076	-1.26461	-0.338688
O75348	O75348	V-type proton ATPase subunit G 1	ATP6V1G1	0	0.79079	-1.26456	-0.338633
Q96I59;H0YE96;H0YEL9;E9PRK2	Q96I59	Probable asparagine--tRNA ligase, mitochondrial	NARS2	0	0.79081	-1.26453	-0.338597
Q15208	Q15208	Serine/threonine-protein kinase 38	STK38	0	0.79084	-1.26448	-0.338542
F8W1R9;P36897-3;B4DY26;P36897;P36897-2	F8W1R9;P36897-3;B4DY26;P36897;P36897-2	TGF-beta receptor type-1	TGFBR1	0.028692	0.79087	-1.26443	-0.338488
O95248;G5E933;O95248-4	O95248;G5E933;O95248-4	Myotubularin-related protein 5	SBF1	0.00087658	0.7909	-1.26438	-0.338433
P26885;F5H0N4	P26885;F5H0N4	Peptidyl-prolyl cis-trans isomerase FKBP2;Peptidyl-prolyl cis-trans isomerase	FKBP2	0	0.79094	-1.26432	-0.33836
Q709C8-4;Q709C8-2;Q709C8-3;Q709C8	Q709C8-4;Q709C8-2;Q709C8-3;Q709C8	Vacuolar protein sorting-associated protein 13C	VPS13C	0	0.79113	-1.26401	-0.338013
Q7L4I2-2;Q7L4I2;F5GXM2;H0YGP9;E1B6W4	Q7L4I2-2;Q7L4I2;F5GXM2	Arginine/serine-rich coiled-coil protein 2	RSRC2	0	0.79116	-1.26397	-0.337959
P30711;C9JA47;G3XAK0;Q6IC69;E9PH92	P30711;C9JA47;G3XAK0;Q6IC69;E9PH92	Glutathione S-transferase theta-1	GSTT1	0.0033664	0.79129	-1.26376	-0.337722
P22033;Q59HB4	P22033	Methylmalonyl-CoA mutase, mitochondrial	MUT	0	0.79175	-1.26302	-0.336883
Q9H7D7-2;Q9H7D7;H0Y9R3;C9JCS7;H0Y917;Q9H7D7-3;Q9H7D7-4	Q9H7D7-2;Q9H7D7;H0Y9R3	WD repeat-containing protein 26	WDR26	0	0.79185	-1.26287	-0.336701
P67775;P62714;H0YC23;H0YBN9	P67775;P62714;H0YC23	Serine/threonine-protein phosphatase 2A catalytic subunit alpha isoform;Serine/threonine-protein phosphatase 2A catalytic subunit beta isoform	PPP2CA;PPP2CB	0	0.79191	-1.26277	-0.336592
P17812;B4DR64;B7Z9C4	P17812;B4DR64	CTP synthase 1	CTPS1	0	0.79204	-1.26256	-0.336355
Q9NR45;Q5TBR0;E9PGK0;Q5TBR1	Q9NR45	Sialic acid synthase	NANS	0	0.79208	-1.2625	-0.336282
P25787;C9JCK5;Q6MZI6	P25787	Proteasome subunit alpha type-2	PSMA2	0	0.79211	-1.26245	-0.336227
P19105;O14950;P24844;Q9BUF9	P19105;O14950;P24844	Myosin regulatory light chain 12A;Myosin regulatory light chain 12B;Myosin regulatory light polypeptide 9	MYL12A;MYL12B;MYL9	0	0.79216	-1.26237	-0.336136
F5GXL9;Q16774;B1ANH5;B1ANH0;B1ANG9;B1ANH1;B1ANH2;B1ANH3;E9PEG7;B1ANH6	F5GXL9;Q16774;B1ANH5;B1ANH0;B1ANG9;B1ANH1;B1ANH2;B1ANH3;E9PEG7;B1ANH6	Guanylate kinase	GUK1	0	0.7922	-1.26231	-0.336063
Q13033-2;Q13033;G3V3G7;G3V340	Q13033-2;Q13033	Striatin-3	STRN3	0	0.79251	-1.26181	-0.335499
O15533-2;G5E9H8;O15533;D3YTI9;A8MUD0;A2ABB9;A2AB90;O15533-3;Q6P1N7;C9JA35;G3V0I4;F8VS90;E9PGM2;E7EV64	O15533-2;G5E9H8;O15533;D3YTI9;A8MUD0;A2ABB9;A2AB90;O15533-3;Q6P1N7;C9JA35;G3V0I4	Tapasin	TAPBP	0	0.79258	-1.2617	-0.335372
Q15836;P63027;F8WCA0	Q15836	Vesicle-associated membrane protein 3	VAMP3	0	0.79294	-1.26113	-0.334716
Q8IWB7;C9JJ54	Q8IWB7	WD repeat and FYVE domain-containing protein 1	WDFY1	0	0.79311	-1.26086	-0.334407
E5RGY0;B4E1G1;Q9BUN8-2;Q9BUN8	E5RGY0;B4E1G1;Q9BUN8-2;Q9BUN8	Derlin-1	DERL1	0.00017746	0.79317	-1.26076	-0.334298
P13716;P13716-2;B7ZBK6	P13716;P13716-2	Delta-aminolevulinic acid dehydratase	ALAD	0	0.79327	-1.2606	-0.334116
Q15075;H0YG06	Q15075	Early endosome antigen 1	EEA1	0	0.79334	-1.26049	-0.333989
Q8NHP8;F5H5E2	Q8NHP8;F5H5E2	Putative phospholipase B-like 2;Putative phospholipase B-like 2 32 kDa form;Putative phospholipase B-like 2 45 kDa form	PLBD2	0	0.79339	-1.26041	-0.333898
P63241;P63241-2;Q6IS14;F8WCJ1;C9J7B5;C9J4W5;Q9GZV4	P63241;P63241-2;Q6IS14;F8WCJ1;C9J7B5;C9J4W5;Q9GZV4	Eukaryotic translation initiation factor 5A-1;Eukaryotic translation initiation factor 5A-1-like;Eukaryotic translation initiation factor 5A-2	EIF5A;EIF5AL1;EIF5A2	0	0.79351	-1.26022	-0.33368
P29083;C9IYL4	P29083;C9IYL4	General transcription factor IIE subunit 1	GTF2E1	0	0.79422	-1.2591	-0.332389
P48382;B7Z848;F8W689;F6U6P3;F6UE82;F6S3S0;F6X8N2;F6TYI9;F6X9D6;F6R6G4;H0Y4B4;F8WDU3;F8WFE4;F2Z2G0	P48382;B7Z848;F8W689;F6U6P3;F6UE82	DNA-binding protein RFX5	RFX5	0	0.79426	-1.25903	-0.332317
Q86Y79;C9J7Z1	Q86Y79;C9J7Z1	Probable peptidyl-tRNA hydrolase	PTRH1	0	0.79428	-1.259	-0.33228
G5E953;Q13615-3;Q13615	G5E953;Q13615-3;Q13615	Myotubularin-related protein 3	MTMR3	0.00018447	0.79429	-1.25899	-0.332262
Q9NRF8;E9PBY8	Q9NRF8	CTP synthase 2	CTPS2	0	0.79429	-1.25899	-0.332262
F5GYC1;P28288;E7EUE1;P28288-2;P28288-3	F5GYC1;P28288;E7EUE1;P28288-2	ATP-binding cassette sub-family D member 3	ABCD3	0	0.79512	-1.25767	-0.330755
P53007;B4DP62	P53007;B4DP62	Tricarboxylate transport protein, mitochondrial	SLC25A1	0	0.79512	-1.25767	-0.330755
B4DR17;O43752	B4DR17;O43752	Syntaxin-6	STX6	0	0.79566	-1.25682	-0.329776
F8W057;Q9GZN1;F8VP72;F8W043;F8W0Q1;F8VSD1;G3V1Y1	F8W057;Q9GZN1;F8VP72;F8W043;F8W0Q1;F8VSD1;G3V1Y1	Actin-related protein 6	ACTR6	0.0017229	0.7958	-1.2566	-0.329522
O75385	O75385	Serine/threonine-protein kinase ULK1	ULK1	0	0.79602	-1.25625	-0.329123
Q9UL63-2;C9J7E8;Q9UL63;F8W7E8	Q9UL63-2;C9J7E8;Q9UL63;F8W7E8	Muskelin	MKLN1	0	0.79614	-1.25606	-0.328906
Q9NYJ1;Q9NYJ1-2	Q9NYJ1;Q9NYJ1-2	Cytochrome c oxidase assembly factor 4 homolog, mitochondrial	COA4	0	0.79649	-1.25551	-0.328272
Q07866-7;Q07866-6;Q07866-4;Q07866-8;G3V2E7;Q07866-2;Q07866-3;Q07866;F8W6L3;G3V3H3;Q07866-5;F8VTM4;G3V5R9;Q07866-9;E7EVH7;G5E9S8;G3V2P7;H0YG16;H0YJU9;H0YJL0;H0YJT3;H0YGB8;H0YJK1	Q07866-7;Q07866-6;Q07866-4;Q07866-8;G3V2E7;Q07866-2;Q07866-3;Q07866;F8W6L3;G3V3H3;Q07866-5;F8VTM4;G3V5R9;Q07866-9;E7EVH7;G5E9S8	Kinesin light chain 1	KLC1	0	0.79668	-1.25521	-0.327928
Q13011	Q13011	Delta(3,5)-Delta(2,4)-dienoyl-CoA isomerase, mitochondrial	ECH1	0	0.79714	-1.25448	-0.327095
P50402;Q5HY57;F8WEQ1	P50402;Q5HY57	Emerin	EMD	0	0.79715	-1.25447	-0.327077
Q7L775	Q7L775	EPM2A-interacting protein 1	EPM2AIP1	0	0.79745	-1.254	-0.326534
P19388	P19388	DNA-directed RNA polymerases I, II, and III subunit RPABC1	POLR2E	0	0.79757	-1.25381	-0.326317
A8MUB1;P68366;C9JEV8;C9JQ00;C9JDL2;C9JJQ8;C9JDS9;C9K0S6;Q9H853	A8MUB1;P68366	Tubulin alpha-4A chain	TUBA4A	0	0.79766	-1.25367	-0.326154
P07384;E9PL37;E9PRM1;E9PLX0;E9PJJ3;E9PLC9;E9PMC6;E9PJA6;E9PSA6;E9PLQ6;E9PQB3;E9PIA9	P07384	Calpain-1 catalytic subunit	CAPN1	0	0.798	-1.25313	-0.325539
Q32P41;G3V5X1;G3V494	Q32P41	tRNA (guanine(37)-N1)-methyltransferase	TRMT5	0	0.79834	-1.2526	-0.324925
O43617;A6NDN0;A6NKE1	O43617;A6NDN0;A6NKE1	Trafficking protein particle complex subunit 3	TRAPPC3	0	0.79836	-1.25257	-0.324889
Q9UBV8	Q9UBV8	Peflin	PEF1	0	0.7984	-1.25251	-0.324816
Q9NRR5;H0YDS0;Q9NRR5-2	Q9NRR5	Ubiquilin-4	UBQLN4	0	0.79842	-1.25247	-0.32478
Q8WWQ0;B5MEB1;E9PEB7	Q8WWQ0	PH-interacting protein	PHIP	0	0.79843	-1.25246	-0.324762
E9PCA7;Q9UJT1-2;Q9UJT1;Q9UJT1-3;B4DW01;E9PCQ8	E9PCA7;Q9UJT1-2;Q9UJT1;Q9UJT1-3;B4DW01;E9PCQ8	Tubulin delta chain	TUBD1	0.00087489	0.79873	-1.25199	-0.32422
Q13409-6;Q13409-3;B7ZA04;Q13409-2;Q13409-5;Q13409;F8W8S0;E7EQL5;E7EV09;E7EQU2;E7ESD3;E7EMU4;E7ET01;E7ETL8;E9PGG1;E7EUM4;E7ERR6;E7ERH4;E7EU01	Q13409-6;Q13409-3;B7ZA04;Q13409-2;Q13409-5;Q13409;F8W8S0;E7EQL5	Cytoplasmic dynein 1 intermediate chain 2	DYNC1I2	0	0.79892	-1.25169	-0.323877
Q9UNY4;Q9UNY4-2	Q9UNY4;Q9UNY4-2	Transcription termination factor 2	TTF2	0	0.79901	-1.25155	-0.323715
Q9UGU0-2;Q9UGU0	Q9UGU0-2;Q9UGU0	Transcription factor 20	TCF20	0	0.79908	-1.25144	-0.323588
P05455;E9PFH8;E7ERC4;E9PGX9;E9PFL9;F5H673	P05455;E9PFH8	Lupus La protein	SSB	0	0.79917	-1.2513	-0.323426
Q53R41-2;Q53R41	Q53R41-2;Q53R41	FAST kinase domain-containing protein 1	FASTKD1	0.0059731	0.79932	-1.25106	-0.323155
Q9Y6K1;Q9Y6K1-2;E9PEB8;F8WE91;Q9Y6K1-3	Q9Y6K1;Q9Y6K1-2;E9PEB8;F8WE91	DNA (cytosine-5)-methyltransferase 3A	DNMT3A	0	0.79962	-1.25059	-0.322614
H0YN26;F2Z3H3;P39687;O95626;O43423	H0YN26;F2Z3H3;P39687	Acidic leucine-rich nuclear phosphoprotein 32 family member A	ANP32A	0	0.79977	-1.25036	-0.322343
Q9UBS9;Q9UBS9-2;Q5H945	Q9UBS9;Q9UBS9-2;Q5H945	SUN domain-containing ossification factor	SUCO	0.014279	0.79982	-1.25028	-0.322253
Q96EC8;B1AV70;G5E997	Q96EC8	Protein YIPF6	YIPF6	0	0.7999	-1.25016	-0.322108
Q02338;E9PCG9;C9K0G7;C9JM78;C9JQ90;C9JEB9	Q02338;E9PCG9	D-beta-hydroxybutyrate dehydrogenase, mitochondrial	BDH1	0	0.79997	-1.25005	-0.321982
P59780;H0YLI7;E2QRD5	P59780;H0YLI7;E2QRD5	AP-3 complex subunit sigma-2;UPF0552 protein C15orf38	AP3S2;C15orf38	0.013666	0.79998	-1.25003	-0.321964
B7Z1P2;Q9H4M3-2;Q9H4M3	B7Z1P2;Q9H4M3-2;Q9H4M3	F-box only protein 44	FBXO44	0.0035306	0.80042	-1.24934	-0.321171
Q96K37;Q96K37-2;C9JK45	Q96K37;Q96K37-2	Solute carrier family 35 member E1	SLC35E1	0	0.80047	-1.24927	-0.321081
Q8TEW0-9;Q8TEW0-10;Q5VWU8;Q8TEW0-8;Q8TEW0-5;Q8TEW0-3;Q8TEW0-7;Q5VWV2;Q8TEW0-6;Q8TEW0-4;F5H5T0;Q8TEW0-2;Q8TEW0;F5GZI3	Q8TEW0-9;Q8TEW0-10;Q5VWU8;Q8TEW0-8;Q8TEW0-5;Q8TEW0-3;Q8TEW0-7;Q5VWV2;Q8TEW0-6;Q8TEW0-4;F5H5T0;Q8TEW0-2;Q8TEW0;F5GZI3	Partitioning defective 3 homolog	PARD3	0	0.80082	-1.24872	-0.32045
Q13242;H0YIB4	Q13242;H0YIB4	Serine/arginine-rich splicing factor 9	SRSF9	0	0.801	-1.24844	-0.320126
Q9NZE8	Q9NZE8	39S ribosomal protein L35, mitochondrial	MRPL35	0.0064346	0.8011	-1.24828	-0.319946
P62166;E9PAY3	P62166;E9PAY3	Neuronal calcium sensor 1	NCS1	0	0.80121	-1.24811	-0.319748
P05423	P05423	DNA-directed RNA polymerase III subunit RPC4	POLR3D	0	0.80193	-1.24699	-0.318452
O00483	O00483	NADH dehydrogenase [ubiquinone] 1 alpha subcomplex subunit 4	NDUFA4	0	0.80218	-1.2466	-0.318002
E9PL57;F8VSA6;Q15843;E9PS38;Q86V88-3;Q86V88-2	E9PL57;F8VSA6;Q15843;E9PS38	NEDD8	NEDD8-MDP1;NEDD8	0	0.80219	-1.24659	-0.317984
Q9UN37	Q9UN37	Vacuolar protein sorting-associated protein 4A	VPS4A	0	0.80228	-1.24645	-0.317822
P00387-2;P00387;B7Z7L3;B1AHF3;F8WCX7	P00387-2;P00387;B7Z7L3;B1AHF3	NADH-cytochrome b5 reductase 3;NADH-cytochrome b5 reductase 3 membrane-bound form;NADH-cytochrome b5 reductase 3 soluble form	CYB5R3	0	0.80247	-1.24615	-0.317481
Q2TAM5;E9PKH5;B4E082;Q04206-2;Q04206;Q04206-3;Q04206-4;E9PKV4;Q96CP1;E9PI38;E9PQS6;E9PMD5;E9PRX2;E9PJR1;E9PNV4	Q2TAM5;E9PKH5;B4E082;Q04206-2;Q04206;Q04206-3;Q04206-4;E9PKV4;Q96CP1;E9PI38;E9PQS6	Transcription factor p65	RELA	0	0.80258	-1.24598	-0.317283
Q9UMX0;Q9UMX0-2;H0YEZ9	Q9UMX0;Q9UMX0-2	Ubiquilin-1	UBQLN1	0	0.80268	-1.24583	-0.317103
O14908;A8K4I3;Q8TF64;Q8TF65	O14908;A8K4I3	PDZ domain-containing protein GIPC1	GIPC1	0	0.80281	-1.24562	-0.31687
P49448	P49448	Glutamate dehydrogenase 2, mitochondrial	GLUD2	0	0.80313	-1.24513	-0.316295
Q9NZT2-2;Q9NZT2;E7ESW4;Q4VXW4;Q4VXW3	Q9NZT2-2;Q9NZT2;E7ESW4;Q4VXW4	Opioid growth factor receptor	OGFR	0	0.80335	-1.24479	-0.315899
Q05193-5;Q05193-3;Q05193-4;Q05193-2;Q05193	Q05193-5;Q05193-3;Q05193-4;Q05193-2;Q05193	Dynamin-1	DNM1	0.020146	0.80339	-1.24473	-0.315828
Q9UJS0;Q546F9;F5GX33	Q9UJS0;Q546F9;F5GX33	Calcium-binding mitochondrial carrier protein Aralar2	SLC25A13	0	0.80344	-1.24465	-0.315738
O00410;O00410-3;O00410-2;H0Y8C6;B4E0R6;E7ETV3;H0Y3V4;E7EQT5;E7EV12;C9JMV5;C9JZ53;E7EWK4;E7EX05;C9JXE0;C9J5I6;C9JZD8;C9J875;C9JQT6;E7ESA1;E7ESZ1;E7ETV8	O00410;O00410-3;O00410-2;H0Y8C6;B4E0R6	Importin-5	IPO5	0	0.80349	-1.24457	-0.315648
Q96NC0	Q96NC0	Zinc finger matrin-type protein 2	ZMAT2	0	0.80429	-1.24333	-0.314212
B3KW04;Q9NVG8	B3KW04;Q9NVG8	TBC1 domain family member 13	TBC1D13	0	0.80433	-1.24327	-0.314141
O96000;Q96II6	O96000;Q96II6	NADH dehydrogenase [ubiquinone] 1 beta subcomplex subunit 10	NDUFB10	0	0.8045	-1.24301	-0.313836
Q9BRP4-2;Q9BRP4;F5H0C4;F5H103;F5H3I1;B7ZAS9;F5H3E9;H0YGB1;F5H5D4;F5H0F7	Q9BRP4-2;Q9BRP4;F5H0C4;F5H103;F5H3I1;B7ZAS9	Proteasomal ATPase-associated factor 1	PAAF1	0	0.80466	-1.24276	-0.313549
Q99447;F5H8B1	Q99447;F5H8B1	Ethanolamine-phosphate cytidylyltransferase	PCYT2	0	0.80474	-1.24264	-0.313405
Q07954	Q07954	Prolow-density lipoprotein receptor-related protein 1;Low-density lipoprotein receptor-related protein 1 85 kDa subunit;Low-density lipoprotein receptor-related protein 1 515 kDa subunit;Low-density lipoprotein receptor-related protein 1 intracellular domain	LRP1	0.049427	0.80502	-1.24221	-0.312903
Q9H0E2;H0Y3H1;E9PP67;E9PQ25;B3KXC6;F2Z2Y8;B3KR28;E7EN89;E9PNS3	Q9H0E2;H0Y3H1;E9PP67;E9PQ25;B3KXC6;F2Z2Y8;B3KR28;E7EN89	Toll-interacting protein	TOLLIP	0	0.80519	-1.24194	-0.312599
Q06124;Q06124-2;Q06124-3;H0YF12	Q06124;Q06124-2;Q06124-3	Tyrosine-protein phosphatase non-receptor type 11	PTPN11	0	0.80545	-1.24154	-0.312133
Q9BPX6-2;E9PQV6;Q9BPX6;Q9BPX6-3;F6XEV2	Q9BPX6-2;E9PQV6;Q9BPX6;Q9BPX6-3;F6XEV2	Calcium uptake protein 1, mitochondrial	MICU1	0.00017819	0.80545	-1.24154	-0.312133
Q8IVM0;Q8IVM0-2	Q8IVM0;Q8IVM0-2	Coiled-coil domain-containing protein 50	CCDC50	0	0.80564	-1.24125	-0.311793
Q08AM6;B3KSM8;REV__Q5W0A0-2;REV__Q5W0A0	Q08AM6	Protein VAC14 homolog	VAC14	0	0.80621	-1.24037	-0.310772
Q15628	Q15628	Tumor necrosis factor receptor type 1-associated DEATH domain protein	TRADD	0	0.80625	-1.24031	-0.310701
Q8NFH3;B4E2F0	Q8NFH3	Nucleoporin Nup43	NUP43	0	0.80646	-1.23999	-0.310325
F5H4S8;O95644-9;O95644-5;O95644-4;O95644-7;E7EMS4;E7EP33;O95644-6;O95644;O95644-8;O95644-3;B5B2M6;O95644-2	F5H4S8;O95644-9;O95644-5;O95644-4;O95644-7;E7EMS4;E7EP33;O95644-6;O95644;O95644-8;O95644-3;B5B2M6;O95644-2	Nuclear factor of activated T-cells, cytoplasmic 1	NFATC1	0	0.80659	-1.23979	-0.310093
Q13098-7;Q13098-5;Q13098;C9JFE4;Q59F65	Q13098-7;Q13098-5;Q13098;C9JFE4	COP9 signalosome complex subunit 1	GPS1	0	0.8068	-1.23946	-0.309717
Q86VP6;Q86VP6-2;H0YGP5;Q86VP6-3;H0YH27;F5H6I6;O75155-2;O75155;F8WBB8	Q86VP6;Q86VP6-2	Cullin-associated NEDD8-dissociated protein 1	CAND1	0	0.80689	-1.23933	-0.309556
O95340;H0Y373;E7ER89;O95340-2	O95340;H0Y373;E7ER89;O95340-2	Bifunctional 3-phosphoadenosine 5-phosphosulfate synthase 2;Sulfate adenylyltransferase;Adenylyl-sulfate kinase	PAPSS2	0	0.80702	-1.23913	-0.309324
Q658Y4;E7ER68;G3V120;E7EMD5;H0YC80;H0YBR6	Q658Y4;E7ER68	Protein FAM91A1	FAM91A1	0	0.80725	-1.23877	-0.308913
P61088;F8VQQ8;F8VSD4;F8VV71;F8VZ29;Q5JXB2	P61088;F8VQQ8;F8VSD4;F8VV71	Ubiquitin-conjugating enzyme E2 N	UBE2N	0	0.80732	-1.23867	-0.308787
E9PIZ0;C9JST7;A6NGW1;O95070;F8W9A1	E9PIZ0;C9JST7;A6NGW1;O95070;F8W9A1	Protein YIF1A	YIF1A	0.00018008	0.80774	-1.23802	-0.308037
F5H2Q7;Q9C0E8-2;Q9C0E8;F5H2Y7;Q9C0E8-3;B7ZLA8	F5H2Q7;Q9C0E8-2;Q9C0E8;F5H2Y7;Q9C0E8-3;B7ZLA8	Protein lunapark	KIAA1715;LNP	0	0.80794	-1.23772	-0.30768
Q02750-2;Q02750	Q02750-2;Q02750	Dual specificity mitogen-activated protein kinase kinase 1	MAP2K1	0	0.80805	-1.23755	-0.307484
H0YMP2;H0YL71;H0YL41;B7Z9Q2;B7Z4Z5;P84022;Q15796-2;Q15796	H0YMP2;H0YL71;H0YL41;B7Z9Q2;B7Z4Z5;P84022;Q15796-2;Q15796	Mothers against decapentaplegic homolog 3;Mothers against decapentaplegic homolog 2	SMAD3;SMAD2	0.00087169	0.80807	-1.23752	-0.307448
Q8N2K0;Q8N2K0-2;Q8N2K0-3;Q5T712	Q8N2K0;Q8N2K0-2;Q8N2K0-3	Monoacylglycerol lipase ABHD12	ABHD12	0	0.80811	-1.23746	-0.307376
Q14435;C9J2C3;E7EUL0;Q14435-2	Q14435;C9J2C3	Polypeptide N-acetylgalactosaminyltransferase 3	GALNT3	0	0.80828	-1.2372	-0.307073
O15270;H0YJV2	O15270;H0YJV2	Serine palmitoyltransferase 2	SPTLC2	0	0.80865	-1.23663	-0.306413
Q9UBS4	Q9UBS4	DnaJ homolog subfamily B member 11	DNAJB11	0	0.80872	-1.23652	-0.306288
P50135	P50135	Histamine N-methyltransferase	HNMT	0	0.80877	-1.23645	-0.306199
Q969S9-5;Q969S9-4;F5H687;Q969S9-2;Q969S9-3;Q969S9;D6RAL1	Q969S9-5;Q969S9-4;F5H687;Q969S9-2;Q969S9-3;Q969S9;D6RAL1	Ribosome-releasing factor 2, mitochondrial	GFM2	0	0.80878	-1.23643	-0.306181
Q9NUQ8;Q9NUQ8-2;F8WCU6	Q9NUQ8;Q9NUQ8-2	ATP-binding cassette sub-family F member 3	ABCF3	0	0.80901	-1.23608	-0.305771
Q9P0J1	Q9P0J1	[Pyruvate dehydrogenase [acetyl-transferring]]-phosphatase 1, mitochondrial	PDP1	0.0017215	0.80901	-1.23608	-0.305771
Q9BUM1	Q9BUM1	Glucose-6-phosphatase 3	G6PC3	0	0.80912	-1.23591	-0.305574
D6RHY7;B4DT33;O60337	D6RHY7;B4DT33;O60337	E3 ubiquitin-protein ligase MARCH6	38777	0.00018396	0.80918	-1.23582	-0.305467
P30154;P30154-2;E7EUF3;A8MY67;F8W8G1;B4DWW5;H0YDG7	P30154;P30154-2;E7EUF3;A8MY67;F8W8G1;B4DWW5	Serine/threonine-protein phosphatase 2A 65 kDa regulatory subunit A beta isoform	PPP2R1B	0	0.80919	-1.2358	-0.30545
B0QYF8;P02144;Q8WVH6;F2Z2F1;B4DUI1;B0QYF7;F2Z337	B0QYF8;P02144;Q8WVH6;F2Z2F1;B4DUI1;B0QYF7	Myoglobin	MB	0	0.8092	-1.23579	-0.305432
Q14686	Q14686	Nuclear receptor coactivator 6	NCOA6	0	0.80925	-1.23571	-0.305343
Q12846;A8MXY0;C9JFM5	Q12846;A8MXY0	Syntaxin-4	STX4	0	0.80929	-1.23565	-0.305271
P09497-2;P09497;D6RJD1;H0Y9Q6	P09497-2;P09497	Clathrin light chain B	CLTB	0	0.80974	-1.23496	-0.304469
D6RA77;Q9BPZ3	D6RA77;Q9BPZ3	Polyadenylate-binding protein-interacting protein 2	PAIP2	0	0.81046	-1.23387	-0.303187
O94973;O94973-2;O94973-3;C9J1S3;E9PJJ7;E7ESQ4;E9PBJ2;E7EVC3;E9PR62;E9PNC4	O94973;O94973-2;O94973-3;C9J1S3;E9PJJ7;E7ESQ4	AP-2 complex subunit alpha-2	AP2A2	0	0.81049	-1.23382	-0.303134
P63261;F5H0N0;P60709;B4E335;B4DW52;F5GYT4;Q6S8J3;G5E9R0;E7EVS6;C9JUM1;C9JZR7;A5A3E0;P0CG38;Q9BYX7;P0CG39	P63261;F5H0N0;P60709;B4E335;B4DW52;F5GYT4	Actin, cytoplasmic 2;Actin, cytoplasmic 2, N-terminally processed;Actin, cytoplasmic 1;Actin, cytoplasmic 1, N-terminally processed	ACTG1;ACTB	0	0.81062	-1.23362	-0.302902
P54727;G5E9P0;Q5W0S5;Q5W0S4;H0Y579;E9PGR9	P54727;G5E9P0	UV excision repair protein RAD23 homolog B	RAD23B	0	0.8107	-1.2335	-0.30276
P11216;H0Y4Z6;E7END0	P11216	Glycogen phosphorylase, brain form	PYGB	0	0.81073	-1.23346	-0.302707
Q8NI60;B4DED1;Q5T7A2;Q5T7A4;Q8NI60-3	Q8NI60;B4DED1;Q5T7A2;Q5T7A4;Q8NI60-3	Chaperone activity of bc1 complex-like, mitochondrial	ADCK3	0	0.81088	-1.23323	-0.30244
Q969H8	Q969H8	UPF0556 protein C19orf10	C19orf10	0	0.81101	-1.23303	-0.302208
Q9H1Y0-2;Q9H1Y0	Q9H1Y0-2;Q9H1Y0	Autophagy protein 5	ATG5	0.013555	0.81123	-1.2327	-0.301817
P26440;B3KVI7;H0YLC3;H0YKV0;C9JUI0;H0YN10	P26440;B3KVI7;H0YLC3	Isovaleryl-CoA dehydrogenase, mitochondrial	IVD	0	0.81143	-1.23239	-0.301461
Q16706	Q16706	Alpha-mannosidase 2	MAN2A1	0	0.81166	-1.23204	-0.301053
O14974;F5H1B6;F8VWB4;O14974-3;F8W7P1;O14974-4;F8W8Q6;O14974-2;F8W9E8;F8VZN8;H0YHI8;H0YIS4;H0YIS3;H0YIM2;H0YHL8;F8VW28;H0YIL7;O60237-4;O60237;F8W8M3	O14974;F5H1B6;F8VWB4;O14974-3;F8W7P1;O14974-4;F8W8Q6;O14974-2;F8W9E8;F8VZN8	Protein phosphatase 1 regulatory subunit 12A	PPP1R12A	0	0.81178	-1.23186	-0.300839
O60936-2;O60936	O60936-2;O60936	Nucleolar protein 3	NOL3	0	0.81237	-1.23097	-0.299791
Q96EE3;Q96EE3-1	Q96EE3;Q96EE3-1	Nucleoporin SEH1	SEH1L	0	0.8124	-1.23092	-0.299738
P22830;P22830-2	P22830;P22830-2	Ferrochelatase, mitochondrial	FECH	0	0.81243	-1.23088	-0.299685
O60664;O60664-3;O60664-2	O60664;O60664-3;O60664-2	Perilipin-3	PLIN3	0	0.81244	-1.23086	-0.299667
Q7LGA3-3;Q7LGA3-2;A6ND99;Q7LGA3	Q7LGA3-3;Q7LGA3-2;A6ND99;Q7LGA3	Heparan sulfate 2-O-sulfotransferase 1	HS2ST1	0	0.81261	-1.2306	-0.299365
P37837;F2Z393;E9PM01;E9PKI8	P37837;F2Z393	Transaldolase	TALDO1	0	0.81307	-1.22991	-0.298549
Q8N3C0;E7EW23;E5RFZ0	Q8N3C0	Activating signal cointegrator 1 complex subunit 3	ASCC3	0	0.81315	-1.22979	-0.298407
O75396	O75396	Vesicle-trafficking protein SEC22b	SEC22B	0	0.8133	-1.22956	-0.29814
P98179	P98179	Putative RNA-binding protein 3	RBM3	0	0.81357	-1.22915	-0.297662
Q6NUQ1	Q6NUQ1	RAD50-interacting protein 1	RINT1	0.001725	0.81369	-1.22897	-0.297449
P12268;H0Y4R1;F5H247;E7ETK5	P12268;H0Y4R1;F5H247	Inosine-5-monophosphate dehydrogenase 2	IMPDH2	0	0.81376	-1.22886	-0.297325
Q04726-2;F8W964;E9PD64;Q04726;H0YKT5;H0YKN8;H0YL70;Q04726-3;F8W8S3;Q6PI57;Q04726-4;H0YNT2;B4E2W3;H0YNI7;H0YLI3;H0YKH0;H0YLW9;B4DE62;E9PEV7;Q04725;F8WCH2	Q04726-2;F8W964;E9PD64;Q04726;H0YKT5;H0YKN8;H0YL70;Q04726-3;F8W8S3;Q6PI57;Q04726-4;H0YNT2;B4E2W3;H0YNI7;H0YLI3	Transducin-like enhancer protein 3	TLE3	0	0.81387	-1.2287	-0.29713
Q02252;G3V4Z4	Q02252;G3V4Z4	Methylmalonate-semialdehyde dehydrogenase [acylating], mitochondrial	ALDH6A1	0	0.81436	-1.22796	-0.296261
P50225;P50225-2;P50226;E9PKR8	P50225;P50225-2;P50226	Sulfotransferase 1A1;Sulfotransferase 1A2	SULT1A1;SULT1A2	0	0.81462	-1.22757	-0.295801
Q9HCD6;Q9HCD6-2;Q9HCD6-3;Q9HCD6-4	Q9HCD6;Q9HCD6-2	Protein TANC2	TANC2	0	0.81475	-1.22737	-0.295571
P04350;B4DJ43;B4DFH6;F8W813	P04350;B4DJ43;B4DFH6	Tubulin beta-4A chain	TUBB4A	0	0.81515	-1.22677	-0.294863
Q96RE7	Q96RE7	Nucleus accumbens-associated protein 1	NACC1	0	0.81523	-1.22665	-0.294721
Q96RR4-6;Q96RR4-5;G8JLD8;Q96RR4-2;Q96RR4-3;Q96RR4-4;Q96RR4-7;Q96RR4;F5GZ00	Q96RR4-6;Q96RR4-5;G8JLD8;Q96RR4-2;Q96RR4-3;Q96RR4-4;Q96RR4-7;Q96RR4;F5GZ00	Calcium/calmodulin-dependent protein kinase kinase 2	CAMKK2	0	0.81544	-1.22633	-0.294349
Q6L8Q7;F6T1Q0;Q6L8Q7-2	Q6L8Q7;F6T1Q0;Q6L8Q7-2	2,5-phosphodiesterase 12	PDE12	0	0.81552	-1.22621	-0.294208
G3V1Q5;Q8NA82	G3V1Q5;Q8NA82	Probable E3 ubiquitin-protein ligase MARCH10	40238	0.033225	0.81561	-1.22608	-0.294049
H0Y3I5;Q6PJF5-2;Q6PJF5	H0Y3I5;Q6PJF5-2;Q6PJF5	Inactive rhomboid protein 2	RHBDF2	0.00017912	0.81577	-1.22584	-0.293766
Q6PIJ6-2;Q6PIJ6;Q6PIJ6-3	Q6PIJ6-2;Q6PIJ6;Q6PIJ6-3	F-box only protein 38	FBXO38	0	0.81605	-1.22542	-0.293271
Q92783-2;Q92783;B4DZT2;A6NMU3;C9J1E5	Q92783-2;Q92783;B4DZT2;A6NMU3	Signal transducing adapter molecule 1	STAM	0	0.81611	-1.22533	-0.293164
P25686;C9JRD2;C9JXB9;P25686-2;C9J1G2;E7ETU0;C9JX00	P25686;C9JRD2;C9JXB9;P25686-2	DnaJ homolog subfamily B member 2	DNAJB2	0	0.81638	-1.22492	-0.292687
Q9HDC9;Q9HDC9-2;H0Y512	Q9HDC9;Q9HDC9-2;H0Y512	Adipocyte plasma membrane-associated protein	APMAP	0	0.81642	-1.22486	-0.292617
P43034;C9JJI8;B4DF38;B4DZN3;P43034-2	P43034;C9JJI8;B4DF38;B4DZN3	Platelet-activating factor acetylhydrolase IB subunit alpha	PAFAH1B1	0	0.81651	-1.22472	-0.292458
Q9H267;B3KQF6;F5GWU6;F5H008;G3V3F9	Q9H267;B3KQF6;F5GWU6;F5H008	Vacuolar protein sorting-associated protein 33B	VPS33B	0	0.81651	-1.22472	-0.292458
O43852;O43852-2;D6QS48;F5H4F5;F5H879;F5H1Q9;H0Y875;F5H3F1;F5H6K9;F5GZT6	O43852;O43852-2;D6QS48;F5H4F5;F5H879;F5H1Q9	Calumenin	CALU	0	0.8168	-1.22429	-0.291945
A8K1H6;E9PGT6;Q99627	A8K1H6;E9PGT6;Q99627	COP9 signalosome complex subunit 8	COPS8	0	0.81687	-1.22418	-0.291822
P10768	P10768	S-formylglutathione hydrolase	ESD	0	0.8169	-1.22414	-0.291769
Q9NW68-8;C9JB13;Q9NW68-2;Q9NW68;Q9NW68-7;Q9NW68-3;E9PQA7;Q9NW68-9;Q9NW68-4;F8W6C6;E9PNA9;E9PS77;Q9NW68-5;B4DE39;B4DM89	Q9NW68-8;C9JB13;Q9NW68-2;Q9NW68;Q9NW68-7;Q9NW68-3;E9PQA7;Q9NW68-9;Q9NW68-4	BSD domain-containing protein 1	BSDC1	0	0.81694	-1.22408	-0.291698
Q15020;B7ZKM0;F8VV04;F5H0B8;E7EMI4;Q15020-2;F8W667;F8VVK9;Q15020-3;H0YHU8;F8VZM2	Q15020;B7ZKM0;F8VV04;F5H0B8;E7EMI4	Squamous cell carcinoma antigen recognized by T-cells 3	SART3	0	0.81709	-1.22386	-0.291433
Q99758;Q4LE27	Q99758;Q4LE27	ATP-binding cassette sub-family A member 3	ABCA3;ABCA3 variant protein	0	0.81722	-1.22366	-0.291204
Q01469;A8MUU1	Q01469	Fatty acid-binding protein, epidermal	FABP5	0	0.81725	-1.22362	-0.291151
P57678;E7EN12	P57678	Gem-associated protein 4	GEMIN4	0	0.8173	-1.22354	-0.291062
Q6W2J9-3;Q6W2J9-4;Q6W2J9-2;Q6W2J9;A1A564	Q6W2J9-3;Q6W2J9-4;Q6W2J9-2;Q6W2J9;A1A564	BCL-6 corepressor	BCOR	0	0.8173	-1.22354	-0.291062
Q8IYU8;F2Z348	Q8IYU8;F2Z348	Calcium uptake protein 2, mitochondrial	MICU2	0	0.81732	-1.22351	-0.291027
Q9UJY1;H0YG30	Q9UJY1;H0YG30	Heat shock protein beta-8	HSPB8	0	0.81739	-1.22341	-0.290904
Q53ET0;Q5T4K5;H0YDQ8	Q53ET0;Q5T4K5;H0YDQ8	CREB-regulated transcription coactivator 2	CRTC2	0	0.81746	-1.2233	-0.29078
Q13415	Q13415	Origin recognition complex subunit 1	ORC1	0	0.81747	-1.22329	-0.290762
P07237;E7EPA8;B4DUA5;F5H8J2;H0Y3Z3	P07237;E7EPA8;B4DUA5;F5H8J2;H0Y3Z3	Protein disulfide-isomerase	P4HB	0	0.81761	-1.22308	-0.290515
P49137;P49137-2	P49137;P49137-2	MAP kinase-activated protein kinase 2	MAPKAPK2	0	0.81799	-1.22251	-0.289845
B4DY76;P50336;H0YFP3;F5H825;H0YFE1;F5GZT7;B4DQQ7	B4DY76;P50336;H0YFP3	Protoporphyrinogen oxidase	PPOX	0	0.81827	-1.22209	-0.289351
Q14320;B0S8I6;Q9Y247	Q14320;B0S8I6	Protein FAM50A	FAM50A	0	0.81841	-1.22188	-0.289104
F5H1H6;Q69YQ0;F8WAN1;H0Y3Q3;C9J8U1;C9JLY8	F5H1H6;Q69YQ0;F8WAN1;H0Y3Q3;C9J8U1	Cytospin-A	SPECC1L	0	0.81842	-1.22187	-0.289087
Q9BY32;Q9BY32-2;A2A2N2	Q9BY32;Q9BY32-2;A2A2N2	Inosine triphosphate pyrophosphatase	ITPA	0	0.81858	-1.22163	-0.288805
Q9BV86;Q9BV86-2	Q9BV86;Q9BV86-2	N-terminal Xaa-Pro-Lys N-methyltransferase 1;N-terminal Xaa-Pro-Lys N-methyltransferase 1, N-terminally processed	NTMT1	0	0.8187	-1.22145	-0.288593
P49903;Q5T5U9;B4DWK0;D6PSQ9;Q5T5U6;Q5T5U7	P49903;Q5T5U9;B4DWK0;D6PSQ9	Selenide, water dikinase 1	SEPHS1	0	0.81871	-1.22143	-0.288576
F8VYE8;P36873;P36873-2;F8VR82;F8W0W8;B4DNE3;F8W0V8;H0Y3Y6;F8WE71	F8VYE8;P36873;P36873-2;F8VR82;F8W0W8	Serine/threonine-protein phosphatase;Serine/threonine-protein phosphatase PP1-gamma catalytic subunit	PPP1CC	0	0.81879	-1.22131	-0.288435
Q92896;B7Z8Y4;Q92896-2	Q92896;B7Z8Y4;Q92896-2	Golgi apparatus protein 1	GLG1	0	0.81896	-1.22106	-0.288135
Q8WVM0	Q8WVM0	Dimethyladenosine transferase 1, mitochondrial	TFB1M	0	0.81899	-1.22102	-0.288082
O43542;G3V3Q2;G3V5K0;G3V3C8;G3V3H9;G3V399	O43542;G3V3Q2	DNA repair protein XRCC3	XRCC3	0	0.81908	-1.22088	-0.287924
Q969E4;F5H6U1;Q6IPX3;Q5H9L2;Q6IPX3-2	Q969E4;F5H6U1;Q6IPX3;Q5H9L2	Transcription elongation factor A protein-like 3;Transcription elongation factor A protein-like 6;Transcription elongation factor A protein-like 5	TCEAL3;TCEAL6;TCEAL5	0	0.81924	-1.22064	-0.287642
F5H1B1;F5H630;P51523	F5H1B1;F5H630;P51523	Zinc finger protein 84	ZNF84	0.0015557	0.81962	-1.22008	-0.286973
P08559;A5YVE9;P08559-3;P08559-2;Q5JPU3;Q5JPU0;Q5JPT9;Q5JPU1;P29803;Q5JPU2	P08559;A5YVE9;P08559-3;P08559-2	Pyruvate dehydrogenase E1 component subunit alpha, somatic form, mitochondrial	PDHA1	0	0.81969	-1.21997	-0.28685
O43865;O43865-2	O43865;O43865-2	Putative adenosylhomocysteinase 2	AHCYL1	0	0.81972	-1.21993	-0.286797
P51648;P51648-2;E9PJV0;C9JGJ2;C9JKT2;C9JMC5;P48448;A8MYB8;E9PNN6;E7ERM4;P43353-2;P30838;P43353;H0Y3F3	P51648;P51648-2	Fatty aldehyde dehydrogenase	ALDH3A2	0	0.81978	-1.21984	-0.286691
C9IYJ2;F8WDF7;Q7Z7A4-2;Q7Z7A4	C9IYJ2;F8WDF7;Q7Z7A4-2;Q7Z7A4	PX domain-containing protein kinase-like protein	PXK	0	0.81992	-1.21963	-0.286445
Q9Y2S7	Q9Y2S7	Polymerase delta-interacting protein 2	POLDIP2	0	0.82011	-1.21935	-0.286111
C9J1F2;C9K0G6;C9IYA4;B5MDG3;Q86SX3-3;Q86SX3-2;E9PAQ4;Q86SX3	C9J1F2;C9K0G6;C9IYA4;B5MDG3;Q86SX3-3;Q86SX3-2;E9PAQ4;Q86SX3	Uncharacterized protein C14orf80	C14orf80	0	0.82055	-1.21869	-0.285337
Q9P035;B4DRF4	Q9P035;B4DRF4	Very-long-chain (3R)-3-hydroxyacyl-[acyl-carrier protein] dehydratase 3	PTPLAD1	0	0.82063	-1.21858	-0.285196
P60891;B1ALA9;B4DNL6;B1ALA7	P60891;B1ALA9;B4DNL6	Ribose-phosphate pyrophosphokinase 1;Ribose-phosphate pyrophosphokinase	PRPS1	0	0.82064	-1.21856	-0.285179
O95487-2;O95487;B7ZKM8	O95487-2;O95487;B7ZKM8	Protein transport protein Sec24B	SEC24B	0	0.82085	-1.21825	-0.284809
Q9BZ67-2;B4E2P1;Q9BZ67;E9PS62	Q9BZ67-2;B4E2P1;Q9BZ67;E9PS62	FERM domain-containing protein 8	FRMD8	0.00087689	0.82088	-1.2182	-0.284757
Q6ZRS2-3;Q6ZRS2-2;Q6ZRS2	Q6ZRS2-3;Q6ZRS2-2;Q6ZRS2	Helicase SRCAP	SRCAP	0	0.82096	-1.21809	-0.284616
Q9UKL0;E9PQE5;E7ESC2;B4DV59;Q9P2K3-2;Q9P2K3-4;Q9P2K3;Q9P2K3-3;E9PR63	Q9UKL0;E9PQE5;E7ESC2;B4DV59;Q9P2K3-2;Q9P2K3-4;Q9P2K3;Q9P2K3-3	REST corepressor 1;REST corepressor 3	RCOR1;RCOR3	0	0.82099	-1.21804	-0.284563
Q9BYV8;Q9BYV8-5;Q9BYV8-2;C9JXA0;Q9BYV8-3;C9J6R3;C9J9X8;C9JCX6;F8WF85	Q9BYV8;Q9BYV8-5;Q9BYV8-2;C9JXA0	Centrosomal protein of 41 kDa	CEP41	0	0.82107	-1.21792	-0.284423
Q9NPI1;Q9NPI1-2;B5MCM6	Q9NPI1;Q9NPI1-2	Bromodomain-containing protein 7	BRD7	0	0.82149	-1.2173	-0.283685
F8W9R9;O75448-2;O75448;F5H5K2;F5H0K1;F5H2D6;F5H3E6;F5GY88;E9PFL1;H0Y4Q9	F8W9R9;O75448-2;O75448;F5H5K2;F5H0K1	Mediator of RNA polymerase II transcription subunit 24	MED24	0	0.82153	-1.21724	-0.283615
Q6IN84;Q6IN84-2	Q6IN84;Q6IN84-2	rRNA methyltransferase 1, mitochondrial	MRM1	0	0.82159	-1.21715	-0.283509
Q86WJ1-4;Q86WJ1-2;Q86WJ1;E7EP44;B5MDZ7;Q86WJ1-3	Q86WJ1-4;Q86WJ1-2;Q86WJ1;E7EP44;B5MDZ7;Q86WJ1-3	Chromodomain-helicase-DNA-binding protein 1-like	CHD1L	0	0.82178	-1.21687	-0.283176
Q8TCC3;Q8TCC3-2;B8ZZV5;Q8TCC3-3	Q8TCC3;Q8TCC3-2;B8ZZV5;Q8TCC3-3	39S ribosomal protein L30, mitochondrial	MRPL30	0	0.82213	-1.21635	-0.282562
Q9H1D9	Q9H1D9	DNA-directed RNA polymerase III subunit RPC6	POLR3F	0.0013899	0.82214	-1.21634	-0.282544
Q8NEZ4-2;Q8NEZ4;Q8NEZ4-3;H0Y765	Q8NEZ4-2;Q8NEZ4;Q8NEZ4-3;H0Y765	Histone-lysine N-methyltransferase 2C	KMT2C	0	0.8224	-1.21595	-0.282088
O95671-2;O95671;E7ER97;F5GXH4	O95671-2;O95671;E7ER97;F5GXH4	N-acetylserotonin O-methyltransferase-like protein	ASMTL	0	0.82261	-1.21564	-0.281719
O60583-2;O60583;F8WDY7;F2Z2C9;B4DH21	O60583-2;O60583;F8WDY7;F2Z2C9;B4DH21	Cyclin-T2	CCNT2	0.0040296	0.82275	-1.21544	-0.281474
Q8N3Z6;Q8N3Z6-2	Q8N3Z6;Q8N3Z6-2	Zinc finger CCHC domain-containing protein 7	ZCCHC7	0	0.8228	-1.21536	-0.281386
P09467;Q5VZC3;O00757	P09467	Fructose-1,6-bisphosphatase 1	FBP1	0	0.82292	-1.21518	-0.281176
P15311;E7EQR4;E9PNP4	P15311;E7EQR4	Ezrin	EZR	0	0.82294	-1.21516	-0.281141
Q15386;Q15386-2;Q15386-3	Q15386	Ubiquitin-protein ligase E3C	UBE3C	0	0.82297	-1.21511	-0.281088
Q00688;G3V5F2	Q00688	Peptidyl-prolyl cis-trans isomerase FKBP3	FKBP3	0	0.8231	-1.21492	-0.28086
Q14008-2;Q14008;Q14008-3;E7ER31;H0YDX5;E9PQH5;H0YEK7;H0YCF6	Q14008-2;Q14008;Q14008-3	Cytoskeleton-associated protein 5	CKAP5	0	0.82312	-1.21489	-0.280825
P21796;C9JI87;E7ER14	P21796;C9JI87;E7ER14	Voltage-dependent anion-selective channel protein 1	VDAC1	0	0.82331	-1.21461	-0.280492
Q9UHV9	Q9UHV9	Prefoldin subunit 2	PFDN2	0	0.82341	-1.21446	-0.280317
P54578;A6NJA2;B7Z4N8	P54578;A6NJA2;B7Z4N8	Ubiquitin carboxyl-terminal hydrolase 14;Ubiquitin carboxyl-terminal hydrolase	USP14	0	0.82347	-1.21437	-0.280212
E7EWZ6;P06756-2;P06756;B4DYQ7	E7EWZ6;P06756-2;P06756	Integrin alpha-V;Integrin alpha-V heavy chain;Integrin alpha-V light chain	ITGAV	0	0.82387	-1.21378	-0.279511
E9PDK6;Q9Y3S2;D6R8Y9;D6RBR7;D6R9C8	E9PDK6;Q9Y3S2;D6R8Y9;D6RBR7	Zinc finger protein 330	ZNF330	0	0.82394	-1.21368	-0.279389
Q9NZM4-2;Q9NZM4	Q9NZM4-2;Q9NZM4	Glioma tumor suppressor candidate region gene 1 protein	GLTSCR1	0	0.82394	-1.21368	-0.279389
Q7L576;E7EQ04;Q7L576-2;Q7L576-3;H0YL50;H0YN93	Q7L576;E7EQ04	Cytoplasmic FMR1-interacting protein 1	CYFIP1	0	0.82396	-1.21365	-0.279354
Q9Y2A7;Q9Y2A7-2	Q9Y2A7;Q9Y2A7-2	Nck-associated protein 1	NCKAP1	0	0.82422	-1.21327	-0.278899
Q9BRT3	Q9BRT3	Migration and invasion enhancer 1	MIEN1	0.020738	0.82437	-1.21305	-0.278636
Q9HBH0	Q9HBH0	Rho-related GTP-binding protein RhoF	RHOF	0	0.82438	-1.21303	-0.278619
C9IZA5;C9JUP7	C9IZA5;C9JUP7		VCP	0	0.82453	-1.21281	-0.278356
Q6ZMG9;Q32M63	Q6ZMG9;Q32M63	Ceramide synthase 6	CERS6	0.0092789	0.82513	-1.21193	-0.277307
Q8WZA9	Q8WZA9	Immunity-related GTPase family Q protein	IRGQ	0	0.82523	-1.21178	-0.277132
B4DNY1;Q86SS3;E9PGM9;P78332;C9J250;F8WCA5	B4DNY1;Q86SS3;E9PGM9;P78332	RNA-binding protein 6	RBM6	0	0.82586	-1.21086	-0.276031
P48506;H0Y9I7;D6RGF8;H0YAB6	P48506	Glutamate--cysteine ligase catalytic subunit	GCLC	0	0.82597	-1.2107	-0.275839
P60660-2;G8JLA2;F8VZU9;F8W180;F8VXL3	P60660-2;G8JLA2;F8VZU9;F8W180	Myosin light polypeptide 6	MYL6	0	0.82607	-1.21055	-0.275664
Q14204;H0YJ21	Q14204	Cytoplasmic dynein 1 heavy chain 1	DYNC1H1	0	0.82626	-1.21027	-0.275332
C9JEL3;B9A044;B8ZZJ9;B8ZZ50;O60573;B4E1E4;B9A023;B8ZZL3	C9JEL3;B9A044;B8ZZJ9;B8ZZ50;O60573;B4E1E4;B9A023;B8ZZL3	Eukaryotic translation initiation factor 4E type 2	EIF4E2	0	0.82635	-1.21014	-0.275175
O60763;O60763-2;F5H4X1;F5GYR8;F5GZ76;H0Y7C0	O60763;O60763-2;F5H4X1;F5GYR8;F5GZ76	General vesicular transport factor p115	USO1	0	0.82702	-1.20916	-0.274006
P30086;B4DRT4	P30086;B4DRT4	Phosphatidylethanolamine-binding protein 1;Hippocampal cholinergic neurostimulating peptide	PEBP1	0	0.82714	-1.20899	-0.273797
Q5SRE5;Q5SRE5-2;F8W973;E9PET9;F2Z376	Q5SRE5;Q5SRE5-2;F8W973	Nucleoporin NUP188 homolog	NUP188	0	0.82714	-1.20899	-0.273797
Q92572;F5H459	Q92572;F5H459	AP-3 complex subunit sigma-1	AP3S1	0	0.82715	-1.20897	-0.273779
B5MCE2;B4DRG3;Q9H6V9;Q9H6V9-2;B5MDU6	B5MCE2;B4DRG3;Q9H6V9;Q9H6V9-2;B5MDU6	UPF0554 protein C2orf43	C2orf43;FLJ21820	0.043756	0.82746	-1.20852	-0.273239
Q9BXW7-2;Q9BXW7;A8MYZ9	Q9BXW7-2;Q9BXW7	Cat eye syndrome critical region protein 5	CECR5	0	0.82753	-1.20842	-0.273116
Q9H204;H0YAA8	Q9H204;H0YAA8	Mediator of RNA polymerase II transcription subunit 28	MED28	0	0.82772	-1.20814	-0.272785
Q9UMR2;Q9UMR2-2;E7EMK4;Q9UMR2-3	Q9UMR2;Q9UMR2-2;E7EMK4;Q9UMR2-3	ATP-dependent RNA helicase DDX19B	DDX19B	0	0.82773	-1.20812	-0.272768
Q8NBF6;B8ZZW5;F8WCK7;Q8NBF6-2;Q8N6Z3	Q8NBF6;B8ZZW5;F8WCK7;Q8NBF6-2	Late secretory pathway protein AVL9 homolog	AVL9	0	0.82797	-1.20777	-0.27235
P61158;B4DXW1;F5H3P5;B4DTI0;F8WEW2;F8WE84;C9IZN3	P61158;B4DXW1;F5H3P5;B4DTI0	Actin-related protein 3	ACTR3	0	0.82802	-1.2077	-0.272262
Q8TEM1;Q8TEM1-2	Q8TEM1	Nuclear pore membrane glycoprotein 210	NUP210	0	0.8282	-1.20744	-0.271949
Q9BSH4	Q9BSH4	Translational activator of cytochrome c oxidase 1	TACO1	0	0.82828	-1.20732	-0.27181
P07339;C9JH19;F8WD96;F8W787	P07339;C9JH19;F8WD96	Cathepsin D;Cathepsin D light chain;Cathepsin D heavy chain	CTSD	0	0.82875	-1.20664	-0.270991
Q6PGN9-3;Q5T2Z0;Q5T2Z1;Q6PGN9-2;Q6PGN9	Q6PGN9-3;Q5T2Z0;Q5T2Z1;Q6PGN9-2;Q6PGN9	Proline/serine-rich coiled-coil protein 1	PSRC1	0	0.829	-1.20627	-0.270556
E7ES17;O00291	E7ES17;O00291	Huntingtin-interacting protein 1	HIP1	0	0.82911	-1.20611	-0.270365
Q7Z7F0;Q7Z7F0-2;Q7Z7F0-3	Q7Z7F0;Q7Z7F0-2	UPF0469 protein KIAA0907	KIAA0907	0	0.82952	-1.20552	-0.269651
Q9ULZ3;Q9ULZ3-2;Q9ULZ3-3	Q9ULZ3;Q9ULZ3-2;Q9ULZ3-3	Apoptosis-associated speck-like protein containing a CARD	PYCARD	0	0.82998	-1.20485	-0.268852
Q3LXA3;H0YCY6;E9PJG8;E9PQR1	Q3LXA3;H0YCY6	Bifunctional ATP-dependent dihydroxyacetone kinase/FAD-AMP lyase (cyclizing);ATP-dependent dihydroxyacetone kinase;FAD-AMP lyase (cyclizing)	DAK	0	0.83004	-1.20476	-0.268747
O94888;C9JD50;C9JAT7;F5GYB1	O94888	UBX domain-containing protein 7	UBXN7	0	0.83019	-1.20454	-0.268487
Q4TT37;A2IDC6;Q4TT38;Q13084	Q4TT37;A2IDC6;Q4TT38;Q13084	39S ribosomal protein L28, mitochondrial	MRPL28	0.0022177	0.83041	-1.20422	-0.268104
Q92793;Q4LE28;E9PEX7	Q92793;Q4LE28	CREB-binding protein	CREBBP	0	0.83058	-1.20398	-0.267809
Q9Y6W3	Q9Y6W3	Calpain-7	CAPN7	0	0.83061	-1.20393	-0.267757
Q9UDY8-2;Q9UDY8	Q9UDY8-2;Q9UDY8	Mucosa-associated lymphoid tissue lymphoma translocation protein 1	MALT1	0	0.83064	-1.20389	-0.267705
P35579;P35579-2;H0Y3P4;Q5BKV1;B1AH99;REV__E7EQT4;REV__Q9UKV3-5;REV__Q9UKV3	P35579;P35579-2	Myosin-9	MYH9	0	0.83092	-1.20349	-0.267219
Q9BUP3;Q9BUP3-3;E9PI87;Q9BUP3-2	Q9BUP3;Q9BUP3-3;E9PI87;Q9BUP3-2	Oxidoreductase HTATIP2	HTATIP2	0	0.83093	-1.20347	-0.267201
Q16864;C9J2K4	Q16864;C9J2K4	V-type proton ATPase subunit F	ATP6V1F	0	0.831	-1.20337	-0.26708
Q9BT78;D6RFN0;D6RAX7;B3KST5;D6RD63;D6REK7	Q9BT78;D6RFN0;D6RAX7;B3KST5;D6RD63	COP9 signalosome complex subunit 4	COPS4	0	0.83114	-1.20317	-0.266837
P31939;E9PBU3;F5GWY2;C9JLK0;F8WEF0	P31939;E9PBU3;F5GWY2	Bifunctional purine biosynthesis protein PURH;Phosphoribosylaminoimidazolecarboxamide formyltransferase;IMP cyclohydrolase	ATIC	0	0.83134	-1.20288	-0.266489
G5E9Z4;B3KY39;Q8TCG2	G5E9Z4;B3KY39;Q8TCG2	Phosphatidylinositol 4-kinase type 2-beta	PI4K2B	0.0069136	0.83137	-1.20283	-0.266437
G5E9F1;Q96RG2;Q96RG2-2;B7Z7V7;F5GYW7	G5E9F1;Q96RG2;Q96RG2-2;B7Z7V7;F5GYW7	PAS domain-containing serine/threonine-protein kinase	PASK	0	0.83146	-1.2027	-0.266281
P67936;Q2TAC2-2;Q2TAC2	P67936	Tropomyosin alpha-4 chain	TPM4	0	0.83146	-1.2027	-0.266281
Q9BV68-2;Q9BV68	Q9BV68-2;Q9BV68	E3 ubiquitin-protein ligase RNF126	RNF126	0.0049983	0.83164	-1.20244	-0.265969
E7EN45	E7EN45			0.022802	0.83204	-1.20187	-0.265275
Q06203;D6RCC8;D6RE15	Q06203	Amidophosphoribosyltransferase	PPAT	0	0.83204	-1.20187	-0.265275
Q86X55-1;Q86X55;Q86X55-2	Q86X55-1;Q86X55;Q86X55-2	Histone-arginine methyltransferase CARM1	CARM1	0	0.83223	-1.20159	-0.264946
P10599;B1ALW1	P10599;B1ALW1	Thioredoxin	TXN	0	0.83249	-1.20122	-0.264495
Q9H4M9;F5H5B6;B4DZH9;C9J2Z4;C9JC03;C9JDQ8;C9JIJ3;C9IZH1;F5GXL2;F5H559;Q9NZN4	Q9H4M9;F5H5B6;B4DZH9;C9J2Z4;C9JC03	EH domain-containing protein 1	EHD1	0	0.83261	-1.20104	-0.264287
P12235	P12235	ADP/ATP translocase 1	SLC25A4	0	0.83273	-1.20087	-0.264079
B4DJA5;P20339;F8VWU4;F8VVZ0;F8VUA5;F8VVK3;F8WC93;F8WCY6;F8WD79;F8VPW9;F8VSF8;F8VWZ7	B4DJA5;P20339	Ras-related protein Rab-5A	RAB5A	0	0.83276	-1.20083	-0.264027
F5H2J3;Q96GC9	F5H2J3;Q96GC9	Vacuole membrane protein 1	VMP1	0	0.83282	-1.20074	-0.263923
Q9P253;H0YMC9;H0YLM6	Q9P253	Vacuolar protein sorting-associated protein 18 homolog	VPS18	0	0.83282	-1.20074	-0.263923
Q8NEC7;D6RCC4;D6RCC9;D6R9W2	Q8NEC7;D6RCC4;D6RCC9	Glutathione S-transferase C-terminal domain-containing protein	GSTCD	0	0.83303	-1.20044	-0.26356
P61160;E9PF41;G3V1L8;F5H6T1	P61160;E9PF41;G3V1L8	Actin-related protein 2	ACTR2	0	0.83312	-1.20031	-0.263404
P04632	P04632	Calpain small subunit 1	CAPNS1	0	0.83314	-1.20028	-0.263369
Q15262;Q15262-2;Q15262-3;F5GXI4;Q5TG12;B7ZMG0;E9PGC5;H0YDP9;F5GWP2;H0Y6V4;H0Y6P5	Q15262;Q15262-2;Q15262-3;F5GXI4;Q5TG12;B7ZMG0;E9PGC5;H0YDP9;F5GWP2	Receptor-type tyrosine-protein phosphatase kappa	PTPRK	0	0.83329	-1.20006	-0.263109
O00411;E9PDE7	O00411;E9PDE7	DNA-directed RNA polymerase, mitochondrial	POLRMT	0	0.83351	-1.19975	-0.262729
Q9UKK3	Q9UKK3	Poly [ADP-ribose] polymerase 4	PARP4	0	0.83351	-1.19975	-0.262729
Q14249	Q14249	Endonuclease G, mitochondrial	ENDOG	0	0.8337	-1.19947	-0.2624
Q9NSD9;F5H6Y1	Q9NSD9;F5H6Y1	Phenylalanine--tRNA ligase beta subunit	FARSB	0	0.8338	-1.19933	-0.262227
Q96S94-3;Q96S94	Q96S94-3;Q96S94	Cyclin-L2	CCNL2	0.0027096	0.83386	-1.19924	-0.262123
O43823;B7Z8L8	O43823	A-kinase anchor protein 8	AKAP8	0	0.83409	-1.19891	-0.261725
Q8N5M1;C9J2Q2;E9PMH4	Q8N5M1;C9J2Q2;E9PMH4	ATP synthase mitochondrial F1 complex assembly factor 2	ATPAF2	0	0.83412	-1.19887	-0.261673
Q8TC12;Q8TC12-2;H0YJ46;B4DDW0	Q8TC12;Q8TC12-2;H0YJ46;B4DDW0	Retinol dehydrogenase 11	RDH11	0	0.83418	-1.19878	-0.261569
O43293-2;O43293;E9PBT2;F8WCQ3;B7ZLE7;P53355;P53355-3	O43293-2;O43293;E9PBT2;F8WCQ3;B7ZLE7;P53355;P53355-3	Death-associated protein kinase 3;Death-associated protein kinase 1	DAPK3;DAPK1	0.0056469	0.83467	-1.19808	-0.260722
E9PHM2;Q15031	E9PHM2;Q15031	Probable leucine--tRNA ligase, mitochondrial	LARS2	0	0.83472	-1.19801	-0.260636
Q9Y6J9;E9PP94	Q9Y6J9	TAF6-like RNA polymerase II p300/CBP-associated factor-associated factor 65 kDa subunit 6L	TAF6L	0.00018195	0.83494	-1.19769	-0.260256
Q9UH62	Q9UH62	Armadillo repeat-containing X-linked protein 3	ARMCX3	0	0.83495	-1.19768	-0.260238
P63092-3;P63092-2;P63092;A6NI00;Q5JWF2-2;Q5JWF2;Q5JWE9;H0Y7F4;P38405;Q86XU3;A2A2R6;Q5JWD1;H0Y7E8;F5H3J6;P11488;P19087;A8MTJ3;Q03113	P63092-3;P63092-2;P63092;A6NI00;Q5JWF2-2;Q5JWF2	Guanine nucleotide-binding protein G(s) subunit alpha isoforms short;Guanine nucleotide-binding protein G(s) subunit alpha isoforms XLas	GNAS	0	0.83497	-1.19765	-0.260204
Q9H6U6-6;Q9H6U6-2;Q9H6U6-7;Q9H6U6;Q9H6U6-3;Q9H6U6-8	Q9H6U6-6;Q9H6U6-2;Q9H6U6-7;Q9H6U6;Q9H6U6-3;Q9H6U6-8	Breast carcinoma-amplified sequence 3	BCAS3	0	0.83512	-1.19743	-0.259945
E9PHY8;Q8NDA8;Q8NDA8-2;G8JLL0;Q8NDA8-3;Q8NDA8-7;Q8NDA8-4;Q8NDA8-6;Q8NDA8-5	E9PHY8;Q8NDA8;Q8NDA8-2	Maestro heat-like repeat-containing protein family member 1	MROH1	0	0.83514	-1.1974	-0.25991
O15357;O15357-2;F5H3D8;F5GY16;F5GXI6;F5H588;D6RJB9;C9JLW2;C9JF09;Q7Z7G1-3;C9JTK2;Q7Z7G1	O15357;O15357-2	Phosphatidylinositol 3,4,5-trisphosphate 5-phosphatase 2	INPPL1	0	0.83514	-1.1974	-0.25991
P51003;G3XAH6;F5H5I8;G3V2A0;P51003-2;G3V3I9;H0YJ00;Q9NRJ5;G3V457;F8WAT4	P51003;G3XAH6;F5H5I8;G3V2A0	Poly(A) polymerase alpha	PAPOLA	0	0.83515	-1.19739	-0.259893
Q9Y4E8;Q9Y4E8-2;Q9Y4E8-3;E9PCQ3;F8W0H4;Q9H8G9;H0YI31;F8VZG8;F8VVY7	Q9Y4E8;Q9Y4E8-2;Q9Y4E8-3;E9PCQ3	Ubiquitin carboxyl-terminal hydrolase 15;Ubiquitin carboxyl-terminal hydrolase	USP15	0	0.83516	-1.19738	-0.259875
O75586;G3V4A5;B4DU17	O75586;G3V4A5;B4DU17	Mediator of RNA polymerase II transcription subunit 6	MED6	0.0043595	0.8353	-1.19717	-0.259634
Q9NVV0	Q9NVV0	Trimeric intracellular cation channel type B	TMEM38B	0	0.83539	-1.19705	-0.259478
Q9BQG0;Q9BQG0-2;E7EN09	Q9BQG0;Q9BQG0-2	Myb-binding protein 1A	MYBBP1A	0	0.83564	-1.19669	-0.259047
B3KQT9;G5EA52;P30101;F5H119	B3KQT9;G5EA52;P30101	Protein disulfide-isomerase A3	PDIA3	0	0.83601	-1.19616	-0.258408
F6V2D4;O00214;C9JNF5;O00214-2;B4DJG2;E9PN19;E9PJ77;E9PRN3;B1ANM0;Q5T3P9	F6V2D4;O00214;C9JNF5;O00214-2;B4DJG2;E9PN19	Galectin-8	LGALS8	0	0.83663	-1.19527	-0.257338
O75323;C9IYJ3;F8WBI5;C9J7B1;C9K068	O75323;C9IYJ3	Protein NipSnap homolog 2	GBAS	0	0.83688	-1.19491	-0.256907
Q9Y303;Q9Y303-2;Q9Y303-3	Q9Y303;Q9Y303-2;Q9Y303-3	Putative N-acetylglucosamine-6-phosphate deacetylase	AMDHD2	0	0.83696	-1.1948	-0.256769
O94927;O94927-2	O94927	HAUS augmin-like complex subunit 5	HAUS5	0	0.83699	-1.19476	-0.256718
Q9P2K5-2;Q9P2K5;Q9P2K5-3;H0YN19;H0YKS1;C9JI55;Q9P2K5-4	Q9P2K5-2;Q9P2K5;Q9P2K5-3;H0YN19	Myelin expression factor 2	MYEF2	0	0.83724	-1.1944	-0.256287
Q9Y2Q3;Q9Y2Q3-3;Q9Y2Q3-2;E9PFN5;C9JNT3;Q9Y2Q3-4	Q9Y2Q3;Q9Y2Q3-3;Q9Y2Q3-2;E9PFN5;C9JNT3;Q9Y2Q3-4	Glutathione S-transferase kappa 1	GSTK1	0	0.83732	-1.19429	-0.256149
O75882-3;O75882-2;C9IZD4;O75882	O75882-3;O75882-2;C9IZD4;O75882	Attractin	ATRN	0.00070472	0.83738	-1.1942	-0.256046
Q9HBD1-2;Q9HBD1-3;A6NHN2;Q4VXB0;Q9HBD1-4;Q9HBD1;Q9HBD1-6	Q9HBD1-2;Q9HBD1-3;A6NHN2;Q4VXB0;Q9HBD1-4;Q9HBD1;Q9HBD1-6	RING finger and CCCH-type zinc finger domain-containing protein 2	RC3H2	0.034998	0.83745	-1.1941	-0.255925
Q9H8T0;Q9H8T0-2	Q9H8T0;Q9H8T0-2	AKT-interacting protein	AKTIP	0	0.83746	-1.19409	-0.255908
Q8N8N7;G3V288;Q8N8N7-2;G3V2R9;G3V3C1;G3V3Y1	Q8N8N7;G3V288;Q8N8N7-2;G3V2R9;G3V3C1;G3V3Y1	Prostaglandin reductase 2	PTGR2	0	0.83755	-1.19396	-0.255753
P62495;Q96CG1;B7Z7P8;D6RJE8;D6RCB3	P62495;Q96CG1;B7Z7P8	Eukaryotic peptide chain release factor subunit 1	ETF1	0	0.83795	-1.19339	-0.255064
E9PHW5;Q99805	E9PHW5;Q99805	Transmembrane 9 superfamily member 2	TM9SF2	0	0.83807	-1.19322	-0.254857
B4DXA1;Q13227	B4DXA1;Q13227	G protein pathway suppressor 2	GPS2	0.039774	0.83828	-1.19292	-0.254496
Q01167-2;Q01167;F5H5V5;Q01167-3;E9PM37;E9PPI7	Q01167-2;Q01167;F5H5V5;Q01167-3	Forkhead box protein K2	FOXK2	0	0.83832	-1.19286	-0.254427
P27797;B4E2Y9	P27797;B4E2Y9	Calreticulin	CALR	0	0.83838	-1.19278	-0.254324
C9JFR7;P99999;CON__P62894	C9JFR7;P99999	Cytochrome c	CYCS	0	0.83845	-1.19268	-0.254203
Q9NQ66;H0YCJ2;H0YGI7;Q9NQ66-2	Q9NQ66;H0YCJ2;H0YGI7;Q9NQ66-2	1-phosphatidylinositol 4,5-bisphosphate phosphodiesterase beta-1	PLCB1	0	0.83845	-1.19268	-0.254203
Q96KN1	Q96KN1	Protein FAM84B	FAM84B	0	0.83851	-1.19259	-0.2541
Q93100-4;Q93100-2;Q93100-3;Q93100	Q93100-4;Q93100-2;Q93100-3;Q93100	Phosphorylase b kinase regulatory subunit beta	PHKB	0	0.83871	-1.19231	-0.253756
A8MU28;A6NFN4;Q13564;A6NCK0	A8MU28;A6NFN4;Q13564;A6NCK0	NEDD8-activating enzyme E1 regulatory subunit	NAE1	0	0.83889	-1.19205	-0.253446
Q92569-3;E7EMU8;Q92569-2;Q92569;F6TDL0;Q5T4P3	Q92569-3;E7EMU8;Q92569-2;Q92569;F6TDL0	Phosphatidylinositol 3-kinase regulatory subunit gamma	PIK3R3	0	0.83912	-1.19172	-0.253051
B4DXT8	B4DXT8		ORC5	0.0022147	0.83928	-1.1915	-0.252776
Q7Z2E3-9;Q5T782;Q7Z2E3-8;Q7Z2E3-7;Q7Z2E3;Q6JV81;F8W6G5;C9JZ40;Q7Z2E3-4;Q7Z2E3-3;Q7Z2E3-5;Q7Z2E3-10;Q7Z2E3-6;C9J8U3;Q7Z2E3-2	Q7Z2E3-9;Q5T782;Q7Z2E3-8;Q7Z2E3-7;Q7Z2E3;Q6JV81;F8W6G5;C9JZ40;Q7Z2E3-4;Q7Z2E3-3;Q7Z2E3-5;Q7Z2E3-10	Aprataxin	APTX	0	0.83947	-1.19123	-0.252449
Q7Z7K2	Q7Z7K2	Zinc finger protein 467	ZNF467	0.00017982	0.83949	-1.1912	-0.252415
Q5JX58;Q5JX59;Q5JX60;Q5JX44;E7ENH5;A6PVH9;F2Z2V0;Q99829;Q5JX56;Q5JX61;Q5JX52;Q5JX45;Q5JX54;Q5JX55;Q5JX57;E7EV27;Q5JX53	Q5JX58;Q5JX59;Q5JX60;Q5JX44;E7ENH5;A6PVH9;F2Z2V0;Q99829;Q5JX56;Q5JX61;Q5JX52;Q5JX45;Q5JX54;Q5JX55	Copine-1	CPNE1	0	0.8396	-1.19104	-0.252226
Q9BSD7;Q5TDF0	Q9BSD7;Q5TDF0	Cancer-related nucleoside-triphosphatase	NTPCR	0	0.83962	-1.19101	-0.252192
Q68CJ0	Q68CJ0		HMFN2567	0.049435	0.83972	-1.19087	-0.25202
Q49AR2;Q49AR2-2;H0YGU1;Q49AR2-3	Q49AR2;Q49AR2-2;H0YGU1	UPF0489 protein C5orf22	C5orf22	0	0.8398	-1.19076	-0.251882
Q9H1I8;B1AH59;B1AH60;F5H6J9;Q9H1I8-2	Q9H1I8;B1AH59;B1AH60;F5H6J9	Activating signal cointegrator 1 complex subunit 2	ASCC2	0	0.83989	-1.19063	-0.251728
P61081	P61081	NEDD8-conjugating enzyme Ubc12	UBE2M	0	0.84019	-1.19021	-0.251212
H0YJ92;G3V1U8;P51948	H0YJ92;G3V1U8;P51948	CDK-activating kinase assembly factor MAT1	MNAT1	0	0.84034	-1.18999	-0.250955
Q14697;F5H6X6;H0YFL4;Q14697-3;E9PRF8	Q14697;F5H6X6	Neutral alpha-glucosidase AB	GANAB	0	0.84046	-1.18982	-0.250749
Q9Y5S2	Q9Y5S2	Serine/threonine-protein kinase MRCK beta	CDC42BPB	0	0.84047	-1.18981	-0.250732
Q9BU02;G3V4J3;G3V5B9;G3V5Q5;H0YJU8	Q9BU02	Thiamine-triphosphatase	THTPA	0	0.84052	-1.18974	-0.250646
Q9H9L3	Q9H9L3	Interferon-stimulated 20 kDa exonuclease-like 2	ISG20L2	0	0.84056	-1.18968	-0.250577
Q9NP66;H0YKM5;H0YK55;H0YMS9;H0YKL0;H0YNS8	Q9NP66;H0YKM5	High mobility group protein 20A	HMG20A	0	0.84064	-1.18957	-0.25044
B1AH89;Q14166;E9PGR8	B1AH89;Q14166	Tubulin--tyrosine ligase-like protein 12	TTLL12	0	0.84074	-1.18943	-0.250268
Q8TD30;Q8TD30-2	Q8TD30;Q8TD30-2	Alanine aminotransferase 2	GPT2	0	0.84085	-1.18927	-0.25008
P11441;Q5HY81;F8WB70	P11441;Q5HY81	Ubiquitin-like protein 4A	UBL4A	0	0.84096	-1.18912	-0.249891
F8VS23;F5H7B0;F8VNU1;B4DM01;Q15477;F5H6Y7	F8VS23;F5H7B0;F8VNU1;B4DM01;Q15477;F5H6Y7	Helicase SKI2W	SKIV2L	0	0.84114	-1.18886	-0.249582
E9PKB9;Q92543	E9PKB9;Q92543	Sorting nexin-19	SNX19	0.0030354	0.84172	-1.18804	-0.248588
Q9Y508;Q9Y508-2;C9JU49;E9PGC2	Q9Y508;Q9Y508-2;C9JU49;E9PGC2	RING finger protein 114	RNF114	0	0.84173	-1.18803	-0.248571
P08107;H0YG33;F8VZJ4;F5H1D3;F5GZ62;E7EQL7;E7EP94;Q5SP16;E7EP11;C9IYI3;P48741	P08107;H0YG33;F8VZJ4;F5H1D3;F5GZ62;E7EQL7;E7EP94;Q5SP16	Heat shock 70 kDa protein 1A/1B	HSPA1A	0	0.84197	-1.18769	-0.248159
B4DVM5;Q96S15-2;Q96S15	B4DVM5;Q96S15-2;Q96S15	WD repeat-containing protein 24	WDR24	0	0.842	-1.18765	-0.248108
Q9Y678;F5GXH1;H0Y8X7;D6RG17;H0Y8G2	Q9Y678;F5GXH1	Coatomer subunit gamma-1	COPG1	0	0.84214	-1.18745	-0.247868
O15498;B4DR94	O15498;B4DR94	Synaptobrevin homolog YKT6	YKT6	0	0.84224	-1.18731	-0.247697
Q8N9Q2	Q8N9Q2	Protein SREK1IP1	SREK1IP1	0	0.84225	-1.1873	-0.24768
Q9BTA9-2;Q9BTA9;Q9BTA9-3;B4DMH1;C9JD58;C9JVK6	Q9BTA9-2;Q9BTA9;Q9BTA9-3;B4DMH1	WW domain-containing adapter protein with coiled-coil	WAC	0	0.84242	-1.18706	-0.247388
P09493-3;P09493-4;D9YZV2;D9YZV3;H0YKX5;P09493;Q6ZN40;H0YL52;H0YKP3;C9IZA2;H0YKZ6	P09493-3;P09493-4;D9YZV2;D9YZV3;H0YKX5;P09493;Q6ZN40;H0YL52;H0YKP3;C9IZA2	Tropomyosin alpha-1 chain	TPM1	0	0.84258	-1.18683	-0.247114
Q9Y2Y0-2;Q9Y2Y0	Q9Y2Y0-2;Q9Y2Y0	ADP-ribosylation factor-like protein 2-binding protein	ARL2BP	0	0.84263	-1.18676	-0.247029
P60468	P60468	Protein transport protein Sec61 subunit beta	SEC61B	0	0.84265	-1.18673	-0.246995
Q9BQ24;Q9BQ24-2;G3V5D6;G3V2M2	Q9BQ24;Q9BQ24-2	Zinc finger FYVE domain-containing protein 21	ZFYVE21	0	0.84286	-1.18644	-0.246635
Q9NQ84;A8MXZ4;Q9NQ84-2;Q9NXI0	Q9NQ84;A8MXZ4;Q9NQ84-2;Q9NXI0	G-protein coupled receptor family C group 5 member C	GPRC5C	0	0.8429	-1.18638	-0.246567
Q06323;H0YNE3;A6NJG9;H0YKK6;H0YLU2	Q06323;H0YNE3;A6NJG9	Proteasome activator complex subunit 1	PSME1	0	0.84298	-1.18627	-0.24643
P10636;C9JSN6;P10636-9;C9JDD6;P10636-8	P10636;C9JSN6;P10636-9;C9JDD6;P10636-8	Microtubule-associated protein tau	MAPT	0	0.84311	-1.18608	-0.246207
Q8N0Z3	Q8N0Z3	Spindle and centriole-associated protein 1	SPICE1	0	0.84313	-1.18606	-0.246173
Q9BSY4;Q8N8C4;F8WC14	Q9BSY4;Q8N8C4	Coiled-coil-helix-coiled-coil-helix domain-containing protein 5	CHCHD5	0	0.84344	-1.18562	-0.245643
P41240;E7EQW6;Q9NST8;P42679;B3KNZ9	P41240;E7EQW6	Tyrosine-protein kinase CSK	CSK	0	0.84407	-1.18474	-0.244565
Q96FJ2	Q96FJ2	Dynein light chain 2, cytoplasmic	DYNLL2	0	0.84416	-1.18461	-0.244412
Q2M389;Q2M389-2;F8W1W1;F8VYH7	Q2M389;Q2M389-2	WASH complex subunit 7	KIAA1033	0	0.84439	-1.18429	-0.244019
P11717	P11717	Cation-independent mannose-6-phosphate receptor	IGF2R	0	0.84516	-1.18321	-0.242704
Q9Y2Z2-4;Q9Y2Z2;Q9Y2Z2-6;Q9Y2Z2-2;Q9Y2Z2-5;Q9Y2Z2-3;E7EWI1;E5RFF7;H0YBI9;H0YB81	Q9Y2Z2-4;Q9Y2Z2;Q9Y2Z2-6;Q9Y2Z2-2;Q9Y2Z2-5;Q9Y2Z2-3	Protein MTO1 homolog, mitochondrial	MTO1	0	0.84516	-1.18321	-0.242704
Q969S3	Q969S3	Zinc finger protein 622	ZNF622	0	0.84561	-1.18258	-0.241936
P07741;G5E9J2	P07741;G5E9J2	Adenine phosphoribosyltransferase	APRT	0	0.84568	-1.18248	-0.241816
Q8NAF0	Q8NAF0	Zinc finger protein 579	ZNF579	0.018781	0.8458	-1.18231	-0.241612
F2Z2E1;Q96EK7;F5GZX9;F5GY05;Q96EK7-2;B4DL34	F2Z2E1;Q96EK7;F5GZX9;F5GY05;Q96EK7-2	Constitutive coactivator of peroxisome proliferator-activated receptor gamma	FAM120B	0	0.84603	-1.18199	-0.241219
Q4G176;F5H5A1;H0YGC7;F5H362;F5H755;F5H3B2;F5H2G6;H0YH37;F5GX20	Q4G176;F5H5A1;H0YGC7;F5H362;F5H755;F5H3B2	Acyl-CoA synthetase family member 3, mitochondrial	ACSF3	0	0.84627	-1.18166	-0.24081
Q8N4S7-3;Q8N4S7-2;Q8N4S7	Q8N4S7-3;Q8N4S7-2;Q8N4S7	Progestin and adipoQ receptor family member 4	PAQR4	0	0.84627	-1.18166	-0.24081
C9K005;Q9H330-4;Q9H330-2;Q9H330;F8WBJ7	C9K005;Q9H330-4;Q9H330-2;Q9H330;F8WBJ7	Transmembrane protein 245	TMEM245	0	0.84642	-1.18145	-0.240554
P56211-2;P56211	P56211-2;P56211	cAMP-regulated phosphoprotein 19	ARPP19	0	0.84652	-1.18131	-0.240384
B7Z9S8;A6NGH2;P05026-2;P05026	B7Z9S8;A6NGH2;P05026-2;P05026	Sodium/potassium-transporting ATPase subunit beta-1	ATP1B1	0	0.8466	-1.1812	-0.240248
F8VZ44;Q9NRG9;Q5JB47;F8VUB6	F8VZ44;Q9NRG9;Q5JB47;F8VUB6	Aladin	AAAS	0	0.84668	-1.18108	-0.240111
Q96EA0;C9JTT8;O15155;Q68DU7	Q96EA0;C9JTT8;O15155;Q68DU7	BET1 homolog	BET1;DKFZp781C0425	0.00018012	0.84671	-1.18104	-0.24006
Q9H089;F8WFC6	Q9H089	Large subunit GTPase 1 homolog	LSG1	0	0.84689	-1.18079	-0.239754
Q9H553;Q9H553-2	Q9H553;Q9H553-2	Alpha-1,3/1,6-mannosyltransferase ALG2	ALG2	0	0.84704	-1.18058	-0.239498
Q16539-3;Q16539;Q16539-4;B5TY33;B4E0K5;E7EX54	Q16539-3;Q16539;Q16539-4;B5TY33;B4E0K5;E7EX54	Mitogen-activated protein kinase 14	MAPK14	0	0.84717	-1.1804	-0.239277
O60427	O60427	Fatty acid desaturase 1	FADS1	0	0.84723	-1.18032	-0.239174
P17252	P17252	Protein kinase C alpha type	PRKCA	0.046899	0.84726	-1.18028	-0.239123
P78346;E9PB02;C9JJX7;E9PFP4;Q5VU10;Q5VU11	P78346;E9PB02;C9JJX7;E9PFP4;Q5VU10;Q5VU11	Ribonuclease P protein subunit p30	RPP30	0	0.84731	-1.18021	-0.239038
P29084;E5RH41;E5RIW4;E5RK24	P29084;E5RH41	Transcription initiation factor IIE subunit beta	GTF2E2	0	0.8477	-1.17966	-0.238374
P06733;P13929-3;P13929-2;P13929;D3DTL2;E5RI09;E5RG95;E5RGZ4	P06733	Alpha-enolase	ENO1	0	0.84771	-1.17965	-0.238357
Q9H4I3-2;Q9H4I3	Q9H4I3-2;Q9H4I3	TraB domain-containing protein	TRABD	0.013707	0.84772	-1.17963	-0.23834
E7ET49;Q8NCG7;Q8NCG7-2;B4DQU0;E7EVQ4;B4DVJ1;Q8NCG7-3	E7ET49;Q8NCG7;Q8NCG7-2;B4DQU0	Sn1-specific diacylglycerol lipase beta	DAGLB	0	0.84774	-1.17961	-0.238306
Q9UPR3;H0Y5T3;Q5SZX1	Q9UPR3	Protein SMG5	SMG5	0	0.84789	-1.1794	-0.238051
P52943;B7Z6C0;H0YFA4;H0YHD8	P52943;B7Z6C0;H0YFA4	Cysteine-rich protein 2	CRIP2	0	0.84794	-1.17933	-0.237966
Q02040	Q02040	A-kinase anchor protein 17A	AKAP17A	0	0.84796	-1.1793	-0.237932
Q9UGK3;Q9UGK3-2	Q9UGK3;Q9UGK3-2	Signal-transducing adaptor protein 2	STAP2	0	0.84796	-1.1793	-0.237932
P20810-4;G5E946;E7EVY3;B7Z574;P20810;G5E9D3;B7Z468;E7ESM9;P20810-7;P20810-6;E7ES10;E9PCH5;P20810-2;P20810-5;P20810-3;E9PDE4;H0Y9H6;E7EQ12;H0Y7F0;E7EPY6;E7EQA0;H0YD33;F8W7E0;H0YA91;E9PSG1;D6RAA8;H0Y944;D6RC54;E7EQK6	P20810-4;G5E946;E7EVY3;B7Z574;P20810;G5E9D3;B7Z468;E7ESM9;P20810-7;P20810-6;E7ES10;E9PCH5;P20810-2;P20810-5;P20810-3;E9PDE4;H0Y9H6;E7EQ12;H0Y7F0;E7EPY6;E7EQA0;H0YD33	Calpastatin	CAST	0	0.84806	-1.17916	-0.237762
F5H5U7;Q96JG6;B4DS55;Q96JG6-2;Q5JPD9;C9JA29;Q75N11;H0Y7Q2	F5H5U7;Q96JG6;B4DS55	Coiled-coil domain-containing protein 132	CCDC132	0	0.84816	-1.17902	-0.237592
Q96FW1;F5GYN4;F5H6Q1;F5GYJ8;F5H3F0;Q96FW1-2	Q96FW1;F5GYN4;F5H6Q1;F5GYJ8;F5H3F0	Ubiquitin thioesterase OTUB1	OTUB1	0	0.84816	-1.17902	-0.237592
Q8IWV8-4;Q8IWV8;Q8IWV8-2;Q8IWV8-3	Q8IWV8-4;Q8IWV8;Q8IWV8-2	E3 ubiquitin-protein ligase UBR2	UBR2	0	0.8483	-1.17883	-0.237354
Q9P032	Q9P032	NADH dehydrogenase [ubiquinone] 1 alpha subcomplex assembly factor 4	NDUFAF4	0	0.84845	-1.17862	-0.237098
C9J031;C9IY57;Q9UHC7-4;Q9UHC7-3;Q9UHC7-2;Q9UHC7	C9J031;C9IY57;Q9UHC7-4;Q9UHC7-3;Q9UHC7-2;Q9UHC7	E3 ubiquitin-protein ligase makorin-1	MKRN1	0.00087382	0.84875	-1.1782	-0.236588
Q3MIX3	Q3MIX3	Uncharacterized aarF domain-containing protein kinase 5	ADCK5	0.0013901	0.84877	-1.17818	-0.236554
Q9NP79;E7ETQ7;Q5TGM0	Q9NP79;E7ETQ7;Q5TGM0	Vacuolar protein sorting-associated protein VTA1 homolog	VTA1	0	0.84916	-1.17763	-0.235892
Q13232	Q13232	Nucleoside diphosphate kinase 3	NME3	0	0.84924	-1.17752	-0.235756
Q5TH58;Q9H6K1-2;Q9H6K1	Q5TH58;Q9H6K1-2;Q9H6K1	Uncharacterized protein C6orf106	C6orf106	0	0.84933	-1.1774	-0.235603
Q99985;F5H1Z7;B4DRL8	Q99985;F5H1Z7	Semaphorin-3C	SEMA3C	0	0.84938	-1.17733	-0.235518
Q9H8G2;B4DWT4	Q9H8G2;B4DWT4	Caspase activity and apoptosis inhibitor 1	CAAP1	0	0.84942	-1.17727	-0.23545
Q9Y312;A2A2Q9	Q9Y312;A2A2Q9	Protein AAR2 homolog	AAR2	0	0.84951	-1.17715	-0.235297
B4E3A8;P30740;B4DNT0	B4E3A8;P30740;B4DNT0	Leukocyte elastase inhibitor	SERPINB1	0	0.84959	-1.17704	-0.235161
Q6GMS8;O14662;G8JLE0;H0YEW0;Q96NX8;F8W9Z6;B7ZBM7;E1P5M0;O14662-4;C9K0W8;E9PLV7;E9PND6;F8W1F9;O14662-3;B7ZBM4;B7ZBM5;B4DJX9;E9PRP8;B7ZBM8	Q6GMS8;O14662;G8JLE0;H0YEW0;Q96NX8;F8W9Z6;B7ZBM7;E1P5M0;O14662-4;C9K0W8	Syntaxin-16	STX16	0.00035398	0.84965	-1.17696	-0.235059
Q9UJT2-2;C9K0I0;Q9UJT2	Q9UJT2-2;C9K0I0;Q9UJT2	Testis-specific serine kinase substrate	TSKS	0.028094	0.84967	-1.17693	-0.235025
Q15785;Q6ZPD0	Q15785	Mitochondrial import receptor subunit TOM34	TOMM34	0	0.84971	-1.17687	-0.234958
Q9NX58;D6RDJ1	Q9NX58	Cell growth-regulating nucleolar protein	LYAR	0	0.84975	-1.17682	-0.23489
Q6FI81-3;Q6FI81;Q6FI81-2	Q6FI81-3;Q6FI81	Anamorsin	CIAPIN1	0	0.84981	-1.17673	-0.234788
Q6PJG6;F8WDN5;Q6PJG6-2;Q6PJG6-3	Q6PJG6	BRCA1-associated ATM activator 1	BRAT1	0	0.84985	-1.17668	-0.23472
Q96N06;B4DZN8	Q96N06;B4DZN8	Uncharacterized protein C16orf55	C16orf55	0.014281	0.84998	-1.1765	-0.234499
Q9P1F3;Q5SZC9	Q9P1F3;Q5SZC9	Costars family protein ABRACL	ABRACL	0	0.85004	-1.17642	-0.234397
O00264;B7Z1L3	O00264;B7Z1L3	Membrane-associated progesterone receptor component 1	PGRMC1	0	0.85016	-1.17625	-0.234194
P53384-2;P53384	P53384-2;P53384	Cytosolic Fe-S cluster assembly factor NUBP1	NUBP1	0	0.85016	-1.17625	-0.234194
P57740;B4DZ67;Q6PJE1;G3V1T4;H0YG15	P57740;B4DZ67;Q6PJE1	Nuclear pore complex protein Nup107	NUP107	0	0.85035	-1.17599	-0.233871
C9J931;Q15382;C9J469	C9J931;Q15382	GTP-binding protein Rheb	RHEB	0	0.85042	-1.17589	-0.233753
P51858;A8K8G0;Q5SZ08;Q5SZ07;B7Z525	P51858;A8K8G0;Q5SZ08;Q5SZ07;B7Z525	Hepatoma-derived growth factor	HDGF	0	0.85056	-1.1757	-0.233515
G3V5V3;O60524-4;O60524-5;O60524;O60524-3;F5H639;G3V4D9;G3V547;O60524-2	G3V5V3;O60524-4;O60524-5;O60524;O60524-3;F5H639	Nuclear export mediator factor NEMF	NEMF	0	0.85058	-1.17567	-0.233481
Q9NZM1-6;Q9NZM1;F8W8J4;Q9NZM1-3;C9JCN0;Q9NZM1-2;Q9NZM1-5;H0YD14;Q9NZM1-7;Q9NZM1-8;Q9NZM1-4	Q9NZM1-6;Q9NZM1;F8W8J4;Q9NZM1-3;C9JCN0;Q9NZM1-2;Q9NZM1-5;H0YD14	Myoferlin	MYOF	0	0.85068	-1.17553	-0.233312
Q5QPM9;Q5QPM7;Q92530;E9PCH7;F5H4Z3;E7ER20	Q5QPM9;Q5QPM7;Q92530;E9PCH7;F5H4Z3;E7ER20	Proteasome inhibitor PI31 subunit	PSMF1	0	0.85073	-1.17546	-0.233227
Q15738;C9JDR0	Q15738;C9JDR0	Sterol-4-alpha-carboxylate 3-dehydrogenase, decarboxylating	NSDHL	0	0.85091	-1.17521	-0.232922
Q5TAQ0;Q9BRT2	Q5TAQ0;Q9BRT2	Mitochondrial nucleoid factor 1	MNF1	0	0.85104	-1.17503	-0.232701
O95202;F8WBN9;O95202-2;O95202-3	O95202	LETM1 and EF-hand domain-containing protein 1, mitochondrial	LETM1	0	0.85128	-1.1747	-0.232294
P36639-4;P36639-3;P36639-2;P36639;C9J361	P36639-4;P36639-3;P36639-2;P36639	7,8-dihydro-8-oxoguanine triphosphatase	NUDT1	0	0.85135	-1.17461	-0.232176
E5RJ68;O00203;F5GXG9;F5H093;H0YBD0;F5GYB0;F5H0E6;F5GWU4	E5RJ68;O00203;F5GXG9;F5H093	AP-3 complex subunit beta-1	AP3B1	0	0.85149	-1.17441	-0.231939
P08574	P08574	Cytochrome c1, heme protein, mitochondrial	CYC1	0	0.85159	-1.17427	-0.231769
Q8IZP0-10;Q8IZP0-8;F5H1G9;Q8IZP0-7;F8WA55;Q8IZP0-2;Q8IZP0-4;Q8IZP0-3;Q8IZP0-5;Q8IZP0-6;Q8IZP0-9;F8WA56;Q8IZP0;A6NFN2;B4DQ58	Q8IZP0-10;Q8IZP0-8;F5H1G9;Q8IZP0-7;F8WA55;Q8IZP0-2;Q8IZP0-4;Q8IZP0-3;Q8IZP0-5;Q8IZP0-6;Q8IZP0-9;F8WA56;Q8IZP0;A6NFN2;B4DQ58	Abl interactor 1	ABI1	0	0.85162	-1.17423	-0.231718
O43660;A8MW61;O43660-2;D6RA26;B7Z982;H0YAA2;H0YA24	O43660;A8MW61;O43660-2;D6RA26	Pleiotropic regulator 1	PLRG1	0	0.85171	-1.17411	-0.231566
Q9UL46;A8MZ76;C9JE52;H0YM70;H0YKU2	Q9UL46;A8MZ76;C9JE52;H0YM70	Proteasome activator complex subunit 2	PSME2	0	0.85187	-1.17389	-0.231295
O75449;B7ZBC9;B7ZBC8;O75449-2	O75449;B7ZBC9;B7ZBC8;O75449-2	Katanin p60 ATPase-containing subunit A1	KATNA1	0	0.85215	-1.1735	-0.230821
Q9Y6V0-2;Q9Y6V0-6;Q9Y6V0;Q9Y6V0-5;E9PE96;E7EMT1	Q9Y6V0-2;Q9Y6V0-6;Q9Y6V0;Q9Y6V0-5;E9PE96;E7EMT1	Protein piccolo	PCLO	0	0.85237	-1.1732	-0.230448
Q5T4L4;P42677	Q5T4L4;P42677	40S ribosomal protein S27	RPS27	0	0.85254	-1.17297	-0.230161
Q9NPQ8-4;Q9NPQ8;Q9NPQ8-3;Q9NPQ8-2;E9PI04;H0YEN0;E9PRC0;E9PSI0;E9PMP0	Q9NPQ8-4;Q9NPQ8;Q9NPQ8-3;Q9NPQ8-2;E9PI04;H0YEN0	Synembryn-A	RIC8A	0	0.85257	-1.17292	-0.23011
O60563;A9XU13	O60563	Cyclin-T1	CCNT1	0	0.85274	-1.17269	-0.229822
Q96ER9;Q96ER9-2;C9JSW8;C9JPZ8	Q96ER9;Q96ER9-2	Coiled-coil domain-containing protein 51	CCDC51	0	0.85296	-1.17239	-0.22945
Q00535;Q00535-2	Q00535;Q00535-2	Cyclin-dependent kinase 5	CDK5	0	0.85327	-1.17196	-0.228926
F8WDV8;Q15361	F8WDV8;Q15361	Transcription termination factor 1	TTF1	0	0.85329	-1.17193	-0.228892
Q9BUB1;P13861;C9J830	Q9BUB1;P13861	cAMP-dependent protein kinase type II-alpha regulatory subunit	PRKAR2A	0	0.85338	-1.17181	-0.22874
Q96T51;Q96T51-2;H0YAC8;Q96T51-3;H0Y9Y8	Q96T51;Q96T51-2;H0YAC8	RUN and FYVE domain-containing protein 1	RUFY1	0	0.8535	-1.17165	-0.228537
P62312	P62312	U6 snRNA-associated Sm-like protein LSm6	LSM6	0	0.85353	-1.1716	-0.228486
Q7Z6Z7-2;E9PD66;Q7Z6Z7-3;Q7Z6Z7;E7EVU8;H0Y5W0;Q5H962;H0Y659;H0Y7U1;E9PEH3;F5H1P2;Q5H963	Q7Z6Z7-2;E9PD66;Q7Z6Z7-3;Q7Z6Z7;E7EVU8;H0Y5W0	E3 ubiquitin-protein ligase HUWE1	HUWE1	0	0.85363	-1.17147	-0.228317
Q96IY1;Q5SY76;Q5SY74;E7ETD5	Q96IY1;Q5SY76;Q5SY74;E7ETD5	Kinetochore-associated protein NSL1 homolog	NSL1	0.00018308	0.85376	-1.17129	-0.228098
E9PK67;Q53GL7;E9PNI7;E9PPE7;F5H462;E9PJI2;E9PPV8;F8W8G7;E9PM86;E9PSE7;E9PIA6;E9PIK9;E9PQQ6;E9PPU2;E9PSG8;E9PLE8	E9PK67;Q53GL7;E9PNI7;E9PPE7;F5H462	Poly [ADP-ribose] polymerase 10	PARP10	0	0.85378	-1.17126	-0.228064
F8WBH3;F5H4B6;B4DLQ1;Q8IZ83	F8WBH3;F5H4B6;B4DLQ1;Q8IZ83	Aldehyde dehydrogenase family 16 member A1	ALDH16A1	0	0.8538	-1.17123	-0.22803
Q04446;E9PGM4;F5H378	Q04446;E9PGM4	1,4-alpha-glucan-branching enzyme	GBE1	0	0.85385	-1.17117	-0.227945
Q6UX04;Q6UX04-2;F5H636	Q6UX04;Q6UX04-2;F5H636	Peptidyl-prolyl cis-trans isomerase CWC27 homolog	CWC27	0	0.8539	-1.1711	-0.227861
G3V2S6;Q9Y5K8;H0YJ55;H0YJS0;G3V2V6;H0YJH8;G3V559	G3V2S6;Q9Y5K8;H0YJ55;H0YJS0;G3V2V6;H0YJH8;G3V559	V-type proton ATPase subunit D	ATP6V1D	0	0.85407	-1.17086	-0.227574
P21399;Q9HBB2;Q59FI0;Q5VZA6	P21399;Q9HBB2;Q59FI0;Q5VZA6	Cytoplasmic aconitate hydratase	ACO1;IRP1	0	0.85409	-1.17084	-0.22754
O75674;B7Z9E2;B4DUW5	O75674;B7Z9E2	TOM1-like protein 1	TOM1L1	0	0.8541	-1.17082	-0.227523
F5H6K0;O43143	F5H6K0;O43143	Putative pre-mRNA-splicing factor ATP-dependent RNA helicase DHX15	DHX15	0	0.85435	-1.17048	-0.227101
P62249;Q6IPX4	P62249	40S ribosomal protein S16	RPS16	0	0.85449	-1.17029	-0.226864
Q9BPX5	Q9BPX5	Actin-related protein 2/3 complex subunit 5-like protein	ARPC5L	0	0.85451	-1.17026	-0.226831
Q9UNS2;B4DY81;C9JLV5	Q9UNS2;B4DY81	COP9 signalosome complex subunit 3	COPS3	0	0.85471	-1.16999	-0.226493
Q86UP3;Q86UP3-4;E7EVZ1;Q86UP3-2;E7ER53;G3V138;Q86UP3-3	Q86UP3;Q86UP3-4;E7EVZ1;Q86UP3-2;E7ER53;G3V138;Q86UP3-3	Zinc finger homeobox protein 4	ZFHX4	0.043874	0.85492	-1.1697	-0.226139
Q12899;A2AE48;Q5SPU2;A2AE51;A2AE50	Q12899;A2AE48	Tripartite motif-containing protein 26	TRIM26	0	0.85493	-1.16969	-0.226122
Q13107-2;Q13107	Q13107-2;Q13107	Ubiquitin carboxyl-terminal hydrolase 4	USP4	0	0.85493	-1.16969	-0.226122
O00443;F5H2B0;B4E2G4;F5H5W9;E9PPP3	O00443;F5H2B0	Phosphatidylinositol 4-phosphate 3-kinase C2 domain-containing subunit alpha	PIK3C2A	0	0.85499	-1.1696	-0.226021
Q06330-5;Q06330-4;Q06330-6;B4DY22;Q06330;D6R927;Q06330-3;Q06330-2;H0Y8R3;D6REP3;D6RF98;D6RIV8;D6RAT2;D6RIZ8;D6R9X3;D6R9K5;D6REC2;D6RB37;D6RBQ8;D6R946;D6RA45;D6RCM1	Q06330-5;Q06330-4;Q06330-6;B4DY22;Q06330;D6R927;Q06330-3;Q06330-2	Recombining binding protein suppressor of hairless	RBPJ	0	0.85503	-1.16955	-0.225953
Q9H0L4	Q9H0L4	Cleavage stimulation factor subunit 2 tau variant	CSTF2T	0	0.8551	-1.16945	-0.225835
Q9NX40;D6R918;D6RBC5;D6RDI5;D6RA54;D6RC55;D6RG39;D6RIT9;Q9NX40-3;Q9NX40-2;G8JLN7;D6RF07;D6RDK6;D6RBN5	Q9NX40;D6R918;D6RBC5;D6RDI5;D6RA54;D6RC55;D6RG39;D6RIT9;Q9NX40-3;Q9NX40-2;G8JLN7	OCIA domain-containing protein 1	OCIAD1	0	0.85516	-1.16937	-0.225734
P0DJ93	P0DJ93	Small integral membrane protein 13	SMIM13	0.013806	0.85517	-1.16936	-0.225717
Q9NYL9;H0YNJ8;H0YKU1;H0YNU8;Q5T7W3;G5EA42;Q9NZR1;P28289	Q9NYL9;H0YNJ8;H0YKU1	Tropomodulin-3	TMOD3	0	0.85519	-1.16933	-0.225683
F5H2M9;P32455;P32456;Q5T8L7;F6X827;Q9H0R5	F5H2M9;P32455;P32456	Interferon-induced guanylate-binding protein 1;Interferon-induced guanylate-binding protein 2	GBP1;GBP2	0	0.8554	-1.16904	-0.225329
P40306	P40306	Proteasome subunit beta type-10	PSMB10	0	0.85541	-1.16903	-0.225312
P51809-3;P51809;P51809-2	P51809-3;P51809;P51809-2	Vesicle-associated membrane protein 7	VAMP7	0	0.85557	-1.16881	-0.225042
Q92520;C9JP35;C9JMN4	Q92520;C9JP35;C9JMN4	Protein FAM3C	FAM3C	0	0.85561	-1.16876	-0.224975
Q9BRX2	Q9BRX2	Protein pelota homolog	PELO	0	0.85592	-1.16833	-0.224452
Q9UJX3-2;Q9UJX3;F8VZ62;F8VQY8;H0YIW2;F8VYX8;F8VVU6;H0YIX7	Q9UJX3-2;Q9UJX3;F8VZ62	Anaphase-promoting complex subunit 7	ANAPC7	0	0.85631	-1.1678	-0.223795
O14653;O14653-2;E7EQ34;Q8N4B8	O14653;O14653-2;E7EQ34;Q8N4B8	Golgi SNAP receptor complex member 2	GOSR2	0	0.85635	-1.16775	-0.223728
P09104;B7Z2X9;F5H0C8;F5H1C3;F5H5U1;F5GWQ3;F5GZ30	P09104;B7Z2X9;F5H0C8	Gamma-enolase;Enolase	ENO2	0	0.85642	-1.16765	-0.22361
F8VSZ4;Q9UIW2	F8VSZ4;Q9UIW2	Plexin-A1	PLXNA1	0	0.8567	-1.16727	-0.223138
Q9UIV1;G3V108;H0YAV9;E9PCF7;E5RGH2;E5RFJ4;H0YBT3;E5RHL9;E5RK92;E5RJC5;E5RHP3;E5RGE4	Q9UIV1;G3V108;H0YAV9;E9PCF7	CCR4-NOT transcription complex subunit 7	CNOT7	0	0.85673	-1.16723	-0.223087
Q9BRK5-4;H0Y3T6;Q9BRK5-3;G3V1E2;Q9BRK5-6;Q9BRK5;Q9BRK5-2	Q9BRK5-4;H0Y3T6;Q9BRK5-3;G3V1E2;Q9BRK5-6;Q9BRK5;Q9BRK5-2	45 kDa calcium-binding protein	SDF4	0	0.85674	-1.16722	-0.223071
G5E964;H0YM23;E7EUV3;O75179-2;O75179;O75179-4;E7EWI7;H0YLQ3;C9JRC1;O75179-3;O75179-5;B5MEE3;B3KU50;H0YMS3	G5E964;H0YM23;E7EUV3;O75179-2;O75179;O75179-4;E7EWI7	Ankyrin repeat domain-containing protein 17	ANKRD17	0	0.85675	-1.1672	-0.223054
Q13085;Q13085-4;Q13085-3;Q13085-2;F8W6G0;D3YTK0;F6QQI9;H0YGH5;REV__B7Z734;REV__Q96DP5	Q13085;Q13085-4;Q13085-3;Q13085-2;F8W6G0	Acetyl-CoA carboxylase 1;Biotin carboxylase	ACACA	0	0.85678	-1.16716	-0.223003
B1AJQ6;Q86Y82;E9PBB7	B1AJQ6;Q86Y82;E9PBB7	Syntaxin-12	STX12	0	0.85696	-1.16692	-0.2227
Q8WUK0;Q8WUK0-2;E9PAT8;E9PQM0	Q8WUK0;Q8WUK0-2	Phosphatidylglycerophosphatase and protein-tyrosine phosphatase 1	PTPMT1	0	0.85698	-1.16689	-0.222667
Q6S5L8	Q6S5L8	SHC-transforming protein 4	SHC4	0.048997	0.85703	-1.16682	-0.222582
Q5BKZ1;A8MYX1;B4E179;Q5BKZ1-2;E2QRN4	Q5BKZ1;A8MYX1	DBIRD complex subunit ZNF326	ZNF326	0	0.85704	-1.16681	-0.222566
F8WF49;Q9Y2H0-3;Q9Y2H0-1;Q9Y2H0	F8WF49;Q9Y2H0-3;Q9Y2H0-1;Q9Y2H0	Disks large-associated protein 4	DLGAP4	0	0.85709	-1.16674	-0.222481
P34932;F5H3R0;Q9BUK9	P34932;F5H3R0	Heat shock 70 kDa protein 4	HSPA4	0	0.85745	-1.16625	-0.221876
Q9BV38	Q9BV38	WD repeat-containing protein 18	WDR18	0	0.85746	-1.16624	-0.221859
F5GX55;F5H6C7;Q96I51;C9JWG9	F5GX55;F5H6C7;Q96I51;C9JWG9	Williams-Beuren syndrome chromosomal region 16 protein	WBSCR16	0	0.85758	-1.16607	-0.221657
P22061;P22061-2;B7Z972;F8WDT3;F8WAV5;F8WAX2;C9J0F2	P22061;P22061-2;B7Z972	Protein-L-isoaspartate(D-aspartate) O-methyltransferase;Protein-L-isoaspartate O-methyltransferase	PCMT1	0	0.85778	-1.1658	-0.22132
Q9BTC0;Q9BTC0-1;Q9BTC0-2;Q9BTC0-3	Q9BTC0;Q9BTC0-1	Death-inducer obliterator 1	DIDO1	0	0.85778	-1.1658	-0.22132
H0YBS1;Q75QN2-2;Q75QN2	H0YBS1;Q75QN2-2;Q75QN2	Integrator complex subunit 8	INTS8	0	0.858	-1.1655	-0.22095
Q9UL25	Q9UL25	Ras-related protein Rab-21	RAB21	0	0.85818	-1.16526	-0.220648
O43715	O43715	TP53-regulated inhibitor of apoptosis 1	TRIAP1	0	0.85819	-1.16524	-0.220631
B5MCE3	B5MCE3	Zinc finger protein 74	ZNF74	0	0.85839	-1.16497	-0.220295
Q4VXY0;E9PDB9;P51798	Q4VXY0;E9PDB9;P51798	H(+)/Cl(-) exchange transporter 7	CLCN7	0	0.85844	-1.1649	-0.220211
Q96JB5;F5H3I5;Q96JB5-2;Q96JB5-3	Q96JB5;F5H3I5;Q96JB5-2	CDK5 regulatory subunit-associated protein 3	CDK5RAP3	0	0.85859	-1.1647	-0.219959
P23368;Q9BWL6	P23368;Q9BWL6	NAD-dependent malic enzyme, mitochondrial	ME2	0	0.85879	-1.16443	-0.219623
H0YDT8;Q9NPA0;H0YDX2	H0YDT8;Q9NPA0	ER membrane protein complex subunit 7	EMC7	0	0.85927	-1.16378	-0.218817
Q96GS4	Q96GS4	Uncharacterized protein C17orf59	C17orf59	0	0.85942	-1.16358	-0.218565
P49257	P49257	Protein ERGIC-53	LMAN1	0	0.85976	-1.16312	-0.217994
E9PE68;Q9BZF1-2;Q9BZF1;F8VQX7;F5H7T2;F8VUA7;F8VVD3;F8VVE7;F8VZ43	E9PE68;Q9BZF1-2;Q9BZF1;F8VQX7;F5H7T2;F8VUA7	Oxysterol-binding protein-related protein 8;Oxysterol-binding protein	OSBPL8	0	0.85982	-1.16303	-0.217893
Q99417	Q99417	C-Myc-binding protein	MYCBP	0	0.85992	-1.1629	-0.217726
Q15911;Q15911-2	Q15911;Q15911-2	Zinc finger homeobox protein 3	ZFHX3	0	0.85994	-1.16287	-0.217692
F5GXU2;O60678	F5GXU2;O60678	Protein arginine N-methyltransferase 3	PRMT3	0	0.85996	-1.16284	-0.217659
Q8N8S7;H0YH67;Q8N8S7-2	Q8N8S7;H0YH67;Q8N8S7-2	Protein enabled homolog	ENAH	0	0.86005	-1.16272	-0.217508
P49840;A8MT37;F5H7D7	P49840;A8MT37;F5H7D7	Glycogen synthase kinase-3 alpha	GSK3A	0	0.86011	-1.16264	-0.217407
P62244	P62244	40S ribosomal protein S15a	RPS15A	0	0.86056	-1.16203	-0.216652
H0YA20;P52824	H0YA20;P52824	Diacylglycerol kinase theta	DGKQ	0.003533	0.86067	-1.16189	-0.216468
B7Z522;P30046;A6NHG4;B5MC82	B7Z522;P30046;A6NHG4;B5MC82	D-dopachrome decarboxylase;D-dopachrome decarboxylase-like protein	DDT;DDTL	0	0.86069	-1.16186	-0.216434
Q9H0F6;H0YCU2;Q9H0F6-2	Q9H0F6;H0YCU2;Q9H0F6-2	Sharpin	SHARPIN	0	0.86071	-1.16183	-0.216401
Q99961;E7EVZ4;F5H5J3;Q99962	Q99961;E7EVZ4	Endophilin-A2	SH3GL1	0	0.86085	-1.16164	-0.216166
Q6P2C8-2;Q6P2C8	Q6P2C8-2;Q6P2C8	Mediator of RNA polymerase II transcription subunit 27	MED27	0	0.86092	-1.16155	-0.216049
O15260-2;Q5T8U5;Q5T8U7;O15260;B7Z7A8;B7Z6A4;F5H7X6	O15260-2;Q5T8U5;Q5T8U7;O15260;B7Z7A8;B7Z6A4;F5H7X6	Surfeit locus protein 4	SURF4	0	0.86097	-1.16148	-0.215965
Q96GX5-2;Q96GX5-3;Q96GX5	Q96GX5-2;Q96GX5-3;Q96GX5	Serine/threonine-protein kinase greatwall	MASTL	0	0.86135	-1.16097	-0.215329
C9JFV6;Q92618	C9JFV6;Q92618	Zinc finger protein 516	ZNF516	0.00017867	0.86159	-1.16064	-0.214927
O15014;E7ERY8;A2RRB2;B3KPE6;Q9ULD9	O15014	Zinc finger protein 609	ZNF609	0	0.86169	-1.16051	-0.214759
Q6YI47;Q15853-3;Q15853-2;Q15853	Q6YI47;Q15853-3;Q15853-2;Q15853	Upstream stimulatory factor 2	USF2	0.034993	0.86176	-1.16042	-0.214642
F8W6A4;E7ERR0;E7EQZ8;Q9BQ90;E7ENU0	F8W6A4;E7ERR0;E7EQZ8;Q9BQ90;E7ENU0	Kelch domain-containing protein 3	KLHDC3	0.036148	0.86196	-1.16015	-0.214307
G8JLK3;F8VW41;Q86VP3;Q86VP3-3;E9PB38;Q86VP3-2;F8VX22	G8JLK3;F8VW41;Q86VP3;Q86VP3-3;E9PB38;Q86VP3-2	Phosphofurin acidic cluster sorting protein 2	PACS2	0	0.86218	-1.15985	-0.213939
Q86TX2;G3V4F2;P49753;B3KSA0;P49753-2	Q86TX2;G3V4F2;P49753;B3KSA0;P49753-2	Acyl-coenzyme A thioesterase 1;Acyl-coenzyme A thioesterase 2, mitochondrial	ACOT1;ACOT2	0	0.86222	-1.1598	-0.213872
Q6DD88;F5H6I7;C9JUU1;F5GWF8	Q6DD88;F5H6I7;C9JUU1	Atlastin-3	ATL3	0	0.86237	-1.1596	-0.213621
Q8N6T3;B7Z8H8;F8VWH9;E7EV62;Q8N6T3-2;F8W1U7;E5RHT6;Q8N6T3-3;E5RHC5;E5RHH7;H0YIQ0	Q8N6T3;B7Z8H8;F8VWH9;E7EV62;Q8N6T3-2;F8W1U7;E5RHT6;Q8N6T3-3;E5RHC5	ADP-ribosylation factor GTPase-activating protein 1	ARFGAP1	0	0.8624	-1.15955	-0.213571
P98198-4	P98198-4			0.013699	0.8628	-1.15902	-0.212902
Q99729-3;D6R9P3;D6RD18;D6RBZ0;Q99729-2;Q99729-4;Q99729	Q99729-3;D6R9P3;D6RD18;D6RBZ0;Q99729-2;Q99729-4;Q99729	Heterogeneous nuclear ribonucleoprotein A/B	HNRNPAB	0	0.86316	-1.15853	-0.2123
Q96EY1;Q96EY1-2;E7ES32	Q96EY1;Q96EY1-2	DnaJ homolog subfamily A member 3, mitochondrial	DNAJA3	0	0.86321	-1.15847	-0.212217
Q06136;B4DMX0	Q06136;B4DMX0	3-ketodihydrosphingosine reductase	KDSR	0	0.86335	-1.15828	-0.211983
H0YA68;Q9Y2E5-2;E9PCD7;Q9Y2E5	H0YA68;Q9Y2E5-2;E9PCD7;Q9Y2E5	Epididymis-specific alpha-mannosidase	MAN2B2	0.024291	0.86336	-1.15827	-0.211966
Q6NUJ5	Q6NUJ5	PWWP domain-containing protein 2B	PWWP2B	0.0035294	0.86354	-1.15802	-0.211665
Q9Y570;Q9Y570-2;Q9Y570-3	Q9Y570;Q9Y570-2;Q9Y570-3	Protein phosphatase methylesterase 1	PPME1	0	0.86372	-1.15778	-0.211364
Q14586	Q14586	Zinc finger protein 267	ZNF267	0.011982	0.8638	-1.15768	-0.211231
B4DQJ8;P52209;F5H7U0;F5H0L3;B4DV68	B4DQJ8;P52209;F5H7U0;F5H0L3;B4DV68	6-phosphogluconate dehydrogenase, decarboxylating	PGD	0	0.86411	-1.15726	-0.210713
Q9P2J5;B4DJ10;F5H698;B4DER1;Q2TU79;F5H2Z9;E7EN15	Q9P2J5;B4DJ10;F5H698;B4DER1;Q2TU79	Leucine--tRNA ligase, cytoplasmic	LARS;PIG44	0	0.8643	-1.15701	-0.210396
Q9UHG3;B7Z3Y2;B7Z9P8;F8W8W4;C9K055;C9JM55;C9JGT6	Q9UHG3;B7Z3Y2;B7Z9P8;F8W8W4	Prenylcysteine oxidase 1	PCYOX1	0	0.86435	-1.15694	-0.210312
H0Y442;Q6ZS17-2;Q6ZS17;B4DIM2;E9PBS3	H0Y442;Q6ZS17-2;Q6ZS17;B4DIM2;E9PBS3	Protein FAM65A	FAM65A	0	0.86439	-1.15689	-0.210246
Q96BM9	Q96BM9	ADP-ribosylation factor-like protein 8A	ARL8A	0	0.86469	-1.15648	-0.209745
F5GZG0;Q8NEU8;F8W1P5;F8VXB0;F8W124;F8VWV2	F5GZG0;Q8NEU8;F8W1P5;F8VXB0	DCC-interacting protein 13-beta	APPL2	0	0.86498	-1.1561	-0.209261
Q5T6K7;E9PI99;E9PIG7;Q5T6K9;Q5T6K5;F8VWM3;Q13952-2;B4DUS6;E9PF96;Q13952-3;Q13952;E9PL11	Q5T6K7;E9PI99;E9PIG7;Q5T6K9;Q5T6K5;F8VWM3;Q13952-2;B4DUS6;E9PF96;Q13952-3;Q13952;E9PL11	Nuclear transcription factor Y subunit gamma	NFYC	0	0.86515	-1.15587	-0.208978
F5GZ16;Q13200;E7EW34;E9PCS3;H0Y305;C9JPC0;F8WBS8	F5GZ16;Q13200;E7EW34;E9PCS3;H0Y305	26S proteasome non-ATPase regulatory subunit 2	PSMD2	0	0.86547	-1.15544	-0.208444
P49841;P49841-2	P49841;P49841-2	Glycogen synthase kinase-3 beta	GSK3B	0	0.86552	-1.15537	-0.208361
Q5TFE4;Q5QPD0;H0Y6C1;H0YDA5	Q5TFE4;Q5QPD0	5-nucleotidase domain-containing protein 1	NT5DC1	0	0.86564	-1.15521	-0.208161
Q8TAT6;Q8TAT6-2;B4DG89	Q8TAT6;Q8TAT6-2;B4DG89	Nuclear protein localization protein 4 homolog	NPLOC4	0	0.86579	-1.15501	-0.207911
Q8WU58	Q8WU58	Protein FAM222B	FAM222B	0	0.86628	-1.15436	-0.207095
Q9BVC5;C9J4K0;B4E2G9	Q9BVC5;C9J4K0;B4E2G9	Ashwin	C2orf49	0	0.86628	-1.15436	-0.207095
Q9Y4E5-2;E9PH99;Q9Y4E5	Q9Y4E5-2;E9PH99;Q9Y4E5	Zinc finger protein 451	ZNF451	0.040043	0.86643	-1.15416	-0.206845
P37802	P37802	Transgelin-2	TAGLN2	0	0.86658	-1.15396	-0.206595
P52758;E5RI71;H0YBX3;H0YB34	P52758;E5RI71;H0YBX3;H0YB34	Ribonuclease UK114	HRSP12	0.00018152	0.86681	-1.15366	-0.206212
Q15633-2;Q15633;F8VYK6;F8VZZ7;F8VTT7;F8VP94;F8VWR8;F8VYK3	Q15633-2;Q15633;F8VYK6;F8VZZ7;F8VTT7;F8VP94;F8VWR8;F8VYK3	RISC-loading complex subunit TARBP2	TARBP2	0	0.86694	-1.15348	-0.205996
A6NK25;A6NIG7;Q96G04-2;A6NL58;Q96G04	A6NK25;A6NIG7;Q96G04-2;A6NL58;Q96G04	Protein FAM86A	FAM86A	0	0.86704	-1.15335	-0.20583
Q9UHB7;Q9UHB7-2;Q9UHB7-3;C9JCE0	Q9UHB7;Q9UHB7-2	AF4/FMR2 family member 4	AFF4	0	0.86713	-1.15323	-0.20568
O75167-5;O75167-2;O75167;O75167-4;F5H858;F6TH74;C9J572	O75167-5;O75167-2;O75167;O75167-4	Phosphatase and actin regulator 2	PHACTR2	0	0.86746	-1.15279	-0.205131
Q96GJ1-3;Q96GJ1-2;F2Z384;Q96GJ1	Q96GJ1-3;Q96GJ1-2;F2Z384;Q96GJ1	tRNA (uracil(54)-C(5))-methyltransferase homolog	TRMT2B	0	0.8677	-1.15247	-0.204732
Q70EL4-2;Q70EL4-3;Q70EL4	Q70EL4-2;Q70EL4-3;Q70EL4	Ubiquitin carboxyl-terminal hydrolase 43	USP43	0	0.86789	-1.15222	-0.204416
[truncated: 4,521 more rows]

## Sheet: filtered_LTED991R_vs_LTED
Proteomics (dimethyl labelling)
Protein IDs	Majority protein IDs	Protein names	Gene names	Q-value	Ratio M/L normalized	Inverted Ratio M/L	Log2 Ratio M/L
P12883;F5H4L2	P12883;F5H4L2	Myosin-7	MYH7	0.028683	0.0093803	-106.606	-6.73615		MCF7-LTED 991R(M)
F5H6Z1;B4E1J0;F5H2F6;Q96AQ6-2;Q96AQ6;Q96AQ6-3	F5H6Z1;B4E1J0;F5H2F6;Q96AQ6-2;Q96AQ6;Q96AQ6-3	Pre-B-cell leukemia transcription factor-interacting protein 1	PBXIP1	0	0.020023	-49.9426	-5.6422		MCF7-LTED (L)
E7EWU6	E7EWU6			0.011991	0.027044	-36.9768	-5.20855
Q4VXM1	Q4VXM1		MTHFD1L	0.030831	0.029845	-33.5064	-5.06637
F2Z346;E9PQW8;E9PB10;Q15777	F2Z346;E9PQW8;E9PB10;Q15777	Metallophosphoesterase MPPED2	MPPED2	0	0.055392	-18.0531	-4.17418
Q9C091-4;Q9C091-3;Q9C091	Q9C091-4;Q9C091-3;Q9C091	GREB1-like protein	GREB1L	0.0060932	0.056701	-17.6364	-4.14048
Q13642-1;B7Z5T4;B7Z793;F5GWR5;B7Z5V0;Q5JXI8;B7Z6U8;Q13642;Q5JXH8;Q5JXH7;Q5JXI3;Q13642-3;Q5JXI2;Q5JXH9;Q5JXI0	Q13642-1;B7Z5T4;B7Z793;F5GWR5;B7Z5V0;Q5JXI8;B7Z6U8;Q13642;Q5JXH8;Q5JXH7;Q5JXI3;Q13642-3;Q5JXI2;Q5JXH9	Four and a half LIM domains protein 1	FHL1	0	0.073668	-13.5744	-3.76282
P12429;D6RA82;D6RFG5;D6RAZ8;D6RCA8;D6RFJ9	P12429;D6RA82	Annexin A3;Annexin	ANXA3	0	0.08289	-12.0642	-3.59266
Q96NA2	Q96NA2	Rab-interacting lysosomal protein	RILP	0.021828	0.09004	-11.1062	-3.47329
F5H7S4;O14757;E7EPP6	F5H7S4;O14757;E7EPP6	Serine/threonine-protein kinase Chk1	CHEK1	0	0.090329	-11.0706	-3.46867
Q86TX2;G3V4F2	Q86TX2;G3V4F2	Acyl-coenzyme A thioesterase 1	ACOT1	0.018376	0.090775	-11.0162	-3.46156
F5H574;P11926	F5H574;P11926	Ornithine decarboxylase	ODC1	0.018371	0.091506	-10.9282	-3.44999
P33908;Q6P052	P33908;Q6P052	Mannosyl-oligosaccharide 1,2-alpha-mannosidase IA	MAN1A1	0.00747	0.11004	-9.0876	-3.1839
P83369	P83369	U7 snRNA-associated Sm-like protein LSm11	LSM11	0.027158	0.11446	-8.73668	-3.12708
B7ZLM8;P30047;H0YNM1;H0YNX7	B7ZLM8;P30047;H0YNM1;H0YNX7	GTP cyclohydrolase 1 feedback regulatory protein	GCHFR	0	0.12268	-8.15129	-3.02703
F6RY50;Q96FS4	F6RY50;Q96FS4	Signal-induced proliferation-associated protein 1	SIPA1	0.035657	0.12757	-7.83883	-2.97064
P07942;G3XAI2;E7EPA6	P07942;G3XAI2;E7EPA6	Laminin subunit beta-1	LAMB1	0	0.13131	-7.61557	-2.92895
A0PJW6	A0PJW6	Transmembrane protein 223	TMEM223	0	0.17317	-5.77467	-2.52974
P80297;P80294;P13640-2;P04731;P02795;P13640	P80297;P80294;P13640-2;P04731;P02795;P13640	Metallothionein-1X;Metallothionein-1H;Metallothionein-1G;Metallothionein-1A;Metallothionein-2	MT1X;MT1H;MT1G;MT1A;MT2A	0.014549	0.17552	-5.69736	-2.51029
Q9NUQ6-2;B8ZZZ7;Q9NUQ6;B4DT67	Q9NUQ6-2;B8ZZZ7;Q9NUQ6;B4DT67	SPATS2-like protein	SPATS2L	0	0.17614	-5.6773	-2.50521
G5E9F1;Q96RG2;Q96RG2-2	G5E9F1;Q96RG2;Q96RG2-2	PAS domain-containing serine/threonine-protein kinase	PASK	0	0.17679	-5.65643	-2.49989
Q8NEM2	Q8NEM2	SHC SH2 domain-binding protein 1	SHCBP1	0.0016096	0.17801	-5.61766	-2.48997
Q8TE73	Q8TE73	Dynein heavy chain 5, axonemal	DNAH5	0.0023131	0.18047	-5.54109	-2.47017
F8VX60;Q96K12	F8VX60;Q96K12	Fatty acyl-CoA reductase 2	FAR2	0.0018915	0.18109	-5.52212	-2.46522
C9JT95;C9JMP5;Q9BQ15	C9JT95;C9JMP5;Q9BQ15	SOSS complex subunit B1	NABP2	0	0.18523	-5.39869	-2.43261
O95361;O95361-2;B3KP96;H0Y626;Q309B1	O95361;O95361-2;B3KP96;H0Y626	Tripartite motif-containing protein 16	TRIM16	0	0.19276	-5.1878	-2.37512
H0Y6C3;B5MD87	H0Y6C3;B5MD87		PYCRL	0.002452	0.19753	-5.06252	-2.33986
Q5JYW1;Q5JYW3;H0Y3C6;B1AJZ9-4;B1AJZ9;B1AJZ9-3	Q5JYW1;Q5JYW3;H0Y3C6;B1AJZ9-4;B1AJZ9;B1AJZ9-3	Forkhead-associated domain-containing protein 1	FHAD1	0.044189	0.20719	-4.82649	-2.27097
Q9NPI5-2;Q9NPI5	Q9NPI5-2;Q9NPI5	Nicotinamide riboside kinase 2	NMRK2	0.021422	0.21222	-4.71209	-2.23637
Q6P0N0;H0YJM1	Q6P0N0;H0YJM1	Mis18-binding protein 1	MIS18BP1	0	0.21411	-4.6705	-2.22358
E9PG71;P54764;C9JEM6;F5GZZ5;C9JIX8;C9JFX5;F8W9W0;C9JXA2;P54756-3;P29320;F8VP57;P54756-2;P54756	E9PG71;P54764	Ephrin type-A receptor 4	EPHA4	0	0.21807	-4.58568	-2.19714
E7EUZ8;O60229-5;O60229-6;O60229-4;C9JQ37;O60229	E7EUZ8;O60229-5;O60229-6;O60229-4;C9JQ37;O60229	Kalirin	KALRN	0.013193	0.21977	-4.55021	-2.18593
O00291;E7ES17;C9JMG5	O00291;E7ES17	Huntingtin-interacting protein 1	HIP1	0	0.22048	-4.53556	-2.18128
F5GWP8;C9JTX4;C9J826;C9JK18;C9JKY1;C9JPI2;CON__Q61782;CON__Q9Z2K1;CON__Q3ZAW8;P35900;CON__P35900;CON__Q9D312;Q8N1A0-2;Q8N1A0;CON__Q8N1A0;Q14525;CON__Q14525;Q15323;CON__Q9UE12;CON__Q15323;CON__A2A5Y0;Q14532;CON__Q14532;O76014;CON__A2AB72;Q7Z3Y7;CON__Q148H6;CON__O76014;CON__REFSEQ:XP_986630;CON__Q7Z3Y7;Q2M2I5;CON__Q2M2I5;CON__P02535-1	F5GWP8		JUP	0	0.22964	-4.35464	-2.12255
P80723;P80723-2	P80723;P80723-2	Brain acid soluble protein 1	BASP1	0	0.23527	-4.25044	-2.08761
Q96EX3	Q96EX3	WD repeat-containing protein 34	WDR34	0	0.23562	-4.24412	-2.08547
E7ETU9;O00469;O00469-2;B3KWS3;C9JXZ0	E7ETU9;O00469;O00469-2;B3KWS3	Procollagen-lysine,2-oxoglutarate 5-dioxygenase 2	PLOD2	0	0.23675	-4.22386	-2.07856
Q8TDW5;A2RRF2	Q8TDW5;A2RRF2	Synaptotagmin-like protein 5	SYTL5	0.00044676	0.23838	-4.19498	-2.06866
Q9NZJ0-2;F5GZ90;Q9NZJ0	Q9NZJ0-2;F5GZ90;Q9NZJ0	Denticleless protein homolog	DTL	0	0.24354	-4.1061	-2.03777
E2QRF9;O75496;C9K0U5	E2QRF9;O75496;C9K0U5	Geminin	GMNN	0.0081598	0.24729	-4.04384	-2.01572
F5GYD3;Q92823-3;C9JYY6;Q92823-4;E9PDA4;Q92823-2;F8W775;Q92823;Q92823-5;F8W774;E9PF33;C9JH43;C9JUR7;C9J8B6;C9JF43	F5GYD3;Q92823-3;C9JYY6;Q92823-4;E9PDA4;Q92823-2;F8W775;Q92823;Q92823-5;F8W774;E9PF33	Neuronal cell adhesion molecule	NRCAM	0	0.24999	-4.00016	-2.00006
Q7L266;E9PJK6	Q7L266;E9PJK6	Isoaspartyl peptidase/L-asparaginase;Isoaspartyl peptidase/L-asparaginase alpha chain;Isoaspartyl peptidase/L-asparaginase beta chain	ASRGL1	0	0.25016	-3.99744	-1.99908
D6RAM1;D6R9D3;D6RF17;H0YAQ2;E5RJ94	D6RAM1		HNRNPH1	0.043696	0.25093	-3.98518	-1.99464
E9PDA8;D6RH18;E9PB74;B7Z1J2;P81877;D6RAC5;Q9BWW5;Q9BWG4	E9PDA8;D6RH18;E9PB74;B7Z1J2;P81877;D6RAC5;Q9BWW5;Q9BWG4	Single-stranded DNA-binding protein 2;Single-stranded DNA-binding protein 4	SSBP2;SSDP4;SSBP4	0.01917	0.25097	-3.98454	-1.99441
Q9UBP9-2;B8ZZ72;Q9UBP9	Q9UBP9-2;B8ZZ72;Q9UBP9	PTB domain-containing engulfment adapter protein 1	GULP1	0	0.25806	-3.87507	-1.95422
Q9NPD8	Q9NPD8	Ubiquitin-conjugating enzyme E2 T	UBE2T	0	0.25884	-3.86339	-1.94987
A1A4S6	A1A4S6	Rho GTPase-activating protein 10	ARHGAP10	0	0.2593	-3.85654	-1.94731
A9UJP8;E7ES35;Q5R3I4	A9UJP8;E7ES35;Q5R3I4	Tetratricopeptide repeat protein 38	TTC38	0.025471	0.26064	-3.83671	-1.93987
Q93062-3;Q93062-4;Q93062-5;F5H357;Q93062;Q93062-2;B4E3T4;H0YBU9;E5RFP4;E5RJD7;H0YC46;E5RJ31;Q6ZRY4	Q93062-3;Q93062-4;Q93062-5;F5H357;Q93062;Q93062-2;B4E3T4;H0YBU9	RNA-binding protein with multiple splicing	RBPMS	0	0.2611	-3.82995	-1.93733
E9PG22;Q8IW35;Q8IW35-2;F8WF91	E9PG22;Q8IW35;Q8IW35-2	Centrosomal protein of 97 kDa	CEP97	0	0.2658	-3.76223	-1.91159
O75487;B4E2C0;F5H5T3	O75487;B4E2C0;F5H5T3	Glypican-4;Secreted glypican-4	GPC4	0	0.26698	-3.7456	-1.9052
Q5T2W1;E7EU02;A8MUH7;A8MUH7-2	Q5T2W1;E7EU02;A8MUH7	Na(+)/H(+) exchange regulatory cofactor NHE-RF3;Putative PDZ domain-containing protein 1P	PDZK1;PDZK1P1	0	0.26802	-3.73106	-1.89959
Q8TB05	Q8TB05	UBA-like domain-containing protein 1	UBALD1	0	0.27231	-3.67229	-1.87668
Q9BXW9-2;Q9BXW9;Q9BXW9-3;F8WE37;Q9BXW9-4	Q9BXW9-2;Q9BXW9;Q9BXW9-3	Fanconi anemia group D2 protein	FANCD2	0	0.27359	-3.6551	-1.86991
P47914	P47914	60S ribosomal protein L29	RPL29	0	0.27549	-3.6299	-1.85993
F5H5I0;F5H424;F5H3G9;F5H3F9;F5H4Q7;F5H4P8;F5H4N6;Q9Y3R0-3;Q9Y3R0-2;Q9Y3R0	F5H5I0;F5H424;F5H3G9;F5H3F9;F5H4Q7;F5H4P8;F5H4N6;Q9Y3R0-3;Q9Y3R0-2;Q9Y3R0	Glutamate receptor-interacting protein 1	GRIP1	0	0.27563	-3.62805	-1.8592
P52569;P52569-3;P52569-2	P52569;P52569-3;P52569-2	Low affinity cationic amino acid transporter 2	SLC7A2	0	0.27901	-3.5841	-1.84161
A6NFT4	A6NFT4	Coiled-coil domain-containing protein 42B	CCDC42B	0.035538	0.27937	-3.57948	-1.83975
E9PDV9;B3KU01;E7ERF3;H0Y8V9;Q9H2E6;Q9H2E6-2	E9PDV9;B3KU01;E7ERF3;H0Y8V9;Q9H2E6;Q9H2E6-2	Semaphorin-6A	SEMA6A	0	0.27949	-3.57795	-1.83913
Q9C010	Q9C010	cAMP-dependent protein kinase inhibitor beta	PKIB	0	0.28007	-3.57054	-1.83614
P07311;G3V2U7	P07311;G3V2U7	Acylphosphatase-1;Acylphosphatase	ACYP1	0	0.28013	-3.56977	-1.83583
Q8N1C6;Q5TAV5;P05549;C1K3N0;P05549-2;C9J6N8	Q8N1C6;Q5TAV5;P05549;C1K3N0;P05549-2	Transcription factor AP-2-alpha	TFAP2A	0	0.28091	-3.55986	-1.83182
P20290-2;D6RDG3	P20290-2;D6RDG3	Transcription factor BTF3	BTF3	0.001612	0.28214	-3.54434	-1.82552
A6NJ37	A6NJ37			0.044831	0.28254	-3.53932	-1.82347
B7Z635;Q16585	B7Z635;Q16585	Beta-sarcoglycan	SGCB	0.035025	0.28637	-3.49199	-1.80405
Q9H9A7	Q9H9A7	RecQ-mediated genome instability protein 1	RMI1	0	0.28673	-3.4876	-1.80224
O00762;E1P5N7;A6NP33;G3XAB7	O00762;E1P5N7;A6NP33	Ubiquitin-conjugating enzyme E2 C	UBE2C	0	0.28822	-3.46957	-1.79476
B4E1H5;Q12834	B4E1H5;Q12834	Cell division cycle protein 20 homolog	CDC20	0	0.29283	-3.41495	-1.77186
A6NN80;P08133;E9PGK1;B7Z582;E5RK69;E7EMC6;E5RFF0;E5RJF5;E5RK63;E5RI05;E5RJR0;E5RIU8;H0YC77;REV__H0Y547;REV__E9PCW5;REV__P98196;REV__Q9Y2G3;REV__E9PEJ6	A6NN80;P08133;E9PGK1;B7Z582;E5RK69;E7EMC6	Annexin;Annexin A6	ANXA6	0	0.29315	-3.41122	-1.77029
Q68CR1-3;Q68CR1-2;Q68CR1	Q68CR1-3;Q68CR1-2;Q68CR1	Protein sel-1 homolog 3	SEL1L3	0.032977	0.29469	-3.3934	-1.76273
Q8IUW1;Q9NXR5-2;Q9NXR5	Q8IUW1;Q9NXR5-2;Q9NXR5	Ankyrin repeat domain-containing protein 10	ANKRD10	0.013068	0.29509	-3.3888	-1.76077
Q15004;H0YKX3;H0YMA4;A6NNU5	Q15004;H0YKX3;H0YMA4	PCNA-associated factor	KIAA0101	0	0.29686	-3.36859	-1.75215
B4DDR1;Q9H788;H0YAT1	B4DDR1;Q9H788;H0YAT1	SH2 domain-containing protein 4A	SH2D4A	0	0.30293	-3.30109	-1.72294
Q9HCU8	Q9HCU8	DNA polymerase delta subunit 4	POLD4	0	0.30339	-3.29609	-1.72075
Q9H8K7	Q9H8K7	Uncharacterized protein C10orf88	C10orf88	0.0013241	0.30473	-3.28159	-1.7144
Q9Y283-2;Q9Y283	Q9Y283-2;Q9Y283	Inversin	INVS	0	0.30507	-3.27794	-1.71279
Q5XLC2;Q64EX5;B7Z5C3;Q66S35;Q16877;C9K0D8	Q5XLC2;Q64EX5;B7Z5C3;Q66S35;Q16877;C9K0D8	6-phosphofructo-2-kinase/fructose-2,6-bisphosphatase 4;6-phosphofructo-2-kinase;Fructose-2,6-bisphosphatase	PFKFB4	0.034786	0.30644	-3.26328	-1.70632
O75752;E7EVS2	O75752	UDP-GalNAc:beta-1,3-N-acetylgalactosaminyltransferase 1	B3GALNT1	0	0.30709	-3.25637	-1.70327
Q6N021;E7EQS8;Q6N021-2;E7EPB1;Q6N021-3;F5H3K4	Q6N021;E7EQS8;Q6N021-2;E7EPB1;Q6N021-3	Methylcytosine dioxygenase TET2	TET2	0	0.30821	-3.24454	-1.69801
P28328;E5RIW9	P28328;E5RIW9	Peroxisome biogenesis factor 2	PEX2	0.0023105	0.30827	-3.24391	-1.69773
Q13049;Q5JVY0	Q13049	E3 ubiquitin-protein ligase TRIM32	TRIM32	0	0.30836	-3.24296	-1.69731
Q9UBT7-3;Q9UBT7-2;Q9UBT7;Q5JTQ6	Q9UBT7-3;Q9UBT7-2;Q9UBT7;Q5JTQ6	Alpha-catulin	CTNNAL1	0	0.30876	-3.23876	-1.69544
E9PBQ9;E9PK06	E9PBQ9;E9PK06	Elongation factor 1-delta	EEF1D	0	0.31045	-3.22113	-1.68757
Q6IBW4-2;Q6IBW4;Q6IBW4-4;H0YC55;G3XAG4	Q6IBW4-2;Q6IBW4;Q6IBW4-4;H0YC55;G3XAG4	Condensin-2 complex subunit H2	NCAPH2	0	0.31094	-3.21605	-1.68529
Q8N271-2;Q8N271;F8WDW5	Q8N271-2;Q8N271;F8WDW5	Prominin-2	PROM2	0.002172	0.31537	-3.17088	-1.66488
E9PDE8	E9PDE8		HSPA4L	0.01307	0.3154	-3.17058	-1.66475
Q86VK4-4;Q86VK4-3;B4DPE9;Q86VK4;B4DDV5;G3V4E6;Q86VK4-2	Q86VK4-4;Q86VK4-3;B4DPE9;Q86VK4;B4DDV5;G3V4E6;Q86VK4-2	Zinc finger protein 410	ZNF410	0.0038671	0.31872	-3.13755	-1.64964
Q96IQ9;A8MY94	Q96IQ9;A8MY94	Zinc finger protein 414	ZNF414	0.0016082	0.32151	-3.11032	-1.63706
Q3ZCQ3	Q3ZCQ3	Membrane protein FAM174B	FAM174B	0	0.32164	-3.10907	-1.63648
Q8TB36;Q8TB36-2;E5RGI2	Q8TB36;Q8TB36-2	Ganglioside-induced differentiation-associated protein 1	GDAP1	0	0.32231	-3.1026	-1.63348
Q96DT7-4;H0YBE6;Q96DT7-3;Q96DT7-2;Q96DT7	Q96DT7-4;H0YBE6;Q96DT7-3;Q96DT7-2;Q96DT7	Zinc finger and BTB domain-containing protein 10	ZBTB10	0.021425	0.3239	-3.08737	-1.62638
Q5JUR7;Q5JUR8	Q5JUR7;Q5JUR8	Testis-expressed sequence 30 protein	TEX30	0.022981	0.32457	-3.081	-1.6234
Q16719;Q9BVW3;B8ZZA3;F8WEP1	Q16719;Q9BVW3	Kynureninase	KYNU	0	0.32678	-3.06016	-1.61361
Q08AG5	Q08AG5	Zinc finger protein 844	ZNF844	0.0073312	0.32893	-3.04016	-1.60415
Q14207;H0YET3	Q14207	Protein NPAT	NPAT	0.0016044	0.32905	-3.03905	-1.60362
B4DDB4;O75419;E9PDH7	B4DDB4;O75419;E9PDH7	Cell division control protein 45 homolog	CDC45	0	0.32919	-3.03776	-1.60301
Q8N0Z8;Q8N0Z8-2	Q8N0Z8	tRNA pseudouridine synthase-like 1	PUSL1	0	0.33058	-3.02499	-1.59693
Q96SN8-4;Q96SN8-3;Q96SN8-2;Q96SN8;E9PCD3;F8WCI3;F8WF55;B1AMJ5;F8WBJ0;Q5JTU8;C9K0C9	Q96SN8-4;Q96SN8-3;Q96SN8-2;Q96SN8;E9PCD3;F8WCI3	CDK5 regulatory subunit-associated protein 2	CDK5RAP2	0	0.33061	-3.02471	-1.5968
Q8N2H3	Q8N2H3	Pyridine nucleotide-disulfide oxidoreductase domain-containing protein 2	PYROXD2	0	0.33161	-3.01559	-1.59244
E9PNT5;Q06609-3;Q06609;E9PJ30;Q6ZNA8;Q9NZG9;E9PI54;E7ESN2;Q06609-2;F5GZ69;E9PF20	E9PNT5;Q06609-3;Q06609;E9PJ30;Q6ZNA8	DNA repair protein RAD51 homolog 1	RAD51	0	0.33413	-2.99285	-1.58152
F5H8J9;Q9BY67-2;H0YGA7;Q9BY67;F5H0J4	F5H8J9;Q9BY67-2;H0YGA7;Q9BY67;F5H0J4	Cell adhesion molecule 1	CADM1	0.011584	0.33598	-2.97637	-1.57355
[truncated: 7,347 more rows]
