# Supplementary material for: Tumour kinome re-wiring governs resistance to palbociclib in oestrogen receptor positive breast cancers, highlighting new therapeutic modalities
Source: Oncogene. 2020 Apr 19;39(25):4781–97. doi: 10.1038/s41388-020-1284-6 (PMC7299844; doi:10.1038/s41388-020-1284-6)
Supplement: Supplementary file 10 — Supplementary File S3 [file 41388_2020_1284_MOESM10_ESM.xlsx]

## Sheet: Sheet1
Relat T0			pEGFR	EGFR	pERBB2	ERBB2	ERBB3	pRB1	RB1	mTOR	pp70S6	pTSC2	TSC2	pRET	RET	pAKT473	AKT	pS6K	S6K
Short Term	Palbo	T0	1	1	1	1	1	1	1	1	1	1	1	1	1	1	1	1	1
		T10'	0.271151	1.54919	0.554325	0.62459	0.896329	1.48019	1.20936	1.02119	1.36475	0.185573	0.447139	7.11365	0.32704	0.165674	1.11042	0.70918	0.838581
		T30'	0.835278	1.39544	0.842538	0.736306	0.993487	1.56511	1.12641	0.979031	1.21778	0.194972	0.58265	5.15541	0.453429	0.645998	1.11761	0.773253	0.812711
		T1h	1.11053	1.29551	0.773406	0.920193	1.06817	1.6094	1.40311	1.0105	1.13113	0.322708	0.622645	6.18697	0.500882	0.451327	1.10965	0.789872	0.828464
		T3h	0.654933	0.901147	0.329096	0.790378	0.714098	1.44265	1.40409	0.972077	0.915457	0.170896	0.638945	7.60477	0.598505	0.378624	1.10122	0.837743	0.818376
	Palbo+Nerat	T10'	0.0704659	1.39767	0.318431	0.990617	1.45888	1.87995	1.20381	0.88566	1.45766	0.440471	0.591769	11.0623	0.55042	0.0784506	1.34308	1.12502	1.15205
		T30'	0.0539332	1.20744	0.263535	1.03528	1.40542	1.87723	1.30614	0.983233	1.3145	0.359394	0.533725	7.6672	0.498652	0.12705	1.39296	0.886955	1.21506
		T1h	0.0761434	1.31944	0.361258	0.927174	1.1647	2.22777	1.24564	0.823637	1.1363	0.252839	0.558365	4.64687	0.405146	0.260676	1.22587	0.869926	1.38774
		T3h	0.0455535	1.60828	0.220209	0.598413	0.917414	2.33554	1.53196	0.938369	0.899128	0.084768	0.557614	4.49027	0.435928	0.149232	1.21669	0.884365	1.00499
			pEGFR	EGFR	pERBB2	ERBB2	pRB1	RB1	mTOR	CDK1	CDK2	CDK4	CCNA2	CCNB1	CCND1	CCNE1	CCNE2	c-Myc	TFF1	PGR	GREB1
LongTerm	Palbo	T0	1	1	1	1	1	1	1	1	1	1	1	1	1	1	1	1	1	1	1
		T1h	0.677713	1.17424	1.04213	0.981943	0.756933	1.23614	1.29349	0.56233	0.8153	0.791323	1.00848	0.662313	0.748987	1.23211	1.19737	1.34744	0.88009	0.648949	0.639144
		T8h	0.195213	0.886009	0.336122	1.00663	0.812153	1.16298	1.26629	0.89688	0.824374	0.834951	0.921324	0.460133	0.58176	1.16979	1.06346	0.805888	0.746958	0.389838	0.549909
		T16h	0.303085	0.998518	0.357553	1.00087	0.837807	1.09436	1.34548	0.626091	0.7989	0.912003	0.591107	0.449373	0.55731	1.73338	1.54611	0.52461	0.474036	0.211041	0.126268
		T24h	0.331699	0.999509	0.828198	1.16995	0.549855	1.03958	1.35927	1.03983	0.866159	1.03517	0.651914	0.452873	0.534784	1.58728	1.94432	0.63311	0.443998	0.198505	0.121031
	Palbo+Nerat	T1h	0	1.09662	0.469007	0.903963	1.00299	1.03006	1.26957	0.863681	0.927144	0.689798	0.694047	0.497207	0.31655	1.1928	1.2455	1.52206	0.788218	0.709724	0.916487
		T8h	0	1.10021	0.397748	0.632171	1.02473	1.00744	1.2705	0.750029	0.932617	0.822632	0.433706	0.530626	0.645748	1.00544	0.301594	1.79508	0.852662	0.879828	0.981324
		T16h	0	1.0196	0.0223792	0.22075	0.818904	0.823059	1.10497	0.70223	2.82983	0.990516	0.432254	0.582553	0.407785	1.20269	0.438297	1.16822	0.879488	0.69062	0.935523
		T24h	0	0.827121	0.00896629	0.207983	0.745375	0.761464	1.14753	0.721833	1.00613	0.989312	0.319223	0.390402	0.272113	1.16985	0.619058	0.82994	0.776938	1.10374	0.766677
