# Supplementary material for: Tumour kinome re-wiring governs resistance to palbociclib in oestrogen receptor positive breast cancers, highlighting new therapeutic modalities
Source: Oncogene. 2020 Apr 19;39(25):4781–97. doi: 10.1038/s41388-020-1284-6 (PMC7299844; doi:10.1038/s41388-020-1284-6)
Supplement: Supplementary file 11 — Supplementary File S4 [file 41388_2020_1284_MOESM11_ESM.xlsx]

## Sheet: MCF7 PalboR
siRNA	Mean Z score	SD
PLK1	-9.2957	0.0963836
STK11	-7.44396	7.63074
AURKB	-7.27033	3.94214
PIK3CA	-6.02817	3.00392
PLK4	-5.47114	8.15758
PIK3R2	-5.06507	4.17657
TYRO3	-4.8946	6.99633
MAPK3	-4.30504	5.66032
MAGI2	-4.00609	2.77859
MAP3K10	-3.55252	2.0895
DMPK	-3.35236	1.04977
CDK5	-3.31572	2.65982
PIKFYVE	-3.29138	2.21893
STK35	-3.26016	2.33599
BRD2	-3.23547	6.63408
ERBB3	-3.18569	0.287886
CHEK1	-3.07821	3.76059
CDK11A	-3.04961	1.78309
TRIB3	-3.00748	1.35144
NEK3	-2.96653	2.91652
MYLK4	-2.92991	1.11556
TP53RK	-2.91203	1.69162
IP6K3	-2.85536	1.92686
EPHA7	-2.81901	2.32311
RPS6KA1	-2.79959	0.566474
PFKFB3	-2.73303	2.46882
PRKAR1B	-2.71157	2.37384
PKIB	-2.69696	1.96459
UCK1	-2.44976	0.456606
PRKX	-2.43355	0.744765
HK2	-2.40642	0.0412609
KSR1	-2.39942	1.84168
CIB2	-2.35581	1.75866
BMPR1A	-2.34614	0.498574
CHKA	-2.28272	0.00826411
SPEG	-2.24791	0.638173
NADK	-2.23883	0.509625
FGFR2	-2.22106	0.0913162
TTK	-2.22	1.40706
TGFBR3	-2.19239	0.109309
JAK2	-2.10227	1.89151
MYLK3	-2.04822	2.39724
GNE	-2.01525	0.654564
EEF2K	-1.99913	1.77171
CDK13	-1.99884	0.584013
NLK	-1.9897	1.40472
STK31	-1.95098	3.0101
CDK2	-1.9385	0.465299
MVK	-1.891	1.78447
ITPK1	-1.86954	0.291518
ANKK1	-1.8119	1.69956
AKT2	-1.78035	1.66562
ARAF	-1.76609	0.340752
CAMK2B	-1.76215	0.132293
SKAP1	-1.75024	0.947125
PSKH2	-1.73876	0.494442
TESK2	-1.73017	0.955123
NEK2	-1.70151	0.101766
COL4A3BP	-1.6671	0.159618
RET	-1.66555	0.847812
MAP2K2	-1.64845	0.726026
PRKAA1	-1.62757	0.347055
CDK7	-1.61945	0.325809
TTBK2	-1.61027	0.687559
ALK	-1.56497	0.000572965
PNKP	-1.50297	1.33528
STK19	-1.48985	1.4178
STKLD1	-1.48491	0.852452
LIMK2	-1.48312	0.511288
MAPKAPK3	-1.48103	0.981423
TPD52L3	-1.4228	2.17952
FN3KRP	-1.40299	1.29064
WNK4	-1.38063	0.0443395
EPHB3	-1.37668	0.73124
CMPK1	-1.37648	0.311697
RPS6KL1	-1.37076	0.943864
PIK3R4	-1.35501	0.462713
RELA	-1.35149	0.169494
ALPK1	-1.34845	0.0406492
NRBP1	-1.28526	1.77479
HIPK4	-1.28464	0.0670168
AKT3	-1.26009	0.942905
GSK3B	-1.25809	1.19875
GRK4	-1.25561	1.0588
PRPS1L1	-1.21033	0.0208226
BMX	-1.20994	0.464525
DTYMK	-1.18461	0.316858
AATK	-1.17266	0.739751
NRK	-1.17037	0.490215
PFKM	-1.16664	0.506581
STK10	-1.14797	0.863501
PIP5K1B	-1.14709	0.667042
FES	-1.14676	1.12958
CDK1	-1.14526	2.14578
MAP2K7	-1.14425	1.51555
MARK4	-1.13713	1.05958
PIK3CD	-1.11732	0.853569
CDC42BPB	-1.11219	0.998522
NAGK	-1.10709	1.32573
YES1	-1.08838	3.77743
PRKAG1	-1.08695	1.45127
TWF2	-1.08611	0.469583
MAP3K1	-1.08572	0.0144437
PFKL	-1.04299	0.311196
WNK2	-1.03441	1.10218
EPHB1	-1.02979	0.0256551
IGF2R	-1.02474	0.318372
NTRK1	-1.02355	0.194748
PRKCA	-1.01424	1.0088
NEK1	-1.00389	0.199952
CSK	-0.987322	1.4147
INSR	-0.982691	1.08002
NME1	-0.982353	0.293018
HIPK3	-0.974863	1.41422
CDKN1C	-0.967353	0.617646
MAPK10	-0.949499	0.841062
EFNA3	-0.940049	0.0902572
RPS6KA4	-0.939993	0.879446
PRKAB1	-0.929204	0.0441383
TAB1	-0.924505	0.305171
DGKD	-0.923127	1.3185
STK4	-0.919801	0.238436
KHK	-0.91578	0.47782
STK38L	-0.910559	0.802718
CAMK1D	-0.897449	0.26102
FER	-0.892717	1.02709
MAPK14	-0.890543	1.57465
CKM	-0.883601	0.194454
PANK3	-0.876691	0.598095
GALK1	-0.856423	1.10493
MST1R	-0.853138	0.423677
PDPK1	-0.849691	1.34362
EIF2AK1	-0.838212	0.509655
SGK494	-0.837242	0.775521
DYRK2	-0.834856	0.592262
PBK	-0.831798	0.523431
MAP4K3	-0.826765	0.504423
AMHR2	-0.820302	1.03963
ROS1	-0.808312	0.341015
PRKD2	-0.807242	0.22542
BUB1B	-0.805125	0.610544
ALDH18A1	-0.801275	0.906583
MARK2	-0.800061	1.36831
CDKN1A	-0.790087	0.818248
ADCK5	-0.786807	0.437631
STYK1	-0.782897	0.574113
TYK2	-0.782815	0.498708
MYO3B	-0.77104	0.946641
HUS1	-0.749933	0.800707
CDKL2	-0.747154	0.334833
CDK11B	-0.742851	1.85756
CDK9	-0.738821	0.452915
CLK1	-0.732904	1.20665
MAP4K1	-0.726847	1.31568
GUCY2EP	-0.726421	1.6319
MOS	-0.71608	0.061691
BRAF	-0.707301	1.65822
CALM1	-0.702622	0.963576
CDK10	-0.699586	0.949987
RPS6KA2	-0.690048	0.477447
CDKN2B	-0.689259	0.863203
ALPK2	-0.679296	0.211536
PASK	-0.673886	1.15382
KIAA1804	-0.670415	0.316503
NME4	-0.662748	0.976273
PINK1	-0.661783	0.737231
RIPK2	-0.660455	1.16946
PXK	-0.655418	0.337228
SRC	-0.65244	0.800646
ILK	-0.647497	0.241758
NPR2	-0.639024	0.310211
PTK2	-0.634989	0.568755
EPHA3	-0.631138	1.0171
ULK4	-0.626837	1.32768
XRCC6BP1	-0.626096	0.922699
ULK3	-0.613003	0.107702
AK3	-0.605717	0.959011
LMTK2	-0.604672	0.271116
MAP3K6	-0.604079	0.242408
AK2	-0.59759	1.02812
CDK3	-0.587066	1.04086
GRK7	-0.586131	0.28979
ERN1	-0.580216	0.283675
CSNK2A2	-0.574068	0.264345
PCK1	-0.564171	0.226681
IP6K1	-0.559614	0.133899
BRDT	-0.555621	0.0132506
MYO3A	-0.554667	0.251018
DGKG	-0.554488	0.0120551
PRPF4B	-0.549688	0.84774
PANK2	-0.545942	0.788422
PRKDC	-0.545172	0.254754
TSKS	-0.544778	0.74414
CDK12	-0.543495	0.534817
MAST1	-0.540946	1.37261
NME2	-0.5311	0.248673
MST4	-0.527904	0.827664
PDK3	-0.525337	0.616059
DGKA	-0.524163	0.746288
DAPK2	-0.522015	1.00186
MAP3K4	-0.521496	0.410248
PRKACA	-0.52025	0.123252
PRKAR1A	-0.514946	0.283307
EPHA8	-0.50122	0.324493
PRKCB	-0.499871	0.526392
MAPKAPK5	-0.496021	1.19219
CDK4	-0.493573	0.0213425
PSTK	-0.488073	0.197602
DGUOK	-0.471723	0.38758
DGKH	-0.47134	1.32061
EPHB4	-0.471224	0.752024
CAMKV	-0.466675	0.476432
DLG1	-0.460422	0.173646
MAP3K2	-0.455122	0.755059
SRPK3	-0.451761	0.842463
BLK	-0.439286	0.933013
TRIB2	-0.434216	0.634964
MAP3K8	-0.433111	0.00574487
EIF2AK2	-0.4309	0.310781
PRKAR2B	-0.428534	1.2921
IP6K2	-0.424665	1.15387
AK5	-0.424317	1.30625
CDK5R1	-0.421866	0.0088281
PRKCQ	-0.418929	0.464745
RNASEL	-0.417362	0.0633893
ADCK4	-0.416842	0.819896
PAK3	-0.412774	0.620367
IPPK	-0.409998	0.676049
EPHA2	-0.407163	0.350035
NEK7	-0.406088	0.945996
PKN3	-0.397204	0.818931
PIM3	-0.396748	0.0956986
ZAK	-0.394906	1.13709
PIK3C3	-0.384956	0.830223
PI4KB	-0.384906	0.100707
CDC42BPG	-0.382751	0.347561
PFKFB4	-0.379165	0.623863
FASTK	-0.375793	0.822678
SRPK1	-0.375479	0.316728
CSNK1A1L	-0.372134	0.489917
EFNB3	-0.371536	0.410672
ACVR2A	-0.367467	1.12906
MAGI3	-0.366866	0.646757
NUAK2	-0.358335	0.655038
IKBKE	-0.357468	0.212365
SGK3	-0.352506	0.0250354
HUNK	-0.351724	1.60749
TAF1	-0.344613	0.730717
FLT4	-0.339099	0.200813
WNK1	-0.338013	1.5444
EPHA4	-0.33576	1.3586
PRPS2	-0.334476	1.12296
CKS1B	-0.320229	0.238332
ITPKA	-0.313409	0.49981
TK2	-0.310201	0.277566
PDIK1L	-0.30962	0.107072
NUAK1	-0.305322	0.749336
EPHA6	-0.3046	0.120274
MAPK11	-0.302918	0.283171
ULK1	-0.300766	1.71619
CDK6	-0.300511	0.6285
MAP4K2	-0.29937	0.310836
TRPM7	-0.293269	0.449226
TJP2	-0.289506	1.4387
MAP3K12	-0.286714	0.373996
LMTK3	-0.284923	0.715638
GUK1	-0.279976	0.301715
VRK2	-0.279956	0.196758
HSPB8	-0.278983	1.22381
SGK223	-0.278181	0.469057
GUCY2F	-0.277127	0.0618709
SPHK1	-0.272403	0.765426
AGK	-0.266872	0.248452
MAP3K7	-0.266718	0.228186
CAMK1	-0.265954	0.216016
MAP2K4	-0.263333	1.80938
DAPK1	-0.260598	0.968266
SGK1	-0.255129	0.815249
LCK	-0.254026	1.30851
NME6	-0.25288	0.529152
PANK4	-0.252065	0.356474
PIP5K1C	-0.250372	0.642494
ADCK2	-0.24148	0.379605
PKMYT1	-0.2405	1.30939
TSSK4	-0.238858	0.244967
SLK	-0.231546	0.675866
PRKCD	-0.228755	0.912871
MAP3K19	-0.226678	0.207427
DYRK3	-0.226243	0.248506
SIK3	-0.220662	1.18657
DYRK1B	-0.219814	0.780597
CALM2	-0.21209	1.15058
STK32B	-0.209787	0.394668
PAK1	-0.207086	0.819935
RIOK3	-0.206905	0.0218938
CDK19	-0.206173	0.0348544
DCLK1	-0.203034	0.855733
DLG4	-0.19806	0.554162
TBK1	-0.194151	0.336586
TEX14	-0.194118	0.220824
ZAP70	-0.18929	0.382097
WNK3	-0.187415	0.140673
NRBP2	-0.178295	0.4696
CDKL4	-0.175268	1.18025
PIP4K2B	-0.175115	0.182656
MAP3K5	-0.174764	1.31189
DCK	-0.172778	0.159362
CDC42BPA	-0.164034	0.70111
SBK1	-0.163311	0.67524
PIK3C2G	-0.163293	0.259294
MAPKAPK2	-0.163087	0.177411
SRPK2	-0.157328	0.650195
PRKACG	-0.149977	2.29485
ERN2	-0.145191	0.337566
STK32A	-0.14388	0.215007
EPHA1	-0.142652	0.0891727
LATS2	-0.141829	0.056011
PRKAG2	-0.137895	0.333146
DBF4	-0.132594	0.224529
PKLR	-0.13246	0.44792
CDK16	-0.132436	0.119195
PGK1	-0.131537	0.343224
TSSK1B	-0.130202	0.32944
NTRK3	-0.128325	0.574371
TAOK1	-0.127146	0.483185
NTRK2	-0.123956	1.119
STK16	-0.121864	0.337924
VRK3	-0.12053	1.08713
CERK	-0.118847	0.465524
FLT3	-0.116113	1.19185
STK25	-0.112433	1.22933
FGFR4	-0.111173	0.0714381
PKDCC	-0.108196	0.364381
RPS6KC1	-0.104939	0.972265
CAMKK2	-0.0937271	0.148091
PIP4K2C	-0.0863377	0.575867
MAP3K3	-0.0780252	0.290905
MAP2K1	-0.0753977	0.114705
TGFBR2	-0.0665993	0.0776632
RPS6KA5	-0.0663669	0.341861
IPMK	-0.0603929	0.988209
WEE1	-0.0601686	0.504768
LTK	-0.0600317	0.0895138
EPHB6	-0.056165	1.18045
DDR1	-0.0560176	0.132237
CDKL3	-0.0552729	0.944245
PHKA1	-0.0551653	0.296047
STK38	-0.049676	0.0786584
TNK1	-0.049179	0.393275
MAPK7	-0.0479393	0.483285
CIT	-0.0427092	0.391381
GALK2	-0.0423656	0.73646
ITPKB	-0.0350687	0.029692
AXL	-0.0345464	0.28122
PDGFRB	-0.0294823	0.613831
PAK6	-0.0276311	0.3257
MAST3	-0.0260252	0.819993
MELK	-0.0246226	0.404201
CAMKK1	-0.0240049	0.867225
MARK1	-0.0219881	0.520616
IRAK1	-0.0219468	0.727092
VRK1	-0.0202933	0.00999766
CKS2	-0.0174789	0.339499
KCNH8	-0.0173332	0.0259289
INSRR	-0.0171907	0.9384
AK1	-0.0165337	0.763109
FUK	-0.0139987	0.581651
CDK17	-0.00711732	0.841177
PKIA	-0.00611979	0.377182
PDXK	-0.00313695	0.347819
HIPK1	0.00918614	0.698086
ETNK2	0.0100698	0.316419
STK3	0.0111385	0.417241
PLK3	0.0156872	0.518148
EXOSC10	0.0199621	0.922579
MOK	0.0218109	0.626193
RBKS	0.0248302	0.107793
PRKAB2	0.0248615	0.394887
TBCK	0.0309392	0.21185
RPS6KA3	0.0311062	0.368499
CAMK2N1	0.031428	0.0754912
BCKDK	0.0323438	0.0965952
CDK15	0.0333464	0.628991
CLK4	0.0364832	0.211786
PAK4	0.0365827	0.0781326
COMMD3	0.0401662	0.198518
PTK2B	0.0410545	0.3771
PACSIN1	0.0452731	0.265345
ERBB4	0.0488791	0.223725
DGKB	0.0541397	0.734831
AURKA	0.056055	0.512194
PRKAA2	0.0564569	0.150296
DLG2	0.0586142	0.457268
MAGI1	0.0587138	0.341775
SMG1	0.0637183	0.445621
GRK5	0.0723325	0.355748
MAP2K5	0.0732053	0.431435
MAPK4	0.0733373	1.1827
TNK2	0.0738698	0.260313
PNCK	0.0788968	0.116809
CDKN1B	0.0802065	0.283654
STK17A	0.0803752	1.15246
PIP4K2A	0.0886231	0.300665
STRADA	0.0900752	0.451848
ADRBK1	0.0993924	0.306528
ITK	0.101588	0.916598
CDADC1	0.105698	1.61491
PCK2	0.107098	0.878482
BRD4	0.107537	0.960507
DCLK2	0.109041	0.0298173
IKBKB	0.109328	0.0961541
TGFBR1	0.121198	0.562026
MET	0.122574	0.0566137
MLKL	0.126913	0.217722
PGK2	0.127643	0.573066
N4BP2	0.130634	0.124971
ERBB2	0.13505	0.117144
RIPK4	0.138338	0.813747
RFK	0.138831	1.46446
CAMK1G	0.140013	0.42866
PFKFB1	0.140706	0.038082
GRK1	0.140936	0.548482
IRAK2	0.146079	0.379076
MAPK12	0.151861	1.08742
DCLK3	0.15335	0.0400437
POMK	0.155217	1.62794
BMP2K	0.159211	0.214646
DAPK3	0.159727	0.227405
NUCKS1	0.165596	0.101095
PKN1	0.166544	0.648762
STK33	0.166908	0.701198
GK2	0.174708	1.22512
TAOK3	0.175045	0.414569
BMPR2	0.178209	0.401079
CDKN2D	0.184337	1.07107
GSK3A	0.191995	1.26975
PRKCZ	0.192	0.481314
FXN	0.199759	0.474009
NEK4	0.202529	0.108374
SCYL1	0.202729	0.283729
PFKFB2	0.204574	0.958819
MAP2K6	0.208727	0.00285166
MPP3	0.208748	0.0864179
PTK6	0.214955	0.784374
PIK3C2B	0.215246	0.341578
BUB1	0.217503	2.35864
ABL2	0.22178	0.599583
CASK	0.222069	0.524682
EPHB2	0.224909	0.813912
KCNH2	0.230339	0.149177
TESK1	0.233877	0.405704
ETNK1	0.236755	0.934534
EIF2AK3	0.239398	0.389654
PHKA2	0.242631	0.711281
XYLB	0.243602	0.1931
CSNK1A1	0.246851	0.540971
CSNK1D	0.253058	0.0876816
MAPK6	0.261362	0.300286
EFNA4	0.265214	0.432033
FLT1	0.268738	1.59196
HK3	0.269306	0.328472
SGK2	0.269546	1.30255
AK7	0.276924	0.108374
PRKAG3	0.278434	2.09491
ADCK1	0.279458	0.343379
MAP2K3	0.279776	0.0366948
MERTK	0.287588	0.0770976
DLG3	0.290741	0.382267
PI4K2B	0.295561	0.173257
CHKB	0.295729	0.919843
CDK20	0.296977	0.900916
TSSK3	0.300328	0.508545
SCYL3	0.302503	0.886225
JAK1	0.30342	1.0869
TWF1	0.311912	0.976219
PRKY	0.312232	0.221951
GK	0.312291	0.0992109
PDGFRA	0.315154	0.921946
MAP4K4	0.318977	0.270011
DSTYK	0.320627	0.581824
PAPSS1	0.323058	0.816656
TNIK	0.326149	1.691
MKNK1	0.326435	0.0469113
PRKG1	0.342127	0.914727
PRKCSH	0.342535	0.796643
DYRK4	0.35082	2.14092
PAK7	0.351708	0.128349
CHEK2	0.352123	0.555011
KDR	0.353615	0.659541
TPK1	0.359597	0.804562
CALM3	0.361638	2.21072
RIPK3	0.368073	0.310897
MAK	0.368399	0.256086
FN3K	0.375548	0.276578
CDK18	0.384195	1.49435
MAP4K5	0.38474	1.24969
STK40	0.387182	0.672662
COASY	0.387712	0.405566
NME7	0.39215	0.769304
NIM1K	0.397481	0.124305
ADRBK2	0.397496	0.0112977
NEK11	0.400167	0.369108
MAPK13	0.404626	0.20034
TAF1L	0.407102	0.748445
PDGFRL	0.407398	0.543405
MAPK8	0.409254	0.489101
ACVR1C	0.410366	0.346349
SIK2	0.411333	0.965806
SNRK	0.4174	1.84082
ACVR1	0.418119	0.204032
PTK7	0.418211	0.0263271
UHMK1	0.422371	0.19411
PRPS1	0.422842	0.231353
CSNK1E	0.426328	0.465796
CLK2	0.428094	0.424689
LRRK1	0.435114	1.19526
PIK3R1	0.435328	0.314372
ACVR1B	0.43723	0.480041
PIK3CG	0.443908	1.97323
SYK	0.4442	0.964543
RYK	0.445806	0.683035
AKT1	0.446574	0.904141
CPNE3	0.447868	0.373952
IRAK3	0.451171	0.0784632
GOLGA5	0.452311	0.177908
PRKD1	0.45271	0.0834446
GSG2	0.454315	0.42573
MINK1	0.456204	0.0128454
THNSL1	0.459783	0.853324
DGKK	0.465632	0.351957
CAMK2G	0.473273	0.426591
IKBKAP	0.474391	0.0185103
MAST2	0.477389	0.069546
PHKB	0.47899	0.453534
CLK3	0.484605	0.647304
ADK	0.488333	0.0574815
STK32C	0.495636	0.871144
RIPK1	0.495722	0.697755
EFNA5	0.49839	0.294964
LYN	0.500612	0.0397528
MPP2	0.502347	0.0282593
PFKP	0.509278	1.22558
ROCK2	0.510855	0.433399
PKN2	0.515615	0.242678
RPS6KA6	0.516441	0.0357181
DGKI	0.516722	0.363282
PRKCG	0.52571	0.397097
ROR2	0.529332	0.18035
MAP3K13	0.530002	0.145096
CDK8	0.531985	0.000195968
AURKC	0.53282	0.753522
PMVK	0.53396	0.715629
TTBK1	0.537762	0.348209
MAST4	0.539332	0.238936
RIOK1	0.542905	0.673934
ATR	0.546779	0.0920945
MYLK	0.548112	0.0761116
DDR2	0.551376	0.517511
TEC	0.551416	0.0319146
CSF1R	0.551513	1.05327
PI4K2A	0.558691	0.59769
PIP5K1A	0.559479	0.937317
MASTL	0.569352	0.164129
CHUK	0.574036	0.198922
MAP3K9	0.574419	0.0270818
PRKG2	0.578184	0.444959
PRKCH	0.57881	0.840029
STK17B	0.582951	0.187962
NUP62	0.596148	0.296053
AK4	0.599145	0.0290264
CRKL	0.602168	0.615396
PRKCE	0.603598	0.44661
TLK1	0.608014	0.562199
BTK	0.612109	0.405571
PRKAR2A	0.614503	0.78084
NME5	0.617527	0.459689
IRAK4	0.619005	1.45125
ALPK3	0.630629	0.326822
CKMT2	0.638257	0.0290019
PIK3R5	0.645991	0.308685
PIK3C2A	0.65299	0.237515
CDKN2C	0.668053	0.626589
FRK	0.67075	0.409825
GUCY2D	0.676265	0.413174
CDKL1	0.6766	0.296533
LRRK2	0.683444	0.826945
STK36	0.684558	0.145079
DUSP21	0.690317	0.256233
MYLK2	0.690348	0.0274841
FYN	0.691112	0.206993
PIK3R3	0.694848	0.377964
CAMK4	0.694894	0.649787
CDK5R2	0.698887	0.0769231
UCKL1	0.701662	0.554814
SIK1	0.702157	0.644661
BCR	0.704689	0.319336
GCK	0.724865	0.963329
MUSK	0.72638	0.449107
PSKH1	0.726509	0.148783
NEK9	0.732574	0.167089
PIM1	0.73888	0.684342
PDK1	0.743387	0.938304
MARK3	0.746759	0.0367586
AAK1	0.7557	0.964055
EGFR	0.75752	0.14949
CSNK1G3	0.759682	0.342842
GTF2H1	0.76041	0.495822
ABL1	0.760457	0.277835
FGR	0.762376	0.0279315
ICK	0.767649	0.132892
CRIM1	0.772131	0.127555
ROR1	0.778047	0.594871
RAF1	0.780936	0.0375958
PDK4	0.785662	0.415773
CSNK2A1	0.78666	0.101248
OXSR1	0.788203	1.09418
DGKQ	0.793699	1.27584
GUCY2C	0.801413	0.1859
MAPK1	0.804115	0.902654
ULK2	0.807654	0.492146
BMPR1B	0.821367	0.235976
MAP3K11	0.821499	0.131149
PRKACB	0.829158	1.28024
PRKD3	0.829719	0.107948
MAPK9	0.831043	0.191132
SRMS	0.831091	0.567443
TAOK2	0.83588	0.103281
BRD3	0.85057	0.520373
PAPSS2	0.859392	0.598888
PEAK1	0.868957	0.909555
MAP3K15	0.878844	0.450289
FGFR1	0.881291	0.166567
LATS1	0.895707	0.119748
JAK3	0.896158	0.0191281
RPS6KB2	0.897398	0.61236
FGFRL1	0.904981	0.639917
CSNK1G1	0.918432	0.87094
IGF1R	0.921554	0.673507
PHKG2	0.92806	0.347372
NEK8	0.932553	0.327608
CSNK2B	0.9327	0.213875
CDK14	0.933539	0.557055
SHPK	0.935344	0.467857
BRSK2	0.93813	0.59038
DYRK1A	0.940726	0.200423
TLK2	0.942017	0.245517
TRIM27	0.943236	1.10104
MKNK2	0.944671	0.00638596
PIP5KL1	0.946276	0.765006
FGFR3	0.947258	1.24189
PIK3CB	0.960304	0.362552
ACVR2B	0.963341	0.310598
HCK	0.992976	0.340305
TRIO	0.993838	0.707869
PIM2	0.999064	0.10727
CSNK1G2	1.002	1.53739
RPS6KB1	1.01954	1.45658
PHKG1	1.06366	0.757761
TNNI3K	1.07376	0.302886
KIT	1.07917	0.314642
SRP72	1.0809	0.12192
GRK6	1.0916	0.312327
EIF2AK4	1.09554	0.451967
ATM	1.10432	0.0495884
SPHK2	1.11865	0.329555
ROCK1	1.12148	0.507572
MAPK15	1.13071	0.30795
MAP3K14	1.13443	0.784814
STRADB	1.13819	1.16281
NME3	1.1458	0.357992
CKB	1.14793	0.79167
EPHA5	1.15634	1.20103
CAMK2D	1.16789	0.18479
TRPM6	1.17623	0.731207
BRSK1	1.19688	1.06748
CDKL5	1.2223	1.78311
TSSK2	1.23408	0.146061
PLK2	1.23894	1.13375
LIMK1	1.2392	0.619684
PDK2	1.25244	0.375304
PANK1	1.2548	0.262734
NEK10	1.26127	1.21731
GAK	1.276	0.944019
RIOK2	1.29122	0.219074
CAMK2A	1.29514	0.93957
STK24	1.32993	0.028011
HIPK2	1.33648	0.42023
IKBKG	1.33856	0.456341
PRKCI	1.39399	0.446231
CDC7	1.39539	0.309097
ACVRL1	1.41717	0.951005
TSSK6	1.46148	0.35769
UCK2	1.46869	0.067759
NEK6	1.47851	0.0705168
PKM	1.5289	0.937665
NEK5	1.53347	0.846864
STK39	1.53855	0.250012
MATK	1.54078	1.02887
MPP1	1.56639	0.217555
TEK	1.58859	0.460237
KSR2	1.61667	0.0546621
PAK2	1.63571	0.330026
ADPGK	1.67107	1.38585
ITPKC	1.76993	0.534152
LMBR1	1.80802	0.243574
TRIB1	1.85553	0.421904
MTOR	1.97142	0.275706
HK1	2.26345	1.20183
PI4KA	2.56914	0.772088

## Sheet: MCF7 LTED PalboR
siRNA	Mean	SD
PLK1	-14.1536	1.32308
CHEK1	-12.6889	2.82557
PIK3R2	-9.45797	2.61996
WEE1	-7.75909	5.52515
EFNA5	-6.15912	0.363528
PIK3CA	-5.36372	3.06244
CDK2	-5.22485	0.622334
BRD4	-5.1754	2.85785
MAGI2	-5.0901	4.46211
MAPK12	-4.82667	0.154992
PAK7	-4.60351	0.612212
ILK	-4.55255	1.36546
RPS6KL1	-4.51683	2.52089
STK19	-4.24628	0.245306
TTK	-4.03114	3.34756
CDK9	-4.0232	2.84512
MAP3K4	-3.64545	1.53817
CHEK2	-3.61279	0.292559
CSNK1A1	-3.1984	0.270156
NTRK2	-3.10608	1.58393
SMG1	-3.09614	1.6139
KSR1	-3.04057	1.11289
INSRR	-3.01435	1.49611
DMPK	-3.00379	4.86176
TAF1L	-2.8726	0.477883
TWF2	-2.83039	1.85525
DGKA	-2.76997	0.692898
DYRK1B	-2.76425	6.96116
LATS1	-2.72557	0.505291
CDK1	-2.61255	0.621318
PIK3R3	-2.61114	2.89886
PDPK1	-2.56853	0.111231
DYRK1A	-2.5402	0.556317
PANK4	-2.53609	1.79805
CDK11A	-2.51054	1.82166
AK5	-2.48374	0.270747
BUB1B	-2.46608	0.156844
PRKAA1	-2.41434	3.21861
RBKS	-2.41158	2.93348
PRKCSH	-2.39256	0.433997
EIF2AK4	-2.38922	0.232283
BUB1	-2.36823	0.956703
MYLK3	-2.34539	0.625507
WNK1	-2.3404	0.335688
PASK	-2.27819	0.678351
TAF1	-2.23769	0.205022
PDGFRA	-2.22777	0.058007
EEF2K	-2.21145	3.91026
DGKH	-2.16251	0.201716
MYO3B	-2.13455	1.76573
ALPK2	-2.10467	0.518057
CAMK2B	-2.0497	2.63775
AURKB	-2.0166	3.76557
IP6K3	-1.95332	6.75934
CHKA	-1.9509	2.54241
FGFR4	-1.93304	0.233846
BRAF	-1.92558	0.137842
MAPKAPK3	-1.92317	0.673648
NRBP1	-1.92111	1.01147
CDKN2D	-1.89749	1.3707
EPHB2	-1.89086	0.420031
RET	-1.85636	1.98096
IRAK1	-1.84611	3.68337
STK38	-1.82788	0.608056
CRKL	-1.76955	0.127143
JAK1	-1.75871	0.357931
PTK2	-1.7483	2.23067
NUP62	-1.71818	1.79208
PNKP	-1.66045	0.592467
DTYMK	-1.64942	0.613892
PCK1	-1.62817	0.852819
NADK	-1.59529	0.358113
CSNK1E	-1.56193	0.197754
CDK4	-1.55148	0.436683
AMHR2	-1.5381	0.965764
HK2	-1.52253	2.56501
PIK3CB	-1.52171	0.440629
PGK1	-1.52025	0.805887
ANKK1	-1.48683	2.54578
UCK1	-1.45234	1.63699
GUCY2EP	-1.44407	0.261568
CALM2	-1.41004	0.464106
ATR	-1.38336	3.76118
EPHB3	-1.37476	0.533442
EXOSC10	-1.37081	0.620579
BRDT	-1.36908	0.688036
SLK	-1.36172	1.08046
PRKAR2B	-1.36109	0.565012
MST1R	-1.34973	0.306083
SGK494	-1.33447	1.1041
MAP3K10	-1.29824	2.93096
MYLK	-1.27823	0.377004
CSNK2B	-1.25999	0.413159
DCLK2	-1.25963	0.835388
RAF1	-1.25373	0.946913
TRPM7	-1.2458	0.676103
CDK3	-1.24159	0.799718
MAP4K1	-1.22791	0.10387
NEK3	-1.21013	4.23797
AKT1	-1.18881	1.69644
PRKCH	-1.18291	0.459388
PSKH2	-1.18203	0.55743
BMPR1A	-1.17106	1.17266
HSPB8	-1.13369	1.17615
TP53RK	-1.13174	2.76234
PIP5K1B	-1.13124	0.0785404
FGFR2	-1.12388	1.47353
GK2	-1.11798	0.632146
TPK1	-1.1083	0.353945
DCLK1	-1.10499	0.342479
NME4	-1.10037	0.365446
IGF2R	-1.09926	2.08418
CSF1R	-1.09657	0.304354
HUS1	-1.08389	0.689367
TRIB1	-1.06898	0.163357
PIK3C2A	-1.06546	0.531636
IPMK	-1.06289	0.208393
MAP4K3	-1.05994	0.513356
MLKL	-1.05272	0.324376
TTBK2	-1.05166	0.68655
CMPK1	-1.03002	2.06074
ALK	-1.0191	3.01083
TLK1	-1.01455	0.217962
ITPKC	-1.00556	0.316913
STK24	-1.00248	0.0122152
CKM	-1.00126	0.477104
EPHA1	-0.995891	0.571138
XRCC6BP1	-0.994163	0.33147
LMTK3	-0.989599	0.389302
STK3	-0.985204	0.49129
ABL1	-0.978549	0.160415
SRMS	-0.978354	0.306762
PAK2	-0.971628	0.586288
PRKD2	-0.962819	0.602845
SPEG	-0.95508	3.33814
FER	-0.952666	2.48704
LCK	-0.94556	1.25504
PRKAB1	-0.931662	0.494018
STK32B	-0.917553	0.362821
RPS6KA1	-0.913561	2.31557
ITPKA	-0.911247	0.641501
PKIB	-0.909384	4.39482
ACVR2A	-0.88497	0.77595
MAP3K5	-0.87954	2.74308
EPHB1	-0.875251	0.0389925
DCLK3	-0.872681	0.769698
CDKN2B	-0.872641	0.601795
MAK	-0.86322	0.620774
TGFBR3	-0.860757	2.36896
MAP2K2	-0.856914	0.399397
NEK1	-0.853874	0.115416
MKNK2	-0.853869	0.62195
MARK4	-0.849121	0.0772225
DGKD	-0.846778	0.270188
RIOK3	-0.840175	0.918711
MPP3	-0.835507	0.517669
KHK	-0.835258	0.227659
CDK19	-0.825875	0.264148
CAMK4	-0.812458	0.590094
MAP4K2	-0.80149	0.380354
DDR1	-0.792466	0.124114
MAP3K12	-0.789812	3.45645
PRKDC	-0.789629	0.536921
PKMYT1	-0.783912	0.250857
PRKCQ	-0.782454	1.16769
FES	-0.779323	0.213965
CHKB	-0.774855	0.743419
PFKM	-0.771403	0.534794
ERBB3	-0.765941	2.51918
NAGK	-0.762836	1.65816
EIF2AK2	-0.749341	0.237357
MAPKAPK2	-0.72743	1.07362
ULK1	-0.725377	0.503938
MTOR	-0.711523	0.128677
PIKFYVE	-0.707498	2.30071
PRKCB	-0.696422	0.675582
WNK2	-0.694184	3.40945
CDKL1	-0.69348	0.363676
STKLD1	-0.684949	0.468547
PLK3	-0.684621	0.523359
MAP3K6	-0.683438	0.378555
PIP4K2A	-0.682406	0.35699
PIP4K2B	-0.681282	0.66968
PRKACG	-0.677536	0.752485
GUCY2F	-0.675633	0.140264
DLG1	-0.67374	0.577016
CDKN1A	-0.672901	1.45139
INSR	-0.665563	0.594001
AK3	-0.664861	0.455505
PLK4	-0.65873	2.5136
ERBB2	-0.656247	0.260862
NTRK1	-0.647401	0.515154
MET	-0.643025	0.694584
MOS	-0.639242	0.324495
AK2	-0.638552	0.451525
MAPK10	-0.637646	0.489962
THNSL1	-0.622199	0.185159
PFKFB2	-0.607472	0.353911
PFKFB4	-0.606814	0.0432367
TYRO3	-0.599263	0.395687
ACVR2B	-0.59908	0.725893
RPS6KA2	-0.591574	0.846232
DGUOK	-0.588342	0.602528
MAP3K13	-0.585707	0.468415
NEK2	-0.569782	0.138213
FN3KRP	-0.566697	0.72995
PKM	-0.562352	0.144894
GSK3B	-0.562351	0.357109
PIP5K1C	-0.560892	0.527662
PIM3	-0.555419	0.5961
CLK3	-0.552414	1.02862
TK2	-0.546734	0.255719
PFKL	-0.537345	0.358695
EPHA8	-0.536751	1.93049
HUNK	-0.533322	0.62743
TSSK4	-0.533072	0.512498
MAP3K3	-0.531607	0.309158
CDK13	-0.530306	3.23863
SCYL1	-0.523616	0.763235
CDK11B	-0.518354	1.98634
GALK2	-0.509304	0.400139
PCK2	-0.507088	0.32159
SCYL3	-0.498292	0.757192
PXK	-0.488108	0.581561
PIK3C2B	-0.473548	0.277816
PRPF4B	-0.468653	0.0893804
KSR2	-0.467107	0.695059
EIF2AK3	-0.451218	0.459065
NME6	-0.449392	0.685795
PRKCA	-0.449293	0.483424
PIP4K2C	-0.447155	0.321009
FLT4	-0.445697	0.721141
GUK1	-0.440611	0.630648
NEK7	-0.439504	0.284469
GTF2H1	-0.437739	0.492928
PFKFB3	-0.432032	4.86383
MAST1	-0.423315	0.491111
VRK3	-0.415444	0.316748
GUCY2C	-0.415003	0.208556
STK4	-0.413608	0.611052
PRKAB2	-0.413364	0.195965
BRD2	-0.407616	5.6945
CDK15	-0.406589	0.584993
UHMK1	-0.400244	0.515749
EFNA4	-0.394904	0.643552
FYN	-0.393662	0.599158
STK32A	-0.392476	0.616447
GALK1	-0.390079	0.0461699
PKLR	-0.389077	0.838327
IKBKB	-0.384611	0.39575
PRKCD	-0.383539	0.328784
WNK4	-0.382092	5.6497
PRKX	-0.374379	3.36655
MAPKAPK5	-0.370189	0.253776
EPHB4	-0.37006	0.474963
PAK6	-0.369014	0.339516
DUSP21	-0.365848	0.772394
NRK	-0.36313	0.322962
COL4A3BP	-0.354622	3.25302
PBK	-0.349669	0.216876
MAGI1	-0.349228	0.634727
RPS6KA5	-0.346332	0.4069
LMTK2	-0.342831	0.223169
RELA	-0.341395	0.0440863
CDKN1C	-0.340795	0.0056248
DGKK	-0.339211	0.0251779
MAPK13	-0.336427	0.673449
ACVR1	-0.331616	0.340674
SGK1	-0.327342	0.397579
CDK5R1	-0.326187	0.202144
TAB1	-0.325328	0.622621
NEK4	-0.318336	0.970833
MAPK6	-0.318242	0.0276784
EFNB3	-0.317506	0.406205
PDGFRB	-0.315819	0.195897
BCKDK	-0.304841	0.273202
UCKL1	-0.303198	1.14311
N4BP2	-0.295781	0.219588
PIK3R5	-0.290905	0.432703
TRIB3	-0.287905	1.02721
PRKAG2	-0.286292	0.22281
CSNK1G1	-0.285025	1.20127
EFNA3	-0.284152	0.172417
MST4	-0.275694	0.0321431
HIPK4	-0.268687	0.233594
TRIB2	-0.267925	0.463778
GUCY2D	-0.263635	0.376968
TSSK2	-0.258897	0.586476
MAP2K1	-0.254945	0.511384
DYRK2	-0.246943	0.0642301
CAMK1D	-0.245149	0.376413
JAK2	-0.241534	4.63008
LTK	-0.232439	2.31675
HCK	-0.232254	0.362068
PSTK	-0.231386	0.490944
BMPR2	-0.227649	0.347128
AATK	-0.22529	0.506045
TESK1	-0.222027	0.532925
MVK	-0.22044	4.43706
RIOK1	-0.215652	1.27307
CDKL2	-0.215124	0.472641
DDR2	-0.2117	0.779106
AKT2	-0.20732	0.615349
PRKD1	-0.206144	0.157962
CALM1	-0.189008	3.29301
STK38L	-0.188254	0.558855
ITPKB	-0.188138	0.297682
PRPS2	-0.185293	0.0166266
EPHA4	-0.182449	0.0367149
ULK3	-0.177685	0.322687
TNK2	-0.174216	0.276559
PGK2	-0.17173	0.0352241
CLK1	-0.163953	0.456281
TSKS	-0.163243	0.0487811
NME2	-0.156292	0.34825
RIPK3	-0.155689	0.298571
PRKAG3	-0.152737	1.4695
DLG2	-0.145073	0.077019
NUAK2	-0.142262	0.489476
VRK1	-0.13871	0.239681
SKAP1	-0.130984	0.712818
EPHA6	-0.12988	0.364335
FXN	-0.129801	0.0305663
ERBB4	-0.126958	0.389715
TAOK3	-0.126367	0.583475
MELK	-0.112572	0.133224
PRKCG	-0.11075	0.264532
MATK	-0.10516	1.21178
MAPK11	-0.102031	0.267008
GRK6	-0.0987406	0.33381
GRK1	-0.091045	0.0179024
IRAK3	-0.075071	0.360247
DCK	-0.0746591	0.755512
PTK2B	-0.0746256	0.151381
COASY	-0.0652731	3.19511
PRPS1L1	-0.0619026	1.77667
GNE	-0.0590304	3.58735
RPS6KA4	-0.054979	2.91514
STK31	-0.0545328	4.14983
STK35	-0.0511888	4.25477
CIB2	-0.0380145	0.744655
CSNK2A1	-0.0270688	0.145707
MAP2K3	-0.0237336	0.0539317
BMX	-0.0209224	0.495172
PRKCZ	-0.0207636	0.854464
CLK4	-0.0168405	0.440911
CAMK1	-0.0146317	0.4773
PRKAA2	-0.0101032	0.0723308
NEK10	-0.00895182	0.712351
FRK	-0.00763561	0.59384
MAPK7	-0.00757923	0.0379348
CAMK2N1	-0.00657363	0.0677475
TESK2	-0.00573773	3.98872
CDK17	-0.00567494	0.282001
SRC	0	0.910279
MAGI3	0.00163947	0.0392681
DAPK3	0.00201447	0.64687
TNNI3K	0.00281531	0.435574
BRSK2	0.00587365	0.103582
CDK16	0.006943	0.402069
MAP3K2	0.00884305	0.1432
PACSIN1	0.0127015	0.644778
MAPK15	0.0132231	0.551857
CLK2	0.0154858	0.181759
KIAA1804	0.0232741	2.29271
NEK9	0.0254067	0.101694
CHUK	0.0269585	0.507629
RPS6KA3	0.0272187	0.526703
PRKG2	0.0313148	0.267153
MPP1	0.0316653	0.397285
PKN2	0.0328543	0.329984
STRADA	0.0335902	0.421282
CSNK1D	0.0377652	0.789465
STK11	0.0392654	4.17192
ADCK5	0.0407426	0.117357
TTBK1	0.043667	0.0137407
CDK20	0.0437281	0.301563
PDK1	0.0455982	0.399695
SIK2	0.0533119	0.501539
TSSK3	0.0538664	0.316083
PFKFB1	0.0553471	0.0745143
ABL2	0.0584293	0.0475223
CDK7	0.0637229	3.78566
CIT	0.0647997	0.445675
RIPK2	0.0743425	0.122877
IGF1R	0.0760952	0.397256
ZAK	0.0780231	0.355356
MAP3K8	0.0808346	0.23004
FGFR1	0.082685	0.415632
AURKC	0.0851408	0.659883
ULK4	0.0862902	0.287236
DGKG	0.08931	0.025606
TRPM6	0.0988873	0.146515
PRKAR1B	0.102048	3.31646
IP6K2	0.104418	0.00138601
KCNH8	0.106109	0.361598
CRIM1	0.112043	0.273925
RIOK2	0.112895	0.0900349
STK32C	0.117585	0.00210866
JAK3	0.122921	0.586917
EPHA2	0.127122	0.0180383
GRK5	0.134899	0.0983261
TBK1	0.135496	0.798578
PDK4	0.137743	0.192105
MAP2K6	0.138838	0.775691
NEK8	0.1404	0.593966
CDC42BPA	0.148772	0.937627
MAST4	0.171947	1.13213
FASTK	0.176131	0.221485
PIK3C3	0.189487	0.170159
CAMK2A	0.193258	0.0721411
SIK3	0.198703	1.02426
MAST3	0.201788	0.117317
PSKH1	0.20231	0.37782
COMMD3	0.208859	0.154806
FLT1	0.212063	0.235661
AKT3	0.214688	2.77315
BTK	0.215023	0.71825
MASTL	0.216939	0.556067
TEX14	0.218387	0.426437
TPD52L3	0.223352	0.691201
STK16	0.225145	1.39464
PRKCE	0.225488	0.105481
HIPK1	0.228936	0.371623
PTK7	0.236415	0.768251
ROCK2	0.244105	0.466232
BLK	0.248218	0.340189
IKBKG	0.249863	0.0957016
PMVK	0.254846	0.433257
XYLB	0.257262	0.292332
TYK2	0.265453	0.0824345
MKNK1	0.272459	0.211936
MYLK4	0.275912	3.52193
LYN	0.279828	0.369814
ADCK4	0.282032	0.0527454
MAPK9	0.283503	0.52704
PKIA	0.286841	0.403512
PIK3R4	0.28815	2.568
SPHK2	0.288664	0.185074
WNK3	0.300021	0.137789
BMP2K	0.300682	0.108645
STYK1	0.305497	0.14238
KCNH2	0.315471	0.114854
CAMK1G	0.315945	0.165759
FLT3	0.316505	0.176125
MAP4K5	0.318902	0.0931263
MAP2K5	0.319506	0.118888
SGK3	0.328015	0.813219
PNCK	0.331128	0.282456
PDIK1L	0.33996	0.204186
AK1	0.342835	0.233768
MAP3K9	0.344832	0.337494
STK10	0.345616	0.0184222
RPS6KC1	0.34801	1.18463
MAPK14	0.349081	1.51675
RPS6KB1	0.356509	0.572036
PKN3	0.359635	0.216576
CDADC1	0.367714	0.329623
CDK10	0.371814	1.79951
IP6K1	0.375042	0.0344278
GAK	0.398087	1.45115
GSK3A	0.40186	0.275713
CDC42BPB	0.406711	0.391361
PI4K2A	0.417545	0.0862807
TEC	0.422967	0.44136
MAP3K7	0.424755	0.505235
CDKL3	0.425571	0.126135
GSG2	0.425778	0.301506
DAPK1	0.427148	0.0967303
TSSK1B	0.428425	0.0957415
ADCK2	0.437229	0.134977
TSSK6	0.439385	0.355294
NPR2	0.44168	0.243061
PAK3	0.443248	0.576641
CKS1B	0.444446	0.31123
PFKP	0.44943	0.308871
PRKAR1A	0.459229	0.712393
RNASEL	0.46224	0.171838
NME1	0.469541	0.00228865
GCK	0.472997	1.19796
CDK5	0.475601	4.85254
ITK	0.47965	0.182054
PDK2	0.488949	0.31146
PIK3CD	0.490275	0.173537
TRIM27	0.493903	0.419142
GK	0.499386	0.0370674
PKN1	0.503055	0.311065
PAK1	0.50408	0.199733
ADCK1	0.509071	0.0858744
AAK1	0.511712	0.0523994
IKBKE	0.512495	0.457762
PHKA2	0.514691	0.0710075
PIP5KL1	0.515876	0.372971
CAMK2G	0.527147	0.0345062
SGK223	0.532123	0.0764928
STK40	0.534638	0.338948
ERN2	0.541433	0.129109
PRKACA	0.545993	0.0777135
PI4KB	0.548997	0.0104024
PIK3R1	0.553146	0.775329
PANK1	0.556997	0.0132969
ETNK1	0.562169	0.0847012
AGK	0.564284	0.15471
MARK1	0.571191	0.589299
PIK3C2G	0.578605	0.0563489
SBK1	0.579135	3.15468
PANK3	0.581485	0.0333329
LIMK2	0.587764	2.27945
ICK	0.589604	0.0164968
PIM1	0.590985	0.192738
CDKL5	0.595913	0.0710858
HIPK3	0.59671	0.311412
LRRK1	0.597695	0.0462626
PRKAG1	0.600317	0.444439
CSNK2A2	0.607348	0.181102
STK33	0.608654	0.297715
ATM	0.612201	0.183186
STK36	0.614236	0.810517
MAPK3	0.617198	0.833993
DLG3	0.623548	1.32064
TAOK2	0.630019	0.111946
TAOK1	0.630273	0.362124
MAP2K7	0.632956	0.132471
STK17B	0.637855	0.0797622
PRKY	0.63999	0.0148527
SYK	0.640432	4.24338
ZAP70	0.6428	0.0782557
PRKG1	0.645079	0.166187
TNK1	0.646764	0.631183
CDK12	0.650393	0.588834
ACVR1C	0.652136	0.0804334
MINK1	0.653141	0.275043
CAMKV	0.653825	0.623221
KDR	0.656145	0.0884417
PRKCI	0.662927	2.24128
CDK8	0.666598	0.0929083
ULK2	0.667227	0.222403
HK3	0.668008	0.0753111
FGFR3	0.669145	0.24393
ACVR1B	0.671725	0.0705984
CDK6	0.672147	0.340702
CDC42BPG	0.674491	0.138213
PI4K2B	0.675552	0.306831
RIPK1	0.676123	0.348463
EPHA7	0.676427	3.48984
PTK6	0.680413	0.326778
BMPR1B	0.68058	0.331766
CDKN1B	0.695131	0.239308
DLG4	0.695448	0.442213
CSNK1G3	0.697217	0.0613476
CKB	0.700512	0.327693
MERTK	0.700847	0.22822
PDXK	0.70142	0.0984735
ALPK1	0.703358	0.592193
PHKB	0.706799	0.249058
AXL	0.707145	0.220679
NLK	0.718531	3.35228
EPHA3	0.71928	0.903198
ROR2	0.725463	0.071034
RIPK4	0.72748	0.322164
NME5	0.737052	0.578213
PKDCC	0.737892	0.988217
PDGFRL	0.738712	0.418452
MAP3K15	0.739734	0.00581506
GRK7	0.743855	0.386001
DYRK3	0.744459	0.327948
MPP2	0.748791	0.356279
STK17A	0.749722	1.63468
LRRK2	0.761571	0.125354
LATS2	0.761867	0.000331585
LIMK1	0.768987	0.47771
MAST2	0.769791	2.43379
RYK	0.774512	0.385293
AK4	0.775679	0.0311134
NRBP2	0.777084	0.57627
CAMKK2	0.781794	0.377936
BRD3	0.784746	0.326083
SPHK1	0.785951	0.0868258
CDK5R2	0.790293	0.352011
PIM2	0.795575	0.34909
IRAK4	0.804866	0.0767824
CKS2	0.805595	0.0682035
SHPK	0.806972	0.120148
PRKACB	0.811086	0.284407
AK7	0.811864	0.0971375
AURKA	0.818067	1.01716
MOK	0.820131	0.414955
PANK2	0.821912	0.0828155
SIK1	0.830721	0.0232501
PDK3	0.834406	0.530614
NIM1K	0.835061	0.56361
DGKB	0.835455	0.23959
TGFBR1	0.840146	0.313074
SGK2	0.840564	0.553998
NEK6	0.846938	0.355372
CDK18	0.850641	0.231721
CASK	0.867993	1.78151
CDKN2C	0.870814	0.00451586
NME3	0.876693	0.789916
MYO3A	0.881349	0.169147
GRK4	0.883778	3.55031
MARK3	0.884564	0.494916
PINK1	0.887649	0.273328
PRKD3	0.891065	0.246503
HIPK2	0.894078	0.44216
ALPK3	0.897299	0.177036
CKMT2	0.898687	1.03074
TWF1	0.901954	0.202444
ETNK2	0.903151	0.43405
FN3K	0.908202	0.3962
TEK	0.91065	0.23285
YES1	0.914009	0.985843
NUAK1	0.920806	1.18166
SRPK3	0.921645	0.378505
DGKQ	0.938317	0.164699
POMK	0.94145	0.210715
RFK	0.949415	0.506786
NME7	0.950126	1.37215
PHKG2	0.962765	0.162991
ALDH18A1	0.973031	0.415422
MARK2	0.978256	0.456268
CPNE3	0.984962	0.200244
EPHB6	0.985988	0.568134
IPPK	0.986495	0.831188
CDKL4	0.991702	0.596252
SRPK1	0.991771	0.372576
DBF4	1.00047	0.0497683
ADK	1.00085	0.127403
ADPGK	1.00644	0.227098
DSTYK	1.00756	1.20973
CDC7	1.01111	0.64995
CAMK2D	1.01255	0.276532
TGFBR2	1.01287	1.62603
MAP3K19	1.01667	0.188073
TJP2	1.03366	0.613536
PEAK1	1.03383	0.479647
VRK2	1.03507	0.135315
SRPK2	1.03968	0.180169
CSNK1G2	1.04405	0.177591
DGKI	1.04496	0.356736
BRSK1	1.04547	0.226578
KIT	1.04599	0.171428
PAPSS1	1.04633	0.590798
FUK	1.0466	0.040427
ERN1	1.0538	0.535712
MAP3K1	1.05566	0.435295
GOLGA5	1.05601	0.16544
ROS1	1.05735	0.104509
ADRBK1	1.05853	0.712264
ROCK1	1.05912	0.100291
PIP5K1A	1.06563	0.454312
FGR	1.06962	0.729047
IKBKAP	1.0709	0.197876
CSNK1A1L	1.07583	0.285919
CERK	1.07844	0.403907
PIK3CG	1.08117	0.33474
STK39	1.08476	0.31106
CDK14	1.09252	0.2447
MAPK1	1.11441	0.0183171
ACVRL1	1.12443	0.289342
RPS6KA6	1.12458	0.558131
NEK11	1.12732	0.190661
DAPK2	1.13501	0.332058
MAPK4	1.13534	0.296329
ARAF	1.13658	0.182087
PHKA1	1.16023	0.779616
PRKAR2A	1.16834	0.254699
DYRK4	1.17976	0.267261
NUCKS1	1.18222	0.159882
MYLK2	1.20582	0.0109939
CSK	1.20897	0.82625
STRADB	1.21479	0.0150944
EIF2AK1	1.21767	0.21547
MAP4K4	1.21848	0.0968086
FGFRL1	1.21931	0.789709
TRIO	1.22219	0.255918
EGFR	1.22429	0.0183745
TNIK	1.23224	0.312297
STK25	1.23334	0.238396
PAPSS2	1.24189	0.125796
NTRK3	1.25323	1.12014
PLK2	1.26546	0.323058
UCK2	1.26856	0.0164954
MAPK8	1.26931	0.27799
NEK5	1.27362	0.139474
ROR1	1.27448	0.301776
MAP3K11	1.28643	0.387289
PAK4	1.289	0.202634
EPHA5	1.33122	0.584085
OXSR1	1.35419	0.519123
MAP2K4	1.36936	0.679507
IRAK2	1.37739	0.28657
ITPK1	1.37996	0.721741
TLK2	1.39264	0.544501
MUSK	1.40877	0.0921775
PHKG1	1.42946	0.26023
RPS6KB2	1.44583	0.025856
LMBR1	1.47502	0.0386565
CAMKK1	1.5326	0.223041
SNRK	1.53537	0.543516
TBCK	1.54063	0.466392
SRP72	1.58474	0.608478
CALM3	1.61966	0.482181
MAP3K14	1.67921	0.0849263
PRPS1	1.69019	0.312646
ADRBK2	1.70675	0.451238
BCR	1.71509	0.254107
HK1	2.00354	1.44989
PI4KA	2.33791	0.144726

## Sheet: T47D PalboR
siRNA	MEAN	SD
PLK1	-11.7611	5.86576
AURKB	-4.65971	0.155992
IP6K3	-4.3209	1.25782
AURKA	-4.00561	0.703401
SKAP1	-3.72396	0.107017
PIK3R3	-3.63377	0.3092
CIB2	-3.53378	0.0147106
DYRK1B	-3.4092	1.2166
TTBK2	-3.33068	0.275713
KSR1	-3.27896	3.10107
DMPK	-3.0664	1.42324
TTK	-3.04706	1.04857
CDK5	-2.94615	1.16459
PIK3CA	-2.83649	0.707248
PTK6	-2.6285	0.432737
PIK3R5	-2.60148	0.481875
BUB1B	-2.57875	2.62458
PIK3R2	-2.53742	1.42996
AK5	-2.51904	1.51318
NUP62	-2.51024	1.27127
MAPKAPK3	-2.48714	0.878627
PKDCC	-2.45731	0.00687791
HK2	-2.34327	0.928799
ULK4	-2.30767	0.412913
ARAF	-2.29193	0.690415
PDPK1	-2.27981	1.04945
TWF2	-2.20654	1.41264
MAP3K4	-2.17557	1.46138
EPHA4	-2.13301	0.968448
GUCY2EP	-2.13009	0.549397
CDC42BPA	-2.12835	0.294967
PLK3	-2.10292	0.312122
WEE1	-2.09134	0.650205
NUAK1	-2.06316	1.06168
PRPS2	-2.03142	0.841224
PRKAG1	-2.02977	0.189716
MAST1	-2.01356	0.789243
BUB1	-2.01316	0.546719
DGKH	-2.00623	1.364
PAK1	-1.994	0.526231
SBK1	-1.96489	2.13784
STK11	-1.95411	1.13173
PFKFB3	-1.92246	1.12876
MAPKAPK5	-1.90581	1.28036
TNK2	-1.90507	0.314053
EEF2K	-1.88668	1.03153
RET	-1.86593	1.49164
RELA	-1.86098	0.265964
PLK4	-1.85139	1.25947
TRIB3	-1.84998	0.478125
DGUOK	-1.82603	0.517219
BRD2	-1.82459	1.27753
BRAF	-1.82437	1.06244
PRKAG3	-1.80833	0.124047
STK38L	-1.80677	1.38626
CDK10	-1.77881	0.7499
WNK1	-1.77453	0.93498
MAPK11	-1.7527	0.171622
EPHA7	-1.66871	0.890607
CDK11A	-1.64182	0.339209
TNNI3K	-1.63714	0.995265
MAST2	-1.57413	1.60788
PRKCSH	-1.56852	1.34595
EFNA3	-1.54599	0.338249
PRKAA1	-1.50208	0.842799
BRD4	-1.50054	0.618973
CALM1	-1.49814	1.49571
PKIB	-1.48542	0.805094
DGKI	-1.4599	0.694812
PANK2	-1.43044	0.251188
CDK5R1	-1.41583	1.8463
STK19	-1.41516	0.914668
IPPK	-1.40523	0.710225
PRKAR2B	-1.4048	1.21563
LCK	-1.38112	1.16413
AMHR2	-1.37224	0.0243002
TYRO3	-1.37203	1.16776
FXN	-1.36587	0.471775
STK16	-1.35564	0.409074
TSSK3	-1.35215	0.200718
IGF1R	-1.35096	0.43322
MVK	-1.34048	1.17095
UCKL1	-1.33619	0.338266
HIPK3	-1.32933	0.375554
MAPK6	-1.31372	1.94982
PSKH1	-1.28601	1.13229
BMPR2	-1.28295	0.211227
ACVR2A	-1.27327	0.179213
RPS6KC1	-1.269	0.01857
IKBKE	-1.2643	0.0185475
ADCK2	-1.25907	0.153561
DGKG	-1.25454	0.725604
NTRK3	-1.25125	1.61331
DGKD	-1.24426	0.0603947
NTRK2	-1.24087	1.4361
JAK2	-1.22729	1.69371
PRKX	-1.22324	1.11958
CKS2	-1.22158	0.0700389
CHKA	-1.20316	0.178323
STK31	-1.17708	0.919652
MYO3B	-1.17628	0.650964
CAMK2B	-1.17535	1.9072
STK40	-1.16953	0.292886
MAP2K6	-1.15285	0.312149
PTK2	-1.1512	1.45888
PKMYT1	-1.15034	0.877583
IRAK1	-1.13584	0.513014
PFKL	-1.13054	0.597759
STK35	-1.12966	1.0978
MAP3K3	-1.12438	0.254639
AKT2	-1.11939	0.981187
MAPK8	-1.10632	0.074243
CDK9	-1.09857	1.51629
CLK2	-1.0902	0.620718
CDKN2D	-1.08504	1.64443
KIAA1804	-1.07221	0.38586
GCK	-1.05921	0.997989
FN3KRP	-1.03348	1.37466
PDIK1L	-1.0299	0.427093
RPS6KA1	-1.01554	0.400757
LYN	-1.00436	0.444375
CDK12	-1.00241	0.0847303
TNK1	-0.993822	0.0234634
GK2	-0.986433	0.63194
DAPK1	-0.976821	0.076033
GALK1	-0.975696	1.77772
ERBB3	-0.97569	0.56661
ITK	-0.970955	0.502115
MAP3K11	-0.970226	0.805264
PIK3R1	-0.963965	0.409177
LATS2	-0.962999	0.362636
PRKD3	-0.957115	0.117257
ULK2	-0.950993	0.399903
PI4KB	-0.945771	1.49727
PDK3	-0.935333	0.292643
DGKA	-0.930351	0.13385
PGK2	-0.919661	0.672852
MAP3K5	-0.914949	0.769036
ALPK2	-0.910712	0.737533
NME4	-0.889307	0.991856
TAOK2	-0.881954	0.888112
SPHK2	-0.876856	0.822811
DAPK3	-0.872662	0.132828
PANK3	-0.868574	0.606243
PNKP	-0.858959	0.529009
HUNK	-0.848893	0.639805
PRKCZ	-0.843724	0.371533
STKLD1	-0.839004	0.424515
PRPF4B	-0.834806	0.331299
GUK1	-0.832295	0.160985
MYLK4	-0.830814	0.862633
ALK	-0.829969	0.469944
PRKCE	-0.827909	0.355224
DGKK	-0.827859	0.501776
BTK	-0.823661	0.994533
ACVR2B	-0.820561	0.447727
MAP3K10	-0.819394	0.178665
ANKK1	-0.817452	1.9137
PAK4	-0.81353	0.453722
CSF1R	-0.813434	0.407572
KCNH8	-0.806628	0.223359
RPS6KL1	-0.806603	0.317615
CDK16	-0.804951	0.769393
PTK2B	-0.802842	0.412339
PTK7	-0.781014	0.414831
ACVR1	-0.76498	0.163455
STK3	-0.760275	0.328321
LRRK1	-0.756854	1.36609
RPS6KA4	-0.750636	1.98042
VRK1	-0.744131	1.15653
TBK1	-0.740115	1.12334
STK39	-0.734148	0.746799
FASTK	-0.731733	1.90412
FER	-0.731319	2.04636
LMTK2	-0.729232	0.33022
SIK3	-0.727689	0.88822
MAST4	-0.726794	1.05546
AKT3	-0.726369	1.57419
MLKL	-0.723756	0.152178
LTK	-0.721677	0.809043
RIOK2	-0.713338	0.418726
CHEK1	-0.708455	0.878378
DYRK1A	-0.707487	0.797539
MAPK1	-0.706404	0.130049
PASK	-0.703782	0.666889
VRK3	-0.69112	0.715768
ABL2	-0.68944	1.12049
PRKAR1B	-0.680808	1.1581
PDGFRL	-0.678327	1.16519
PBK	-0.678013	0.63621
PRKAR1A	-0.676775	0.733558
RIPK4	-0.65713	0.384985
TGFBR3	-0.651734	0.325229
DLG3	-0.645596	0.281048
TP53RK	-0.645491	0.194875
JAK3	-0.637361	0.662006
GNE	-0.636887	1.55063
CPNE3	-0.610387	0.184618
RBKS	-0.593715	0.0273226
NLK	-0.591936	1.15626
MAPK3	-0.591724	0.716154
ERN2	-0.591356	0.89609
DLG4	-0.589471	0.188383
CSNK2A1	-0.584983	1.92372
PAK6	-0.579686	0.818137
MARK3	-0.579472	0.249455
PDK4	-0.571216	1.0814
CDK2	-0.564069	0.799217
PAK3	-0.562621	0.807111
NRBP1	-0.559694	0.744526
SRPK2	-0.558132	0.742364
TGFBR2	-0.550273	1.05751
SGK494	-0.541609	0.348011
ERBB4	-0.539927	1.10434
MYLK3	-0.539179	1.5635
EFNA4	-0.535117	0.664571
TPD52L3	-0.527812	1.2571
INSR	-0.527322	0.654934
CKMT2	-0.525028	0.279893
RPS6KA2	-0.52047	0.169808
DTYMK	-0.519959	0.0459054
MPP2	-0.500823	0.252097
ADRBK1	-0.483987	0.0422648
TEC	-0.480499	0.129952
MKNK1	-0.458974	1.07703
MAP2K3	-0.452907	0.259321
SPEG	-0.44764	0.265371
GRK7	-0.44706	0.457745
STK17A	-0.443314	0.587601
EIF2AK3	-0.438157	0.759983
MAPK14	-0.435625	0.317837
PRKCQ	-0.423669	0.00135748
PDGFRB	-0.412241	0.402212
GRK4	-0.412241	1.02018
MAP4K1	-0.410372	0.131785
NAGK	-0.40781	0.756407
GRK1	-0.405	0.466036
TESK2	-0.392922	1.50955
COL4A3BP	-0.388092	0.299082
GUCY2F	-0.387162	1.31358
SGK223	-0.373484	0.303966
SGK3	-0.36092	0.154016
BLK	-0.358823	0.736401
NUAK2	-0.358079	0.511214
CDK20	-0.356375	1.81493
AK3	-0.351761	0.442751
UCK2	-0.351344	0.378917
CDK3	-0.348439	1.50582
MST1R	-0.338206	0.750953
CDKN2B	-0.334064	0.697748
ITPKA	-0.333385	0.374365
NEK11	-0.32637	0.562926
PRKG1	-0.322038	0.790968
FUK	-0.319719	0.488819
UCK1	-0.316198	0.0304331
DDR2	-0.310649	0.677761
STK36	-0.308868	0.167947
PRKAG2	-0.303582	0.0900382
CAMK1G	-0.298732	0.463065
MYLK	-0.284567	0.846024
EXOSC10	-0.283808	1.41397
GAK	-0.275904	0.460477
SCYL3	-0.275765	0.118477
PHKA1	-0.273474	0.605086
PANK4	-0.269908	0.897775
PRKAB1	-0.269183	0.630971
XRCC6BP1	-0.267156	1.84197
LIMK2	-0.264838	1.44338
PRPS1	-0.260348	0.0597033
PRKCA	-0.255661	0.695953
PRKD1	-0.2503	0.139889
SYK	-0.245678	1.94915
EFNA5	-0.244846	1.93103
TSSK1B	-0.241769	0.145626
CSNK2B	-0.241175	1.10217
STK10	-0.239145	0.692432
HIPK1	-0.233328	0.600118
PINK1	-0.226596	0.714273
BCR	-0.226033	0.538794
RPS6KA3	-0.215214	0.656584
DGKB	-0.208739	0.19869
STYK1	-0.203905	0.355675
RIPK2	-0.203779	0.034654
NEK3	-0.199553	0.0484577
AAK1	-0.198241	0.0923884
FLT4	-0.191351	0.216609
RIPK1	-0.185727	0.262657
TESK1	-0.183076	0.413209
COASY	-0.183022	2.05412
KSR2	-0.182766	0.091755
CAMKV	-0.181077	0.0868903
KCNH2	-0.173002	0.877043
ACVR1C	-0.171732	0.328489
PIP4K2C	-0.16272	0.036833
CDK6	-0.160877	0.0530665
SPHK1	-0.1593	0.641458
IGF2R	-0.155727	0.136887
CALM2	-0.155171	1.15681
DYRK2	-0.151566	1.10639
MAP3K2	-0.147823	0.588401
MUSK	-0.147401	0.465741
CDKN1A	-0.143262	0.49523
CDKL3	-0.141907	0.751119
ALPK1	-0.138806	0.71019
HSPB8	-0.133369	0.796719
MAPKAPK2	-0.131637	0.428383
IRAK2	-0.127095	0.221354
DAPK2	-0.126171	0.306846
MATK	-0.121511	0.382576
MAP3K1	-0.118237	0.512543
CDKN1B	-0.114698	0.600834
PIP5K1B	-0.113592	0.272189
MASTL	-0.113088	0.841058
YES1	-0.0983883	1.03396
PMVK	-0.0931611	1.1431
IP6K1	-0.0900801	0.280943
ADCK5	-0.0879063	0.0592789
EPHA2	-0.0810973	0.293308
MAP2K2	-0.071524	0.437613
CHKB	-0.0670595	1.22853
PRKAA2	-0.0648417	0.189262
CDC7	-0.0644415	1.44876
TSKS	-0.0644038	0.603217
TAF1L	-0.0623995	0.934391
PIK3R4	-0.0606204	0.275495
MAP2K5	-0.0563913	0.307268
GK	-0.0547043	0.170053
LMBR1	-0.0545641	0.33707
ITPK1	-0.0504565	0.265687
JAK1	-0.0376745	0.370536
NME7	-0.0358123	0.27964
SHPK	-0.0206629	0.167131
CRKL	-0.0125055	1.0233
CLK1	-0.00946107	0.498063
FGFRL1	-0.00674785	1.06886
MAGI2	-0.00312562	1.2512
CHEK2	-0.000765475	0.625907
MAPK15	0.0054503	0.584491
WNK4	0.00552161	0.548892
TRPM7	0.0139915	0.361714
PCK1	0.0189344	0.850421
TBCK	0.0241386	0.616494
PRKG2	0.0349617	0.513515
EPHB2	0.0361253	0.451828
MERTK	0.0364189	0.340255
FRK	0.0382365	1.13472
MARK1	0.040073	0.0893849
DBF4	0.0409135	0.30136
PIM3	0.0415485	0.842949
ADK	0.0462265	0.229459
GSK3A	0.0472948	0.82747
ROR2	0.0478599	0.0235552
PAK7	0.0481278	0.356539
PIP5K1A	0.0489227	0.622846
THNSL1	0.052921	0.975904
MAPK7	0.0536463	0.23331
ULK1	0.0566671	0.81072
PACSIN1	0.0569709	0.0929824
PKIA	0.0574359	0.532233
CDK7	0.0575232	0.0995898
EPHB4	0.0607548	0.0750007
BRSK2	0.062093	0.332653
ILK	0.0635965	1.42257
DCLK1	0.0660391	0.81704
MAP3K15	0.0707023	0.507687
TLK1	0.0709096	1.15375
NADK	0.0716561	0.576753
AXL	0.0743485	0.575795
PIKFYVE	0.0781652	0.0745295
PKM	0.0803797	0.419393
CDK11B	0.0809839	0.36181
CDK1	0.0841345	0.412769
NEK10	0.0874242	0.677003
SNRK	0.0894668	0.331171
CAMKK2	0.090593	0.624295
MPP1	0.0916537	0.862621
PRPS1L1	0.0923303	0.190707
PIK3C2B	0.0941358	0.879451
PCK2	0.0952567	0.705851
PSTK	0.0976483	0.678955
TSSK6	0.0976491	0.430704
TRPM6	0.097978	0.861342
PSKH2	0.101066	0.867483
RIOK3	0.107187	0.528035
CASK	0.108447	0.81321
RPS6KB2	0.112995	0.183576
EPHB3	0.115106	0.0333844
PAPSS1	0.116919	0.671172
KIT	0.118686	0.760578
PRKCB	0.119666	0.237211
CERK	0.123759	0.409111
SRPK3	0.126008	0.104669
SLK	0.127192	1.00762
CAMK2A	0.127421	0.778802
GOLGA5	0.136173	0.0802577
ABL1	0.13702	0.547265
COMMD3	0.140806	0.942055
PI4K2B	0.144001	0.476014
PI4KA	0.144293	0.415127
BRDT	0.153212	1.03571
TAOK1	0.157267	0.287818
ROCK1	0.159088	1.02537
TSSK2	0.163274	1.04628
PRKACB	0.164448	0.706463
ACVR1B	0.168343	0.567856
NME1	0.168468	0.744816
DCK	0.17189	0.66082
PRKAB2	0.173339	0.0136857
ALDH18A1	0.176952	1.67875
MAP3K8	0.177405	0.209168
EPHA3	0.181019	0.684346
MAP3K19	0.182916	0.0627116
NEK8	0.183858	0.0285766
MAPK12	0.18805	0.911596
BCKDK	0.188585	0.30069
PEAK1	0.188944	0.12587
PDGFRA	0.19319	1.22305
ICK	0.1952	0.0228552
CSNK1A1L	0.201947	0.807827
CDK19	0.203589	0.337258
WNK3	0.205228	0.533176
NRK	0.206503	0.229686
PIK3C2A	0.210101	0.285106
PKN2	0.211566	1.04809
CDKN2C	0.215156	0.0620607
PGK1	0.21994	0.712858
STK24	0.222869	0.347578
CDK13	0.223357	0.758566
ADCK1	0.236396	0.359496
MYLK2	0.23697	1.32669
MET	0.239794	0.809002
SRMS	0.242462	0.974614
EFNB3	0.24777	0.505002
CDADC1	0.247779	0.950222
NRBP2	0.248397	0.412483
MAP3K14	0.25455	0.61474
GRK5	0.257845	0.158975
NME5	0.25882	0.950017
GSG2	0.259362	0.234021
TJP2	0.262179	0.0599907
NME3	0.265766	1.26163
PFKM	0.270395	0.541573
CSNK2A2	0.272871	0.131011
PRKCI	0.273317	0.913691
CDKL2	0.276119	0.444897
CMPK1	0.27712	0.289299
CSNK1G2	0.282001	0.749643
ZAP70	0.28331	0.826833
PRKACG	0.292201	0.181467
HUS1	0.292997	0.575856
ERBB2	0.294758	0.789279
ROCK2	0.297044	1.26179
SRP72	0.299496	0.558297
EIF2AK4	0.301268	0.65439
TEX14	0.305402	0.199013
DUSP21	0.314096	0.423399
FGR	0.314231	0.248082
MAP3K6	0.314811	1.00306
MAPK4	0.318676	1.14268
PI4K2A	0.321605	0.364464
MAP4K3	0.322162	0.455605
FGFR2	0.326846	0.0560208
AK4	0.327581	0.384281
GUCY2C	0.3308	0.905808
PRKACA	0.332209	0.590705
HK3	0.332554	0.262072
FES	0.333633	0.965695
CAMK2N1	0.342083	0.127916
MARK4	0.342194	0.878733
STK32B	0.345012	0.500207
KHK	0.350292	0.391768
CSNK1G1	0.352135	0.389712
EPHB6	0.359722	0.515759
GRK6	0.360281	2.30396
MOK	0.370321	0.866344
MAPK10	0.371936	0.868162
PRKY	0.377409	0.405041
TLK2	0.384954	0.282034
MYO3A	0.385195	0.761584
CKB	0.395882	0.553621
WNK2	0.398871	2.80866
MAPK9	0.400784	0.82611
BMPR1A	0.403815	0.498926
OXSR1	0.403859	0.399626
ERN1	0.406639	0.591933
MAP2K7	0.412828	0.391086
IP6K2	0.413001	0.88713
LRRK2	0.416896	0.314582
TYK2	0.417535	0.388453
GTF2H1	0.424293	0.628598
ROS1	0.429697	0.251838
PIP5KL1	0.431707	0.573732
PFKFB2	0.432139	0.394197
STRADA	0.433971	0.670388
NTRK1	0.436302	0.647227
AKT1	0.452738	0.693598
BRD3	0.457775	1.14522
NEK7	0.459664	0.695426
RPS6KA6	0.461601	0.222299
RIPK3	0.463247	0.0395273
ATM	0.464192	0.520932
NIM1K	0.468182	0.335556
MAP4K4	0.468857	1.65241
SCYL1	0.469688	0.42704
DYRK3	0.469907	0.553064
AATK	0.471614	0.530905
AK2	0.474726	1.01538
TAB1	0.478078	0.171346
RPS6KB1	0.481581	0.0759121
PANK1	0.485646	1.13663
MAP2K4	0.48681	0.115047
TWF1	0.497924	0.379605
RFK	0.507472	0.324798
TPK1	0.530205	1.13346
STK4	0.534011	0.663673
ETNK2	0.53734	0.425576
EPHA8	0.537467	2.15663
AURKC	0.538982	0.353776
CDK17	0.541999	0.574357
PFKP	0.544533	0.127539
SMG1	0.544718	0.709365
NEK6	0.545783	0.0909687
TRIB2	0.548082	0.70968
STK32A	0.549474	0.228987
PRKDC	0.549493	0.232237
NUCKS1	0.54992	0.523295
DLG1	0.550208	0.0185245
FLT1	0.551821	0.794426
CDK15	0.557333	1.19626
CDC42BPG	0.562766	0.343938
CIT	0.563368	0.228907
DDR1	0.567603	0.579976
GALK2	0.575413	0.148429
MAP2K1	0.575998	0.21855
MAP3K13	0.578124	0.329098
DSTYK	0.57919	0.7364
CSNK1D	0.582328	0.118921
STK17B	0.585015	0.284871
PIM1	0.58758	0.799919
IKBKG	0.587625	1.28168
EIF2AK2	0.590139	0.181714
DCLK3	0.592846	0.704437
EPHA1	0.595722	0.630702
PDXK	0.597008	0.209532
LATS1	0.598934	0.902164
MAST3	0.60174	0.576874
CLK4	0.602385	0.812538
ETNK1	0.603171	0.843213
CAMK4	0.616843	0.564231
TSSK4	0.618475	0.523475
CDKL4	0.620585	0.0461233
DLG2	0.631414	0.898338
ADRBK2	0.632847	0.170983
CAMK1	0.639345	0.0200285
AK7	0.639883	0.393149
BRSK1	0.648732	0.136082
PRKAR2A	0.650951	0.182704
CDK18	0.65248	0.202135
IKBKB	0.65856	0.298659
HIPK2	0.65864	0.694176
CDK5R2	0.659938	0.0437759
ITPKB	0.660858	0.300241
PKN3	0.661177	0.942967
MTOR	0.67439	2.65112
STK38	0.681254	0.546182
HIPK4	0.684283	0.520864
FGFR1	0.688861	2.08782
EPHA5	0.689183	0.665959
EPHA6	0.697295	0.401433
UHMK1	0.697561	0.484725
CKS1B	0.699984	1.13911
IKBKAP	0.703419	0.569534
HK1	0.7042	0.848045
DCLK2	0.70428	0.100776
RNASEL	0.70601	0.286709
ATR	0.711647	0.324903
NEK2	0.715184	0.496154
EGFR	0.723114	0.0848626
PRKD2	0.723406	0.392187
TAOK3	0.723616	0.324079
ALPK3	0.723817	0.349799
PFKFB1	0.723839	0.550002
PIP4K2B	0.726954	0.274559
PIP5K1C	0.727618	0.0466656
LMTK3	0.735622	0.340565
GUCY2D	0.736119	0.964266
POMK	0.740885	0.420297
STK32C	0.742571	1.03982
PHKB	0.744377	0.140034
MAP3K12	0.745848	1.35289
PIM2	0.754229	2.03919
IPMK	0.759878	1.33088
CAMK1D	0.762075	0.380133
PLK2	0.767718	0.11649
TEK	0.770452	0.0039272
AK1	0.77434	0.455616
GSK3B	0.774801	0.725494
MAP3K7	0.779657	1.00167
NME2	0.788063	1.06488
MAPK13	0.791417	0.57258
SRPK1	0.812362	1.00842
MAK	0.814755	0.365129
MAP4K2	0.815847	1.31865
NEK9	0.829618	1.96361
CDKL1	0.830624	0.91199
VRK2	0.83148	0.566315
CSK	0.846951	0.845802
CDKN1C	0.847539	0.410707
PRKCD	0.851013	0.36414
NPR2	0.857032	0.166117
PXK	0.86468	0.511571
IRAK4	0.86561	0.286155
PIK3C3	0.872953	0.633424
RIOK1	0.900366	0.49724
PHKG1	0.9005	0.682775
MPP3	0.900687	0.52286
PFKFB4	0.901352	0.781464
RAF1	0.902503	0.593243
MINK1	0.905175	1.11306
TGFBR1	0.905283	0.0573208
PDK2	0.91327	0.741235
NEK4	0.925143	0.818758
ACVRL1	0.928669	0.253475
PKN1	0.932246	0.770474
PAK2	0.933407	0.663805
MOS	0.93517	0.0534418
PKLR	0.93947	0.000854258
CDK14	0.942992	0.301422
ULK3	0.951215	0.558485
EPHB1	0.951342	0.0790338
RYK	0.954286	0.169039
CAMKK1	0.954935	0.00914558
SGK1	0.977928	0.295806
CAMK2D	0.991183	0.504781
ZAK	0.999322	0.480389
MAGI1	1.00546	0.590298
CKM	1.00739	0.540404
MAP4K5	1.01136	0.411545
BMP2K	1.02077	0.434507
MELK	1.02274	0.700425
TRIM27	1.0315	0.333741
AGK	1.03818	0.840691
NME6	1.04588	0.0464977
FYN	1.04709	0.849494
RPS6KA5	1.05987	0.339672
CSNK1G3	1.06326	0.0342673
MARK2	1.06895	1.00612
ITPKC	1.06966	0.679606
PIK3CB	1.078	0.786355
IRAK3	1.08017	0.595824
ADCK4	1.08219	0.111993
STRADB	1.08264	0.484804
CDKL5	1.08473	0.560259
CSNK1E	1.09193	2.02554
TK2	1.09341	0.453752
CSNK1A1	1.10717	0.628742
PRKCH	1.11652	1.22576
FN3K	1.12018	0.447322
FGFR3	1.12253	0.236327
CALM3	1.13103	0.640326
CDK8	1.14006	0.779767
EIF2AK1	1.14322	0.0896711
NEK5	1.14383	1.41565
INSRR	1.14743	1.13037
FGFR4	1.14849	1.20311
TRIB1	1.15553	0.909201
MST4	1.15641	0.752233
SIK1	1.17103	0.593565
CRIM1	1.18176	0.147189
PIK3C2G	1.19025	1.23385
TAF1	1.19399	1.2706
ROR1	1.19914	0.0676965
STK33	1.20143	0.779693
PRKCG	1.23003	0.587983
STK25	1.26164	1.50326
DGKQ	1.26904	0.890084
TTBK1	1.27392	0.911674
XYLB	1.29783	0.866511
HCK	1.32588	0.906862
SGK2	1.35332	0.25326
N4BP2	1.36298	0.672034
MAGI3	1.3782	1.35214
CDK4	1.39864	2.02171
PAPSS2	1.40949	0.689004
PNCK	1.41793	0.449614
PHKG2	1.44632	0.564269
BMX	1.44847	0.836939
DYRK4	1.44932	0.714503
SIK2	1.47034	0.629554
PIP4K2A	1.47087	2.69355
NEK1	1.47363	0.73125
ADPGK	1.48513	0.378718
CDC42BPB	1.50344	2.40986
BMPR1B	1.52465	0.493475
KDR	1.5418	0.679297
CHUK	1.54203	0.154042
MKNK2	1.55187	2.22763
PHKA2	1.55687	1.88457
CLK3	1.6151	0.544717
PDK1	1.62537	1.23857
SRC	1.62599	1.5667
MAP3K9	1.64907	1.07773
PIK3CD	1.73347	0.566562
CAMK2G	1.81536	0.637927
FLT3	1.98554	2.24723
TRIO	2.01832	0.607676
LIMK1	2.03432	1.92309
TNIK	2.14752	1.35705
PIK3CG	2.22574	0.996395

## Sheet: T47D LTED PalboR
siRNA	Mean	SD
PLK1	-6.95506	1.45067
DYRK1A	-4.34373	0.0242143
CDK9	-4.32095	0.00140969
BUB1	-4.08462	1.69216
PIK3R3	-3.84733	1.38859
PIK3CA	-3.76342	0.71732
GUCY2EP	-3.37407	1.45205
CRKL	-3.32161	0.031986
WEE1	-3.30499	0.635655
MAST1	-3.23654	0.218427
DYRK1B	-3.19832	1.03628
MAPK6	-3.0975	0.0137835
DGKH	-3.07948	0.871892
PTK6	-2.99171	0.984801
BRAF	-2.97914	0.653147
PDPK1	-2.92323	0.396491
KSR1	-2.80556	1.96954
CHEK1	-2.58532	0.140181
EFNA5	-2.53478	0.246953
MAP3K4	-2.52886	1.0889
CIB2	-2.5059	0.134708
TNNI3K	-2.50293	1.87056
PAK7	-2.49895	0.411812
BRD4	-2.47969	0.0391705
PCK1	-2.47452	0.58927
RPS6KL1	-2.39322	0.196243
SRMS	-2.28621	0.237399
BUB1B	-2.25305	1.27378
CSNK2B	-2.21856	0.531602
AURKB	-2.21605	0.411453
SYK	-2.21506	0.527147
WNK1	-2.19193	0.719091
MAP4K1	-2.18791	1.41519
TAF1	-2.13811	0.0915277
RET	-2.11283	0.202903
PRKAG3	-2.09818	0.719769
CSNK2A1	-1.98387	1.6871
TTK	-1.97944	0.462512
MATK	-1.95552	0.521781
CDK1	-1.90498	1.16365
NTRK2	-1.88613	0.891998
IPMK	-1.84736	0.607953
SPHK2	-1.84669	0.0101066
FXN	-1.84388	0.882538
MAPK11	-1.79493	0.494628
PTK7	-1.74771	0.0279484
PLK4	-1.68903	0.680291
PRKCH	-1.64676	0.077514
CDK11A	-1.63131	0.678718
MAPK12	-1.62675	0.0822377
CDKN2D	-1.62044	0.0268733
GRK6	-1.61991	0.195849
DYRK2	-1.61935	1.35626
PKDCC	-1.56385	0.554511
DMPK	-1.56352	0.283969
GK	-1.53615	0.679301
ULK4	-1.51074	1.03824
MARK4	-1.49404	1.5903
TLK1	-1.49229	1.06304
ACVR2A	-1.49226	1.08377
PKN2	-1.4389	0.925635
EXOSC10	-1.41941	0.309994
PASK	-1.4086	0.0802169
STK19	-1.40815	1.2574
AURKA	-1.40074	0.952982
MET	-1.38965	0.0817877
GK2	-1.3705	0.50771
TTBK2	-1.36636	0.321555
MAP3K3	-1.3569	0.484476
UCKL1	-1.35519	0.644568
PGK1	-1.35473	0.923788
PDK1	-1.35251	0.464562
CLK2	-1.35076	0.722658
EPHA4	-1.34684	0.279004
PRKACB	-1.3452	0.224967
PHKA2	-1.33638	0.624294
AK5	-1.33369	0.760416
TRIM27	-1.33297	0.520683
PTK2	-1.33064	0.52759
MAP3K10	-1.31791	0.199416
ILK	-1.31013	0.0232827
LCK	-1.30852	0.649584
STKLD1	-1.30219	0.743172
PIK3R5	-1.29016	0.0869121
PAK1	-1.2888	0.231183
PACSIN1	-1.2848	0.179278
MAP3K12	-1.28341	0.157636
GUCY2F	-1.27863	0.756587
NEK3	-1.27706	0.741781
PRKCG	-1.2683	1.37825
IP6K3	-1.25671	0.215411
ALPK2	-1.25561	1.32112
HK2	-1.2546	1.30827
MST1R	-1.25148	0.352212
CAMKV	-1.2386	0.472265
NEK5	-1.2253	0.0506483
KCNH8	-1.20665	0.150665
PDGFRA	-1.2047	0.562182
CDC7	-1.20173	0.357133
INSRR	-1.18691	0.148617
ALPK3	-1.18138	0.932673
PIM2	-1.17769	0.357237
AKT2	-1.15533	0.159095
XYLB	-1.1485	0.00330922
PIK3R2	-1.11887	0.403288
PDGFRB	-1.10626	1.32236
SKAP1	-1.10323	0.349029
NRBP1	-1.10041	0.305648
MAP3K13	-1.09554	0.0130594
RPS6KB1	-1.08355	0.401903
GCK	-1.0762	0.657129
ACVR1	-1.0716	0.611639
IP6K1	-1.05647	0.0301842
MAPKAPK3	-1.04724	0.707035
STK38L	-1.03855	0.299908
NEK4	-1.02046	0.968308
PIK3R4	-1.0108	0.229587
MOS	-0.990536	1.49928
CDK19	-0.974999	0.22172
IKBKG	-0.962773	1.02964
NUP62	-0.958188	2.106
RPS6KC1	-0.951118	1.11513
NEK8	-0.932614	0.266206
DGKA	-0.931571	0.298779
ROCK2	-0.931478	0.31401
LMTK2	-0.902853	0.42541
PRKAG2	-0.898449	0.462897
PRKCA	-0.892291	1.0168
MAP4K2	-0.883415	0.535653
MTOR	-0.880853	0.880403
RIOK2	-0.870584	1.48641
DTYMK	-0.86045	0.780529
BMX	-0.853537	0.941332
PIK3R1	-0.851299	0.605898
PIP5KL1	-0.845914	0.607988
FLT4	-0.845042	0.840487
CDK15	-0.842691	0.447396
STRADB	-0.840659	0.255466
FGFR4	-0.840488	0.165048
PRKCQ	-0.834793	0.447458
GSG2	-0.834134	0.759326
PRKACG	-0.832027	0.0184455
FYN	-0.828207	0.202779
TPK1	-0.827811	0.0712915
MARK3	-0.818842	0.0478942
IGF2R	-0.814027	0.471675
MAST4	-0.810847	0.64702
TEK	-0.803851	0.0381752
PEAK1	-0.801092	0.407236
PRKCSH	-0.786606	0.170377
MAP2K6	-0.786268	0.337694
PRKY	-0.781449	0.00960784
PFKL	-0.777181	0.0639763
STK40	-0.773449	0.896936
MPP3	-0.749265	0.455845
EPHA1	-0.743977	0.110839
PFKFB3	-0.742924	0.70286
COASY	-0.740791	1.01884
GRK5	-0.733661	0.539046
MST4	-0.732755	0.234232
DGKK	-0.731953	0.495347
CPNE3	-0.727273	0.260517
DSTYK	-0.724089	0.0449068
MKNK2	-0.706513	0.633218
NEK1	-0.70075	0.266886
CAMK2B	-0.699089	0.107778
ULK1	-0.697876	0.0726698
XRCC6BP1	-0.696412	0.14059
PRKX	-0.69366	0.0703409
STK39	-0.68876	0.773715
SRP72	-0.68435	0.0402143
EPHB1	-0.68115	0.0155994
PRPS2	-0.670024	1.00036
TYRO3	-0.669769	0.204899
PBK	-0.666848	1.03817
PIP4K2C	-0.666759	0.718094
MAPK13	-0.656943	0.516534
VRK3	-0.642732	0.46833
CDK12	-0.638505	0.0792876
RPS6KA2	-0.636003	0.0380201
PIKFYVE	-0.634149	0.488702
CRIM1	-0.628888	0.57671
PRKAR2B	-0.627478	0.390705
PMVK	-0.62135	0.847054
CALM2	-0.619989	0.373776
FGFR3	-0.616739	0.685729
IPPK	-0.607047	1.36348
PRKAB2	-0.60235	0.207564
PKMYT1	-0.597217	0.0994349
CDK5R2	-0.596925	0.343762
PIK3C3	-0.590965	0.020443
MAK	-0.578846	0.0272772
CAMK2A	-0.575043	0.30439
CSNK2A2	-0.57436	0.455954
DGUOK	-0.567057	0.394384
NEK6	-0.563394	0.933413
SLK	-0.560203	0.948307
CDK10	-0.558011	0.590261
RBKS	-0.557747	0.394974
ROR2	-0.555713	0.756291
RPS6KA5	-0.536824	0.150638
NADK	-0.536441	0.593092
PNKP	-0.534076	0.130725
UCK1	-0.531603	0.16549
ERBB3	-0.528574	0.662779
DLG2	-0.528246	0.283407
DCLK1	-0.524204	0.528648
MPP1	-0.515739	0.0779076
FN3KRP	-0.514995	0.324961
IRAK3	-0.514361	1.27155
CHEK2	-0.509243	0.228887
GUCY2C	-0.508142	0.68279
CAMK1	-0.504372	0.904106
PANK1	-0.49666	0.353912
COL4A3BP	-0.495603	0.441322
DDR2	-0.493686	0.388056
MAPK1	-0.490366	0.178
EPHA7	-0.479318	0.297474
PAK3	-0.473597	0.501774
ERBB4	-0.468787	0.521838
STK36	-0.458221	0.538015
PRKD1	-0.451008	0.581223
MLKL	-0.445599	0.214899
PI4KA	-0.443065	1.09326
STK32B	-0.438929	0.622897
PIP4K2B	-0.434032	0.669563
WNK2	-0.429115	0.460172
DGKD	-0.427086	0.147089
AKT3	-0.42619	0.320565
FRK	-0.425475	0.571755
PDK3	-0.413137	0.309193
MAP3K11	-0.398372	0.185381
TRIB1	-0.392242	0.453048
STRADA	-0.383847	0.0592992
PRKAA1	-0.377888	0.269562
MAPK10	-0.376655	0.02208
MAP3K6	-0.374389	0.425303
STYK1	-0.374	0.355758
EIF2AK4	-0.372295	0.300796
TESK1	-0.369735	0.752306
ITPKC	-0.368674	0.293185
ITPK1	-0.36802	0.282661
CDC42BPA	-0.366722	0.0813082
CAMK1D	-0.362679	0.0514193
CHKA	-0.360296	0.107486
RYK	-0.354976	0.214149
MAP3K5	-0.351302	0.0648057
CKS2	-0.349987	0.859191
SGK223	-0.344273	0.0716688
CDK14	-0.342495	0.373038
BMPR1A	-0.340431	0.699478
RIPK2	-0.338043	1.19009
MUSK	-0.334579	0.472838
PINK1	-0.330492	0.0737624
SPEG	-0.330364	0.0795816
PFKFB1	-0.327763	0.558687
CDKL4	-0.326146	0.393922
CKMT2	-0.325903	0.401124
RFK	-0.324273	0.238881
MAP3K7	-0.324186	0.727221
RELA	-0.323341	0.217225
AMHR2	-0.320931	0.969568
EPHA3	-0.318548	0.140918
HIPK1	-0.317153	0.448522
CDK5R1	-0.31696	0.335807
ULK2	-0.314881	0.0338308
STK4	-0.312875	0.885015
PIM3	-0.312495	0.942637
PFKFB2	-0.311628	0.823753
PIK3C2B	-0.308228	0.838208
STK3	-0.306744	0.393487
SCYL1	-0.306468	0.52301
PFKFB4	-0.304914	0.313403
PKM	-0.304631	0.369847
CHUK	-0.30087	1.19449
STK32C	-0.297001	0.34747
FGFR2	-0.282405	0.533531
ATR	-0.273223	0.0586161
PFKM	-0.272778	0.327878
CDKN2C	-0.257664	0.564721
STK11	-0.256549	0.0252064
HSPB8	-0.255152	0.786878
CDK3	-0.253568	0.889116
CDKL1	-0.251421	0.114769
VRK1	-0.249256	0.80669
ABL2	-0.247921	0.0734504
EPHA2	-0.237858	0.573908
AKT1	-0.230242	0.71232
MOK	-0.226621	0.0386461
TRPM7	-0.221484	0.22548
EIF2AK3	-0.216064	0.19393
KSR2	-0.212204	0.415273
KHK	-0.210949	0.644965
CDK17	-0.207083	0.258696
MERTK	-0.202382	0.193863
FER	-0.201383	0.844199
ATM	-0.195413	1.25951
MAP4K5	-0.185879	0.229317
IP6K2	-0.175267	0.192113
NEK9	-0.172607	0.300373
IRAK1	-0.16699	0.399062
DCK	-0.166939	0.081588
DDR1	-0.15274	0.323965
MAPK3	-0.151568	0.24789
MELK	-0.149625	0.668301
MAPK7	-0.14551	0.0488609
PDK4	-0.141504	0.768941
NME6	-0.13483	0.313296
FES	-0.134554	0.0126729
CHKB	-0.134092	0.0195461
CDKN1B	-0.133724	0.705151
EPHB4	-0.13361	0.140299
CDKL5	-0.12855	0.0553499
EIF2AK2	-0.128005	0.349122
LMTK3	-0.126609	0.866133
DAPK3	-0.118916	0.49646
ANKK1	-0.114828	0.405963
TSSK4	-0.113863	0.479906
MAGI3	-0.112516	1.38309
TGFBR1	-0.109854	0.754787
LYN	-0.108169	0.547396
PIP5K1C	-0.107939	0.786773
SGK1	-0.106611	0.650147
YES1	-0.104508	0.933564
KIT	-0.0977503	1.10372
PRKCB	-0.093438	0.322595
RPS6KA3	-0.0873378	0.0930348
ACVR1B	-0.079576	0.218126
DGKQ	-0.079407	0.531239
WNK3	-0.0793396	0.0335297
HUNK	-0.0771144	0.20964
PRKAB1	-0.0746018	0.176122
COMMD3	-0.0741882	0.0455652
BCR	-0.0740337	0.253531
PSKH2	-0.0718888	0.733767
DAPK1	-0.0667912	1.05875
TESK2	-0.0667804	0.107608
ALK	-0.0645981	0.0477321
AK4	-0.0532716	0.555084
JAK1	-0.0502834	0.331319
CIT	-0.0469208	0.376317
GAK	-0.0440694	0.632042
HUS1	-0.041384	0.200112
DUSP21	-0.0409973	0.0115878
RIOK3	-0.0345627	0.129899
ADPGK	-0.030102	0.122775
PAPSS2	-0.0278318	0.905769
SRC	-0.0275014	0.563702
PAK6	-0.0242967	0.388952
NIM1K	-0.0236206	0.347492
STK31	-0.021821	0.488686
PKIA	-0.00954491	0.298678
NAGK	-0.00916534	0.322927
CAMK1G	-0.0085533	0.110646
DBF4	-0.00787551	0.696864
TRIB2	0.000406212	0.0600272
NME4	0.00130252	1.00753
RAF1	0.00815899	0.651007
EPHA8	0.00954645	0.185065
JAK2	0.0208248	1.31492
PLK2	0.0245739	0.274751
PRKD2	0.0264975	0.0409185
BMPR2	0.0281746	0.20629
N4BP2	0.0369873	0.294507
GNE	0.039424	0.0168504
RPS6KA1	0.0463688	0.0655754
DLG3	0.061176	0.295626
ADCK1	0.0618859	0.123316
SRPK1	0.0709705	0.278411
MAP3K2	0.0740973	0.201246
TP53RK	0.0777863	0.778267
MYO3B	0.0778319	0.446873
MAP2K4	0.0797182	0.293103
CSNK1G3	0.0835748	0.0700551
CSNK1G1	0.0849431	0.0244935
PDXK	0.08802	0.778422
MVK	0.0973653	0.252529
DLG1	0.103918	0.32285
MARK1	0.112899	0.257457
CDK20	0.118557	0.458858
TAF1L	0.118864	0.475972
CSNK1E	0.121088	0.100852
ACVR2B	0.122784	0.271629
AK3	0.12579	0.0870768
FASTK	0.126453	0.291677
MAGI2	0.127542	0.905699
CDK6	0.128272	0.306053
BRDT	0.129384	0.493299
MAP3K9	0.14168	0.210744
SHPK	0.14195	0.567874
FGFR1	0.14232	0.223461
RIPK3	0.142947	0.22503
CDK16	0.144983	0.0172797
NUAK2	0.148653	0.417396
ULK3	0.151142	0.377205
PRKAR1A	0.151321	0.502175
ALPK1	0.153929	0.322163
NEK7	0.157579	0.203019
PAPSS1	0.158284	0.925919
STK38	0.162411	0.143217
NEK2	0.162586	0.765603
HIPK4	0.168548	1.09916
TSSK2	0.180654	0.133002
CDK11B	0.181922	0.18471
ABL1	0.185211	0.961254
BRD2	0.186513	0.810194
PRPS1L1	0.190336	1.08584
ITK	0.194744	0.179818
PAK4	0.195036	0.0785106
GSK3B	0.198182	0.199239
PRKCZ	0.204321	0.0864525
PANK4	0.211149	0.796635
SGK3	0.213616	0.60883
BMP2K	0.214898	0.818878
AATK	0.215975	0.0897741
ERBB2	0.218497	0.376701
SCYL3	0.219679	0.132148
PSKH1	0.220432	0.0323683
HIPK2	0.224525	0.583157
MAPK4	0.228078	0.261456
TWF2	0.228096	0.379526
DGKG	0.230179	0.12133
TGFBR2	0.230565	0.069395
CDKL2	0.235765	0.0823087
CDKN1C	0.236896	0.0129137
ZAP70	0.2391	0.265714
TEC	0.239768	0.480914
CDK7	0.240111	0.261508
CALM1	0.240514	0.872556
PTK2B	0.244678	0.945492
CSF1R	0.246078	0.645982
VRK2	0.246886	1.01125
FGFRL1	0.249	0.114788
TK2	0.25097	0.32725
STK35	0.255141	0.299845
MAPK9	0.255781	0.333189
STK10	0.259089	0.552317
PANK3	0.259687	0.318631
TNK2	0.264855	0.834197
KDR	0.268669	0.709861
BRSK2	0.272271	0.0714276
DCLK3	0.272379	0.0407547
LRRK2	0.272886	0.561054
TSSK6	0.275736	0.164752
ACVR1C	0.279679	0.172403
OXSR1	0.288325	0.00375828
MYLK	0.294807	0.37693
MAP2K7	0.294834	0.201846
BMPR1B	0.297232	0.24545
PRPS1	0.29746	0.751763
RNASEL	0.301966	0.415668
CDK2	0.303692	0.242227
NEK10	0.308767	0.121272
CAMK2G	0.314816	1.12046
AXL	0.319245	0.331731
PRPF4B	0.320012	1.22286
SIK3	0.320252	0.16746
EFNB3	0.325388	0.399612
PKN3	0.32641	0.0878336
LIMK2	0.328759	0.0642861
TRIB3	0.331258	0.868157
NTRK1	0.337133	0.729121
IRAK4	0.343518	0.572521
CAMK2D	0.347812	0.647323
ARAF	0.352379	0.159694
MAPK8	0.353195	0.224265
CDKN2B	0.35371	0.290245
RPS6KA6	0.357102	0.301599
NLK	0.358939	0.547185
STK33	0.361354	0.768792
ADK	0.362832	0.655968
NME3	0.366332	0.838423
PIM1	0.36743	0.529645
MARK2	0.371	0.606849
PRKAA2	0.372316	0.0409652
MAPKAPK2	0.374423	0.268833
TGFBR3	0.375176	0.692616
MAP3K8	0.375178	0.0446346
PXK	0.376308	0.731378
SBK1	0.39146	0.57107
CDK13	0.395075	0.362482
PRKD3	0.397681	0.0540907
LIMK1	0.407421	0.298061
NME5	0.411077	0.129412
MAPK14	0.411611	0.0692581
TBK1	0.413715	0.508336
GRK1	0.416911	0.217356
PLK3	0.420495	0.871964
TSKS	0.423483	0.214432
SNRK	0.427217	0.45521
TSSK3	0.427577	0.165054
MAPK15	0.428172	0.327885
PI4K2B	0.4311	0.301271
AAK1	0.431502	0.559589
TTBK1	0.433877	0.694507
CLK4	0.434334	0.476294
TAB1	0.435113	0.0382631
STK24	0.440785	0.285661
LATS1	0.441837	0.880313
PRKG1	0.442277	0.305176
MKNK1	0.451739	0.741586
SGK2	0.460306	0.321496
FUK	0.462272	0.385463
KIAA1804	0.462927	0.699518
GOLGA5	0.465882	0.397934
LRRK1	0.474145	0.494955
ZAK	0.475396	0.445755
MAP3K19	0.477511	0.522948
SMG1	0.482054	0.65264
PDK2	0.493916	0.267554
EGFR	0.498479	0.504269
PIP5K1B	0.49876	0.411848
EEF2K	0.505275	0.768312
AGK	0.51073	0.226651
ICK	0.515829	0.00274873
MAP2K3	0.519528	0.330623
JAK3	0.526409	0.163645
CKS1B	0.527647	0.403514
EFNA3	0.530151	0.154032
PGK2	0.537314	1.153
RPS6KA4	0.537835	0.114865
FGR	0.5382	0.297135
PIK3C2A	0.538251	0.608248
TLK2	0.545053	0.478947
STK32A	0.549462	0.186572
PI4KB	0.551716	0.0775402
PCK2	0.559067	0.465063
LMBR1	0.56129	0.226196
STK17B	0.565915	1.26717
CKM	0.570259	0.393591
GUCY2D	0.576254	0.143486
CAMK4	0.583042	0.318896
TNIK	0.592233	0.00930366
EPHA6	0.596299	0.289578
MAP4K3	0.598172	0.237036
MYLK4	0.611168	0.295137
GRK7	0.61221	0.545411
INSR	0.613721	0.01931
CSNK1D	0.619125	0.344203
NRK	0.625488	0.550876
PSTK	0.625619	0.635039
TBCK	0.628004	0.420093
CSNK1G2	0.629636	0.200426
PNCK	0.630882	0.532872
PDIK1L	0.634794	0.122398
MAP3K1	0.635558	0.141851
FLT1	0.635571	0.171566
GALK2	0.639524	0.199134
TEX14	0.641522	0.777285
NME7	0.644552	0.2091
LTK	0.64491	0.92268
ADRBK1	0.645575	0.0302557
EPHB3	0.647709	0.757219
BRSK1	0.656453	0.0307006
TAOK2	0.661168	0.541268
SPHK1	0.661736	0.26752
IKBKAP	0.665516	0.0577183
PRKCI	0.667626	0.0712644
ADCK2	0.66822	0.03634
MYLK3	0.668727	0.373127
ERN1	0.671689	0.254957
EFNA4	0.672745	0.0898549
CDK5	0.675729	0.233038
DCLK2	0.676938	0.446003
ADCK5	0.677523	0.00808056
PIK3CB	0.681242	0.225397
SIK2	0.684007	0.540326
PRKACA	0.69093	0.290534
CDK8	0.694896	0.148299
MYLK2	0.697207	0.197933
ROCK1	0.70246	0.489279
EPHB2	0.702608	0.0554481
ROR1	0.704541	0.0107591
SGK494	0.705473	0.238932
PHKA1	0.714047	0.172568
RIOK1	0.717962	0.572776
EPHB6	0.722652	0.990949
HK3	0.724863	0.348324
PHKG2	0.732954	0.231181
PKN1	0.736554	0.403773
TAOK3	0.737128	0.386132
TNK1	0.752268	0.2688
MPP2	0.755906	0.198386
SRPK2	0.760009	0.333002
UHMK1	0.76225	0.650677
DGKI	0.773795	0.584961
PANK2	0.776287	0.757703
CSNK1A1	0.777754	0.0409694
TSSK1B	0.786432	0.582152
MAST2	0.79043	0.224177
MAP4K4	0.791968	0.884112
HIPK3	0.794483	0.492155
AK2	0.795877	0.0334441
PRKDC	0.811366	0.0134738
MASTL	0.818443	0.164911
MAP2K1	0.818906	0.192929
GRK4	0.821838	0.417489
MAP2K2	0.835468	0.0445131
CDKN1A	0.836536	0.34435
PKLR	0.839666	0.282963
CMPK1	0.8436	0.810883
PKIB	0.847231	0.414166
RIPK4	0.852695	0.28432
SRPK3	0.861793	0.233971
ACVRL1	0.863881	0.181007
PRKG2	0.870428	0.718425
CERK	0.875727	0.179915
CDADC1	0.887697	0.16673
MAPKAPK5	0.889157	0.308963
CDK4	0.896079	0.214554
MAP2K5	0.905714	0.169629
TYK2	0.912992	0.339922
DYRK3	0.914272	0.0447044
STK17A	0.916256	0.0994738
ADCK4	0.932352	0.415812
LATS2	0.94104	0.402998
NTRK3	0.946566	0.395601
SIK1	0.948034	0.43525
THNSL1	0.95381	0.488627
CLK3	0.954502	0.451902
PI4K2A	0.958037	0.341616
PIP4K2A	0.965645	0.0438724
CDK18	0.967458	0.725575
FLT3	0.978105	0.526798
GALK1	0.982252	0.134984
PHKG1	0.982751	0.155781
PHKB	0.984872	0.0488875
STK16	0.997061	0.325818
CDKL3	1.00054	0.055913
BTK	1.00183	0.682838
NME1	1.0076	0.680232
PRKAR1B	1.01642	0.699901
IRAK2	1.02031	0.0890681
GTF2H1	1.0256	0.679456
AK7	1.02773	0.178217
ETNK1	1.03434	0.016159
PRKAR2A	1.04943	0.122611
IKBKE	1.05704	0.200951
AURKC	1.06115	0.118678
TRPM6	1.0623	0.0922952
ERN2	1.07051	0.129963
NRBP2	1.08624	0.168349
BCKDK	1.08869	0.569872
PDGFRL	1.08942	0.167112
PRKCE	1.09268	0.510017
BLK	1.10576	0.367276
WNK4	1.10718	0.341768
HCK	1.12161	0.0272548
AK1	1.12737	0.262222
CAMKK2	1.1337	1.13041
PRKCD	1.16209	0.216055
NPR2	1.1725	0.0909649
IKBKB	1.17394	0.422034
PAK2	1.17876	0.469348
CAMK2N1	1.17975	0.15559
TJP2	1.18257	0.0433314
EIF2AK1	1.18348	0.860604
GSK3A	1.18506	0.323846
GUK1	1.18652	0.834013
PIK3CD	1.24173	0.542535
ALDH18A1	1.24438	0.237734
NUAK1	1.28099	0.3705
PRKAG1	1.29011	0.0892427
RIPK1	1.30707	0.70881
ADRBK2	1.31102	0.63487
MAGI1	1.31691	0.264163
DLG4	1.31818	0.352921
DAPK2	1.32381	0.977742
PIK3C2G	1.32551	0.220122
CLK1	1.34351	0.415346
NUCKS1	1.35526	0.57467
CASK	1.35998	0.963498
EPHA5	1.36143	0.0575179
PIK3CG	1.3639	0.171607
CALM3	1.40229	0.455567
TPD52L3	1.40947	0.00408752
POMK	1.4131	0.497845
TAOK1	1.44657	0.589775
CDC42BPG	1.45124	0.0536417
CDC42BPB	1.45713	0.529707
ROS1	1.46093	0.58514
ITPKA	1.4703	0.140427
CSNK1A1L	1.49115	0.564994
DGKB	1.49793	0.385276
FN3K	1.52958	0.699712
ITPKB	1.53812	0.251093
TRIO	1.56802	0.139962
RPS6KB2	1.57086	0.385963
UCK2	1.58762	0.430791
KCNH2	1.59238	0.0822179
TWF1	1.6043	0.00738664
PFKP	1.61417	0.769929
CKB	1.62916	0.353262
IGF1R	1.64865	0.215363
HK1	1.66848	0.413844
DYRK4	1.71028	0.504614
NEK11	1.73675	0.158866
MYO3A	1.74102	0.425919
STK25	1.7435	0.372158
NME2	1.74946	0.352934
PIP5K1A	1.77693	0.243696
MAP3K15	1.80434	0.00512901
MAST3	1.86237	0.727805
MAP3K14	1.9597	0.199856
ETNK2	1.98417	0.333987
BRD3	2.10731	0.108735
CAMKK1	2.53683	0.131738
MINK1	2.56542	0.054496
CSK	3.25462	0.236552
